# Supplementary material for: A transcriptomic atlas of aged human microglia
Source: Nat Commun. 2018 Feb 7;9:539. doi: 10.1038/s41467-018-02926-5 (PMC5803269; doi:10.1038/s41467-018-02926-5)
Supplement: Supplementary file 3 — Supplementary Data 1 [file 41467_2018_2926_MOESM3_ESM.xlsx]

## Sheet: Supplementary Data 1
Supplementary Data 1. The HuMi_Aged geneset. Identification of a microglia enriched gene set (HuMi_Aged) in the aged human brain. Genes that are preferentially expressed in microglia in the aged human brain were identified based on a four fold higher expression in the microglia RNA-Seq data (N=10) when compared to the bulk (dorsolateral prefrontal cortex, DLPFC) RNA-Seq expression (N=540).
Ensembl ID	Gene symbol	Microglia.Pvalue.Gene	Microglia.FC.Gene	Fold.Change	P.Value	Microglia.expression	Bulk.expression
ENSG00000143119	CD53	TRUE	TRUE	28.2899	1.13467e-11	683.483	24.16
ENSG00000175489	LRRC25	TRUE	TRUE	44.956	1.60043e-09	43.9682	0.978029
ENSG00000163131	CTSS	TRUE	TRUE	80.9613	2.94988e-09	432.639	5.34378
ENSG00000171860	C3AR1	TRUE	TRUE	96.1287	3.76081e-09	406.807	4.2319
ENSG00000182578	CSF1R	TRUE	TRUE	68.3914	4.16456e-09	1317.16	19.2591
ENSG00000168918	INPP5D	TRUE	TRUE	24.4383	4.36808e-09	414.619	16.9659
ENSG00000117676	RPS6KA1	TRUE	TRUE	12.8304	4.93058e-09	115.674	9.01557
ENSG00000165025	SYK	TRUE	TRUE	38.9485	1.34143e-08	98.0633	2.51777
ENSG00000138964	PARVG	TRUE	TRUE	23.3036	2.64103e-08	168.965	7.25058
ENSG00000107719	PALD1	TRUE	TRUE	9.86028	3.00507e-08	121.582	12.3305
ENSG00000042980	ADAM28	TRUE	TRUE	105.609	3.34341e-08	623.116	5.9002
ENSG00000205609	EIF3CL	TRUE	TRUE	123.675	3.40497e-08	53.161	0.429843
ENSG00000155465	SLC7A7	TRUE	TRUE	42.865	3.61191e-08	100.046	2.33398
ENSG00000107099	DOCK8	TRUE	TRUE	73.8069	3.76097e-08	175.427	2.37683
ENSG00000162511	LAPTM5	TRUE	TRUE	29.3578	5.53644e-08	983.137	33.4881
ENSG00000242574	HLA-DMB	TRUE	TRUE	75.6234	5.56682e-08	660.133	8.7292
ENSG00000180353	HCLS1	TRUE	TRUE	28.888	5.74378e-08	617.776	21.3852
ENSG00000180448	HMHA1	TRUE	TRUE	38.6855	5.86418e-08	155.804	4.02745
ENSG00000109861	CTSC	TRUE	TRUE	26.1852	6.98662e-08	334.576	12.7773
ENSG00000121933	ADORA3	TRUE	TRUE	26.2691	9.70758e-08	656.969	25.0092
ENSG00000163565	IFI16	TRUE	TRUE	7.00285	1.1588e-07	196.229	28.0213
ENSG00000135077	HAVCR2	TRUE	TRUE	33.7621	1.73608e-07	271.047	8.02813
ENSG00000163486	SRGAP2	TRUE	TRUE	6.81562	1.7588e-07	396.973	58.2446
ENSG00000115919	KYNU	TRUE	TRUE	51.9485	1.7986e-07	41.5509	0.799848
ENSG00000160255	ITGB2	TRUE	TRUE	41.4538	1.82482e-07	528.32	12.7448
ENSG00000059377	TBXAS1	TRUE	TRUE	42.939	1.94325e-07	319.55	7.44196
ENSG00000095303	PTGS1	TRUE	TRUE	62.8902	2.06441e-07	91.9412	1.46193
ENSG00000011600	TYROBP	TRUE	TRUE	40.9143	2.44309e-07	1989.18	48.6182
ENSG00000114013	CD86	TRUE	TRUE	60.1476	2.54834e-07	151.701	2.52214
ENSG00000234906	APOC2	TRUE	TRUE	584.15	2.64741e-07	684.349	1.17153
ENSG00000129226	CD68	TRUE	TRUE	89.917	2.93919e-07	491.549	5.4667
ENSG00000161921	CXCL16	TRUE	TRUE	27.6545	2.95406e-07	310.783	11.2381
ENSG00000171700	RGS19	TRUE	TRUE	27.9466	3.22065e-07	154.462	5.52706
ENSG00000103490	PYCARD	TRUE	TRUE	27.7178	3.30389e-07	140.501	5.06896
ENSG00000142512	SIGLEC10	TRUE	TRUE	46.7005	3.3465e-07	127.237	2.72453
ENSG00000009790	TRAF3IP3	TRUE	TRUE	44.2465	3.4266e-07	80.029	1.80871
ENSG00000198265	HELZ	TRUE	TRUE	5.39213	3.63923e-07	83.9295	15.5652
ENSG00000139679	LPAR6	TRUE	TRUE	49.5998	3.83184e-07	508.507	10.2522
ENSG00000150681	RGS18	TRUE	TRUE	33.1991	4.14456e-07	24.791	0.746735
ENSG00000067066	SP100	TRUE	TRUE	12.8905	4.73858e-07	238.503	18.5023
ENSG00000204287	HLA-DRA	TRUE	TRUE	66.6071	4.77977e-07	4020.68	60.3642
ENSG00000010610	CD4	TRUE	TRUE	19.4671	4.84288e-07	205.685	10.5658
ENSG00000104894	CD37	TRUE	TRUE	45.2442	5.16337e-07	328.179	7.2535
ENSG00000164733	CTSB	TRUE	TRUE	12.148	5.20266e-07	2887.44	237.689
ENSG00000170891	CYTL1	TRUE	TRUE	61.4437	5.71314e-07	145.475	2.36761
ENSG00000261359	C16orf98	TRUE	TRUE	285.83	5.71393e-07	24.7193	0.0864824
ENSG00000095585	BLNK	TRUE	TRUE	112.014	5.75757e-07	352.618	3.14798
ENSG00000159189	C1QC	TRUE	TRUE	45.0995	6.23002e-07	1971.07	43.7049
ENSG00000104870	FCGRT	TRUE	TRUE	11.0287	6.88874e-07	376.755	34.1615
ENSG00000019582	CD74	TRUE	TRUE	53.4864	6.93161e-07	13669.6	255.572
ENSG00000107738	C10orf54	TRUE	TRUE	13.0911	7.37088e-07	504.652	38.5491
ENSG00000134516	DOCK2	TRUE	TRUE	49.8467	7.50922e-07	135.045	2.7092
ENSG00000130309	COLGALT1	TRUE	TRUE	8.53381	7.6509e-07	156.645	18.3558
ENSG00000142583	SLC2A5	TRUE	TRUE	71.8308	8.04012e-07	863.675	12.0237
ENSG00000169413	RNASE6	TRUE	TRUE	67.3849	8.49218e-07	360.66	5.35224
ENSG00000239998	LILRA2	TRUE	TRUE	51.3307	8.74492e-07	102.349	1.99392
ENSG00000136250	AOAH	TRUE	TRUE	84.421	8.76772e-07	223.721	2.65007
ENSG00000012779	ALOX5	TRUE	TRUE	47.2037	8.82074e-07	221.121	4.68441
ENSG00000163694	RBM47	TRUE	TRUE	30.3	9.16849e-07	39.8047	1.31368
ENSG00000167613	LAIR1	TRUE	TRUE	42.3625	9.3596e-07	419.929	9.91276
ENSG00000010671	BTK	TRUE	TRUE	47.6051	9.58886e-07	114.372	2.40252
ENSG00000168961	LGALS9	TRUE	TRUE	18.1906	9.99066e-07	354.977	19.5143
ENSG00000119535	CSF3R	TRUE	TRUE	43.5264	1.04556e-06	316.063	7.26141
ENSG00000118557	PMFBP1	TRUE	TRUE	19.2368	1.12604e-06	15.6917	0.815711
ENSG00000157303	SUSD3	TRUE	TRUE	69.6646	1.1498e-06	149.012	2.13899
ENSG00000158869	FCER1G	TRUE	TRUE	54.1476	1.16066e-06	1864.95	34.4419
ENSG00000204482	LST1	TRUE	TRUE	27.8262	1.26234e-06	253.204	9.09947
ENSG00000171659	GPR34	TRUE	TRUE	79.6508	1.2629e-06	344.281	4.32238
ENSG00000173889	PHC3	TRUE	TRUE	24.3961	1.2657e-06	226.895	9.30044
ENSG00000150782	IL18	TRUE	TRUE	26.3033	1.28239e-06	197.599	7.5123
ENSG00000135899	SP110	TRUE	TRUE	8.36484	1.30107e-06	148.453	17.7473
ENSG00000143226	FCGR2A	TRUE	TRUE	61.9057	1.30267e-06	536.805	8.67133
ENSG00000137491	SLCO2B1	TRUE	TRUE	18.7558	1.39687e-06	675.698	36.026
ENSG00000142347	MYO1F	TRUE	TRUE	62.1669	1.44242e-06	247.182	3.9761
ENSG00000128815	WDFY4	TRUE	TRUE	26.7635	1.68236e-06	47.5585	1.777
ENSG00000120594	PLXDC2	TRUE	TRUE	49.5367	1.73321e-06	319.19	6.44351
ENSG00000075884	ARHGAP15	TRUE	TRUE	85.8161	1.75403e-06	284.922	3.32015
ENSG00000033800	PIAS1	TRUE	TRUE	5.25291	1.8078e-06	124.277	23.6586
ENSG00000166927	MS4A7	TRUE	TRUE	55.0066	1.81479e-06	334.888	6.08814
ENSG00000143466	IKBKE	TRUE	TRUE	20.6383	2.02775e-06	41.4852	2.0101
ENSG00000132965	ALOX5AP	TRUE	TRUE	76.4529	2.03926e-06	825.009	10.7911
ENSG00000204472	AIF1	TRUE	TRUE	36.0066	2.05518e-06	821.816	22.824
ENSG00000030582	GRN	TRUE	TRUE	15.5363	2.06777e-06	593.387	38.1934
ENSG00000196209	SIRPB2	TRUE	TRUE	50.8161	2.38671e-06	71.4979	1.40699
ENSG00000122122	SASH3	TRUE	TRUE	35.4473	2.3963e-06	84.6371	2.38769
ENSG00000100101	NOL12	TRUE	TRUE	1098.3	2.48702e-06	31.0092	0.0282337
ENSG00000168476	REEP4	TRUE	TRUE	26.7365	2.50189e-06	100.081	3.74323
ENSG00000129667	RHBDF2	TRUE	TRUE	25.8344	2.53618e-06	309.202	11.9686
ENSG00000231389	HLA-DPA1	TRUE	TRUE	71.0764	2.65317e-06	2909.91	40.9407
ENSG00000112343	TRIM38	TRUE	TRUE	13.4221	2.66235e-06	47.7299	3.55606
ENSG00000162747	FCGR3B	TRUE	TRUE	254.084	2.80176e-06	165.798	0.652531
ENSG00000115956	PLEK	TRUE	TRUE	19.8639	2.9029e-06	57.6983	2.90468
ENSG00000170458	CD14	TRUE	TRUE	70.7612	3.14688e-06	1154.56	16.3164
ENSG00000095970	TREM2	TRUE	TRUE	56.066	3.28349e-06	606.189	10.8121
ENSG00000131652	THOC6	TRUE	TRUE	4.38657	3.32685e-06	39.4046	8.983
ENSG00000223865	HLA-DPB1	TRUE	TRUE	34.8076	3.4337e-06	837.87	24.0715
ENSG00000184779	RPS17	TRUE	TRUE	24.8252	3.45808e-06	534.146	21.5163
ENSG00000203747	FCGR3A	TRUE	TRUE	51.5187	3.52705e-06	1175.42	22.8154
ENSG00000146192	FGD2	TRUE	TRUE	78.4679	3.53077e-06	408.871	5.21068
ENSG00000166428	PLD4	TRUE	TRUE	41.0154	3.65487e-06	237.245	5.78429
ENSG00000216490	IFI30	TRUE	TRUE	50.6906	3.78202e-06	479.178	9.45299
ENSG00000128604	IRF5	TRUE	TRUE	42.3328	3.88351e-06	133.788	3.16039
ENSG00000169403	PTAFR	TRUE	TRUE	64.7255	4.1856e-06	209.993	3.24435
ENSG00000175567	UCP2	TRUE	TRUE	52.1164	4.59755e-06	350.267	6.72086
ENSG00000244509	APOBEC3C	TRUE	TRUE	19.6392	4.71541e-06	42.7362	2.17606
ENSG00000065413	ANKRD44	TRUE	TRUE	22.2547	4.78236e-06	140.882	6.33045
ENSG00000073849	ST6GAL1	TRUE	TRUE	14.6762	4.78772e-06	303.202	20.6594
ENSG00000127951	FGL2	TRUE	TRUE	26.8511	5.00752e-06	60.2007	2.24202
ENSG00000105383	CD33	TRUE	TRUE	66.5396	5.04113e-06	118.308	1.77801
ENSG00000169896	ITGAM	TRUE	TRUE	30.6238	5.40436e-06	114.352	3.73408
ENSG00000233276	GPX1	TRUE	TRUE	4.716	5.42539e-06	552.369	117.127
ENSG00000173369	C1QB	TRUE	TRUE	31.9847	5.43298e-06	2893.05	90.4511
ENSG00000115325	DOK1	TRUE	TRUE	11.8589	5.64808e-06	72.5056	6.11403
ENSG00000068793	CYFIP1	TRUE	TRUE	7.71733	5.68654e-06	238.751	30.937
ENSG00000198771	RCSD1	TRUE	TRUE	9.38215	5.70172e-06	45.5173	4.85147
ENSG00000196664	TLR7	TRUE	TRUE	71.1566	5.7109e-06	59.4626	0.835659
ENSG00000163932	PRKCD	TRUE	TRUE	8.15389	6.29282e-06	57.814	7.09036
ENSG00000106034	CPED1	TRUE	TRUE	64.7206	6.30777e-06	68.9976	1.06608
ENSG00000204592	HLA-E	TRUE	TRUE	4.82972	6.609e-06	611.724	126.658
ENSG00000100297	MCM5	TRUE	TRUE	14.2429	6.84934e-06	79.9601	5.61403
ENSG00000104972	LILRB1	TRUE	TRUE	24.3337	6.86214e-06	99.5388	4.09057
ENSG00000110934	BIN2	TRUE	TRUE	33.9501	6.99615e-06	110.027	3.24086
ENSG00000138119	MYOF	TRUE	TRUE	5.35002	7.03319e-06	26.7612	5.00207
ENSG00000133246	PRAM1	TRUE	TRUE	29.572	7.31485e-06	97.7097	3.30412
ENSG00000110077	MS4A6A	TRUE	TRUE	59.5578	7.54578e-06	716.326	12.0274
ENSG00000125089	SH3TC1	TRUE	TRUE	55.281	7.64844e-06	345.14	6.24336
ENSG00000155307	SAMSN1	TRUE	TRUE	22.788	7.95342e-06	73.5476	3.22747
ENSG00000138185	ENTPD1	TRUE	TRUE	24.5009	8.09073e-06	162.788	6.64417
ENSG00000158517	NCF1	TRUE	TRUE	41.3764	8.32193e-06	114.146	2.75872
ENSG00000159314	ARHGAP27	TRUE	TRUE	18.5822	8.36187e-06	171.61	9.2352
ENSG00000111321	LTBR	TRUE	TRUE	14.0351	8.37102e-06	213.324	15.1993
ENSG00000197943	PLCG2	TRUE	TRUE	16.8052	8.46087e-06	56.1672	3.34226
ENSG00000104043	ATP8B4	TRUE	TRUE	34.3374	8.76226e-06	68.9957	2.00935
ENSG00000126264	HCST	TRUE	TRUE	26.2812	8.76879e-06	254.508	9.68402
ENSG00000178927	C17orf62	TRUE	TRUE	10.9838	8.78016e-06	329.669	30.0142
ENSG00000186818	LILRB4	TRUE	TRUE	98.4515	8.82768e-06	353.589	3.5915
ENSG00000179583	CIITA	TRUE	TRUE	158.403	8.87147e-06	299.161	1.88861
ENSG00000105366	SIGLEC8	TRUE	TRUE	79.4197	9.10763e-06	220.721	2.77917
ENSG00000234745	HLA-B	TRUE	TRUE	13.1493	9.15246e-06	1213.06	92.253
ENSG00000105281	SLC1A5	TRUE	TRUE	43.1642	9.31177e-06	117.846	2.73019
ENSG00000172349	IL16	TRUE	TRUE	29.4343	9.4678e-06	70.8309	2.4064
ENSG00000100055	CYTH4	TRUE	TRUE	37.1636	9.99984e-06	151.549	4.07788
ENSG00000197249	SERPINA1	TRUE	TRUE	54.9741	1.03631e-05	385.364	7.00992
ENSG00000198223	CSF2RA	TRUE	TRUE	69.1238	1.08811e-05	319.594	4.6235
ENSG00000122026	RPL21	TRUE	TRUE	38.5797	1.14599e-05	1837.07	47.6175
ENSG00000145569	FAM105A	TRUE	TRUE	19.2832	1.15808e-05	70.4796	3.65497
ENSG00000204257	HLA-DMA	TRUE	TRUE	30.9974	1.16458e-05	734.833	23.7063
ENSG00000159322	ADPGK	TRUE	TRUE	6.13356	1.17467e-05	139.735	22.782
ENSG00000184574	LPAR5	TRUE	TRUE	87.0958	1.22086e-05	198.221	2.27589
ENSG00000130755	GMFG	TRUE	TRUE	13.9214	1.26972e-05	192.99	13.8628
ENSG00000079277	MKNK1	TRUE	TRUE	6.44632	1.27567e-05	316.421	49.0856
ENSG00000089820	ARHGAP4	TRUE	TRUE	12.5435	1.28648e-05	147.427	11.7533
ENSG00000101336	HCK	TRUE	TRUE	34.83	1.31874e-05	153.41	4.40453
ENSG00000165168	CYBB	TRUE	TRUE	28.9942	1.32113e-05	145.087	5.00401
ENSG00000124635	HIST1H2BJ	TRUE	TRUE	186.076	1.34629e-05	50.2861	0.270246
ENSG00000167851	CD300A	TRUE	TRUE	39.5295	1.37692e-05	184.07	4.65652
ENSG00000174600	CMKLR1	TRUE	TRUE	37.0121	1.38686e-05	48.2632	1.30398
ENSG00000167895	TMC8	TRUE	TRUE	22.1358	1.41758e-05	51.9875	2.34857
ENSG00000006747	SCIN	TRUE	TRUE	40.9651	1.42339e-05	279.697	6.82768
ENSG00000111348	ARHGDIB	TRUE	TRUE	11.3949	1.46219e-05	508.23	44.6017
ENSG00000086730	LAT2	TRUE	TRUE	34.4304	1.46324e-05	342.719	9.95395
ENSG00000114978	MOB1A	TRUE	TRUE	8.77534	1.48137e-05	87.3862	9.95816
ENSG00000158201	ABHD3	TRUE	TRUE	5.85335	1.51327e-05	76.4964	13.0688
ENSG00000134955	SLC37A2	TRUE	TRUE	77.5368	1.56225e-05	19.3473	0.249524
ENSG00000188820	FAM26F	TRUE	TRUE	33.3032	1.62388e-05	89.0973	2.67533
ENSG00000159216	RUNX1	TRUE	TRUE	18.8814	1.65845e-05	60.4004	3.19893
ENSG00000140853	NLRC5	TRUE	TRUE	15.5769	1.70113e-05	115.084	7.38811
ENSG00000073737	DHRS9	TRUE	TRUE	61.6493	1.71958e-05	89.058	1.44459
ENSG00000111679	PTPN6	TRUE	TRUE	33.2442	1.82699e-05	239.881	7.21573
ENSG00000173391	OLR1	TRUE	TRUE	33.2759	1.89043e-05	193.058	5.80173
ENSG00000149743	TRPT1	TRUE	TRUE	4.36947	2.00345e-05	118.16	27.0422
ENSG00000121316	PLBD1	TRUE	TRUE	31.3305	2.10555e-05	34.4595	1.09987
ENSG00000136404	TM6SF1	TRUE	TRUE	9.97497	2.21214e-05	176.278	17.672
ENSG00000072694	FCGR2B	TRUE	TRUE	69.5388	2.24561e-05	33.3612	0.47975
ENSG00000117151	CTBS	TRUE	TRUE	8.29743	2.27399e-05	43.6693	5.26298
ENSG00000197520	FAM177B	TRUE	TRUE	330.152	2.30083e-05	64.1901	0.194426
ENSG00000166710	B2M	TRUE	TRUE	8.60649	2.34379e-05	7665.82	890.703
ENSG00000161638	ITGA5	TRUE	TRUE	9.47753	2.51333e-05	42.3914	4.47283
ENSG00000143110	C1orf162	TRUE	TRUE	16.8157	2.52899e-05	256.275	15.2403
ENSG00000127084	FGD3	TRUE	TRUE	19.435	2.62306e-05	31.993	1.64615
ENSG00000197471	SPN	TRUE	TRUE	41.6307	2.77945e-05	39.3562	0.945365
ENSG00000184060	ADAP2	TRUE	TRUE	15.9013	2.85912e-05	113.804	7.15688
ENSG00000048471	SNX29	TRUE	TRUE	17.2571	2.95933e-05	146.75	8.50374
ENSG00000155926	SLA	TRUE	TRUE	42.6462	2.99476e-05	226.015	5.29977
ENSG00000161929	SCIMP	TRUE	TRUE	64.3483	3.03625e-05	31.8619	0.495147
ENSG00000105246	EBI3	TRUE	TRUE	33.5473	3.22432e-05	93.1162	2.77567
ENSG00000152457	DCLRE1C	TRUE	TRUE	4.3756	3.25073e-05	35.2226	8.04977
ENSG00000066294	CD84	TRUE	TRUE	113.665	3.29354e-05	177.407	1.56079
ENSG00000244682	FCGR2C	TRUE	TRUE	80.1213	3.44692e-05	103.621	1.2933
ENSG00000073331	ALPK1	TRUE	TRUE	23.0781	3.48336e-05	74.0886	3.21034
ENSG00000077420	APBB1IP	TRUE	TRUE	17.7827	3.50841e-05	122.525	6.89011
ENSG00000187796	CARD9	TRUE	TRUE	23.7177	3.53966e-05	73.9155	3.11647
ENSG00000082074	FYB	TRUE	TRUE	17.0389	3.59236e-05	258.259	15.157
ENSG00000091073	DTX2	TRUE	TRUE	6.97158	3.59282e-05	61.254	8.78624
ENSG00000139146	FAM60A	TRUE	TRUE	14.3714	3.61958e-05	23.4021	1.62837
ENSG00000145012	LPP	TRUE	TRUE	15.0528	3.65214e-05	171.576	11.3982
ENSG00000139163	ETNK1	TRUE	TRUE	6.00176	3.66875e-05	47.9863	7.99538
ENSG00000081237	PTPRC	TRUE	TRUE	108.288	3.758e-05	349.173	3.22447
ENSG00000125730	C3	TRUE	TRUE	115.564	4.01742e-05	2971.25	25.7108
ENSG00000163191	S100A11	TRUE	TRUE	8.50737	4.04829e-05	707.639	83.1795
ENSG00000042493	CAPG	TRUE	TRUE	5.46141	4.09571e-05	259.023	47.4278
ENSG00000104774	MAN2B1	TRUE	TRUE	6.66434	4.09758e-05	172.452	25.8769
ENSG00000174125	TLR1	TRUE	TRUE	107.39	4.10836e-05	161.231	1.50136
ENSG00000140968	IRF8	TRUE	TRUE	131.798	4.1268e-05	258	1.95754
ENSG00000101096	NFATC2	TRUE	TRUE	9.41789	4.1981e-05	13.5539	1.43917
ENSG00000165457	FOLR2	TRUE	TRUE	45.1242	4.29501e-05	293.327	6.50044
ENSG00000181804	SLC9A9	TRUE	TRUE	12.4227	4.3006e-05	185.028	14.8943
ENSG00000169397	RNASE3	TRUE	TRUE	65.0452	4.33758e-05	57.116	0.878096
ENSG00000131669	NINJ1	TRUE	TRUE	10.1273	4.43925e-05	346.207	34.1855
ENSG00000196954	CASP4	TRUE	TRUE	7.07866	4.90596e-05	79.3092	11.204
ENSG00000173372	C1QA	TRUE	TRUE	22.3682	4.93432e-05	1250.6	55.9095
ENSG00000158717	RNF166	TRUE	TRUE	7.47279	4.94286e-05	115.274	15.4259
ENSG00000185669	SNAI3	TRUE	TRUE	32.3334	4.94674e-05	19.2349	0.594892
ENSG00000023892	DEF6	TRUE	TRUE	15.968	5.05916e-05	117.833	7.37929
ENSG00000010327	STAB1	TRUE	TRUE	9.32257	5.13389e-05	212.519	22.7962
ENSG00000070756	PABPC1	TRUE	TRUE	7.36955	5.40555e-05	1251.83	169.865
ENSG00000101194	SLC17A9	TRUE	TRUE	32.8383	5.46309e-05	58.5801	1.78389
ENSG00000140497	SCAMP2	TRUE	TRUE	8.26634	5.46433e-05	223.293	27.0124
ENSG00000140678	ITGAX	TRUE	TRUE	34.4835	5.95948e-05	180.092	5.22256
ENSG00000005844	ITGAL	TRUE	TRUE	27.5275	6.1325e-05	34.9887	1.27104
ENSG00000100365	NCF4	TRUE	TRUE	20.6535	6.23363e-05	68.545	3.31881
ENSG00000169241	SLC50A1	TRUE	TRUE	4.55665	6.23535e-05	42.705	9.37202
ENSG00000128340	RAC2	TRUE	TRUE	38.3041	6.23916e-05	78.0807	2.03844
ENSG00000213614	HEXA	TRUE	TRUE	4.32535	6.29896e-05	224.712	51.9524
ENSG00000184216	IRAK1	TRUE	TRUE	4.35521	6.66145e-05	83.424	19.155
ENSG00000167601	AXL	TRUE	TRUE	9.8294	6.84062e-05	163.049	16.5879
ENSG00000198951	NAGA	TRUE	TRUE	19.7269	6.96582e-05	118.904	6.02751
ENSG00000214212	C19orf38	TRUE	TRUE	15.7281	7.03199e-05	27.8407	1.77013
ENSG00000118503	TNFAIP3	TRUE	TRUE	23.2123	7.34179e-05	56.5352	2.43557
ENSG00000137462	TLR2	TRUE	TRUE	34.7183	7.41184e-05	94.4471	2.72039
ENSG00000090382	LYZ	TRUE	TRUE	12.0455	7.52797e-05	38.2006	3.17135
ENSG00000154309	DISP1	TRUE	TRUE	12.2011	7.66063e-05	46.0457	3.7739
ENSG00000067992	PDK3	TRUE	TRUE	8.49068	7.71514e-05	48.7496	5.74155
ENSG00000196126	HLA-DRB1	TRUE	TRUE	32.2936	7.73473e-05	805.925	24.9562
ENSG00000169045	HNRNPH1	TRUE	FALSE	3.42519	7.7399e-05	623.124	181.924
ENSG00000197070	ARRDC1	TRUE	TRUE	4.38028	7.89966e-05	116.344	26.561
ENSG00000254415	SIGLEC14	TRUE	TRUE	92.3142	7.90795e-05	86.9396	0.94178
ENSG00000108798	ABI3	TRUE	TRUE	32.6065	8.06092e-05	106.961	3.28035
ENSG00000141506	PIK3R5	TRUE	TRUE	30.998	8.08882e-05	52.3072	1.68744
ENSG00000087253	LPCAT2	TRUE	TRUE	40.1439	8.24586e-05	191.631	4.77359
ENSG00000118308	LRMP	TRUE	TRUE	7.90502	8.49491e-05	97.2371	12.3007
ENSG00000128573	FOXP2	TRUE	TRUE	6.69492	8.54071e-05	43.4443	6.48915
ENSG00000115307	AUP1	TRUE	FALSE	2.77792	8.64751e-05	261.262	94.0496
ENSG00000176597	B3GNT5	TRUE	TRUE	36.7224	8.73991e-05	46.8837	1.27671
ENSG00000105851	PIK3CG	TRUE	TRUE	47.2112	8.9984e-05	18.7322	0.396774
ENSG00000185477	GPRIN3	TRUE	TRUE	32.1866	9.05743e-05	13.7273	0.426492
ENSG00000101017	CD40	TRUE	TRUE	6.37312	9.35017e-05	38.1027	5.97867
ENSG00000027697	IFNGR1	TRUE	TRUE	11.0396	9.80196e-05	505.874	45.8235
ENSG00000198286	CARD11	TRUE	TRUE	16.8316	9.88589e-05	29.829	1.77221
ENSG00000176390	CRLF3	TRUE	TRUE	5.49839	0.000100831	43.6724	7.94276
ENSG00000167208	SNX20	TRUE	TRUE	41.4802	0.000103318	28.2019	0.679888
ENSG00000185862	EVI2B	TRUE	TRUE	32.7999	0.000105384	146.164	4.45623
ENSG00000177105	RHOG	TRUE	TRUE	4.63569	0.00010548	189.325	40.8409
ENSG00000183160	TMEM119	TRUE	TRUE	30.3988	0.000106307	135.96	4.47253
ENSG00000172243	CLEC7A	TRUE	TRUE	54.0292	0.000107377	195.909	3.62599
ENSG00000135655	USP15	TRUE	TRUE	4.95701	0.00010843	155.737	31.4175
ENSG00000136167	LCP1	TRUE	TRUE	19.9281	0.000108479	127.718	6.40894
ENSG00000110876	SELPLG	TRUE	TRUE	81.6633	0.000115032	609.538	7.46404
ENSG00000171681	ATF7IP	TRUE	TRUE	10.6791	0.000115929	136.163	12.7505
ENSG00000258659	TRIM34	TRUE	TRUE	14.1588	0.000119936	16.8141	1.18753
ENSG00000103811	CTSH	TRUE	TRUE	7.88187	0.0001251	628.264	79.71
ENSG00000120280	CXorf21	TRUE	TRUE	41.4809	0.000125314	44.9336	1.08324
ENSG00000002933	TMEM176A	TRUE	TRUE	11.6589	0.000126512	250.223	21.462
ENSG00000110324	IL10RA	TRUE	TRUE	52.8608	0.000128844	150.788	2.85255
ENSG00000171298	GAA	TRUE	TRUE	7.079	0.000129986	225.754	31.8907
ENSG00000182158	CREB3L2	TRUE	TRUE	8.89799	0.000130109	40.5079	4.55248
ENSG00000204525	HLA-C	TRUE	TRUE	7.44649	0.00013129	489.631	65.7533
ENSG00000005020	SKAP2	TRUE	TRUE	6.35881	0.00013208	134.291	21.1189
ENSG00000162946	DISC1	TRUE	TRUE	6.72123	0.000133051	24.3336	3.62042
ENSG00000168329	CX3CR1	TRUE	TRUE	115.671	0.000133599	534.479	4.62068
ENSG00000205923	CEMP1	TRUE	TRUE	520.717	0.0001336	25.7456	0.0494426
ENSG00000110079	MS4A4A	TRUE	TRUE	48.9833	0.000134579	190.729	3.89375
ENSG00000181481	RNF135	TRUE	TRUE	7.18504	0.000135411	52.8541	7.35613
ENSG00000162745	OLFML2B	TRUE	TRUE	18.3762	0.000137751	51.1657	2.78435
ENSG00000076944	STXBP2	TRUE	TRUE	34.6431	0.000138558	107.855	3.11331
ENSG00000169508	GPR183	TRUE	TRUE	221.89	0.000143775	246.233	1.1097
ENSG00000133574	GIMAP4	TRUE	TRUE	12.0216	0.000146804	180.362	15.0032
ENSG00000064012	CASP8	TRUE	TRUE	16.4956	0.000154187	25.8632	1.56789
ENSG00000099337	KCNK6	TRUE	TRUE	11.5664	0.000161145	26.9375	2.32894
ENSG00000100612	DHRS7	TRUE	FALSE	2.51419	0.000163278	242.475	96.4425
ENSG00000205784	ARRDC5	TRUE	TRUE	27.6706	0.000165925	11.3959	0.411843
ENSG00000176142	TMEM39A	TRUE	TRUE	10.0133	0.00016672	56.346	5.62714
ENSG00000148908	RGS10	TRUE	TRUE	23.1368	0.000169093	335.938	14.5196
ENSG00000101474	APMAP	TRUE	TRUE	4.34626	0.000170113	466.56	107.347
ENSG00000139132	FGD4	TRUE	TRUE	6.19764	0.000171378	57.5011	9.27791
ENSG00000160219	GAB3	TRUE	TRUE	15.9614	0.000175152	32.2493	2.02046
ENSG00000123338	NCKAP1L	TRUE	TRUE	38.9324	0.000176934	142.35	3.65634
ENSG00000169313	P2RY12	TRUE	TRUE	71.7246	0.00017749	401.297	5.59497
ENSG00000069493	CLEC2D	TRUE	TRUE	10.2208	0.000178044	41.9175	4.10119
ENSG00000138639	ARHGAP24	TRUE	TRUE	39.4244	0.000179648	624.126	15.831
ENSG00000155659	VSIG4	TRUE	TRUE	42.025	0.000180732	828.401	19.7121
ENSG00000239961	LILRA4	TRUE	TRUE	93.4567	0.000182144	48.9919	0.524221
ENSG00000165685	TMEM52B	TRUE	TRUE	51.2976	0.000186319	44.5128	0.867737
ENSG00000089327	FXYD5	TRUE	TRUE	8.41149	0.000186537	255.513	30.3766
ENSG00000213064	SFT2D2	TRUE	TRUE	16.6187	0.000187217	62.546	3.7636
ENSG00000174083	PIK3R6	TRUE	TRUE	39.525	0.000200981	32.507	0.822443
ENSG00000170275	CRTAP	TRUE	FALSE	3.19881	0.000201878	144.695	45.2339
ENSG00000108639	SYNGR2	TRUE	TRUE	14.2975	0.000206242	342.791	23.9755
ENSG00000104814	MAP4K1	TRUE	TRUE	12.3677	0.000207218	45.9476	3.71512
ENSG00000166478	ZNF143	TRUE	FALSE	2.87422	0.00021263	31.9421	11.1133
ENSG00000112799	LY86	TRUE	TRUE	29.6025	0.000214126	270.249	9.12926
ENSG00000109323	MANBA	TRUE	TRUE	5.4751	0.00021523	56.8796	10.3888
ENSG00000174021	GNG5	TRUE	FALSE	2.92385	0.000223501	224.955	76.938
ENSG00000203813	HIST1H3H	TRUE	TRUE	407.194	0.000224183	46.7476	0.114804
ENSG00000106952	TNFSF8	TRUE	TRUE	122.824	0.000224458	13.3391	0.108604
ENSG00000121064	SCPEP1	TRUE	FALSE	2.84374	0.000226348	192.334	67.6342
ENSG00000167600	CYP2S1	TRUE	TRUE	32.8478	0.000228218	34.0127	1.03546
ENSG00000104375	STK3	TRUE	TRUE	5.21401	0.000230661	52.1693	10.0056
ENSG00000182179	UBA7	TRUE	TRUE	28.0173	0.000237871	324.333	11.5762
ENSG00000085662	AKR1B1	TRUE	FALSE	2.92281	0.000241172	270.61	92.5856
ENSG00000152766	ANKRD22	TRUE	TRUE	32.459	0.000242779	42.8131	1.31899
ENSG00000142102	ATHL1	TRUE	TRUE	5.3179	0.000244252	39.6046	7.44743
ENSG00000184988	TMEM106A	TRUE	TRUE	45.0741	0.000247795	86.5472	1.92011
ENSG00000164674	SYTL3	TRUE	TRUE	18.9681	0.000253465	25.848	1.36271
ENSG00000188921	PTPLAD2	TRUE	TRUE	14.6751	0.000254778	39.9548	2.72262
ENSG00000167664	TMIGD2	TRUE	TRUE	21.9118	0.000261262	20.8243	0.95037
ENSG00000110719	TCIRG1	TRUE	TRUE	24.3603	0.000264152	273.169	11.2137
ENSG00000163563	MNDA	TRUE	TRUE	19.2687	0.000264886	89.3974	4.63951
ENSG00000130066	SAT1	TRUE	TRUE	14.4111	0.000273187	4269.52	296.266
ENSG00000066322	ELOVL1	TRUE	FALSE	3.65169	0.000278408	127.488	34.9121
ENSG00000173193	PARP14	TRUE	TRUE	4.37251	0.000279188	35.32	8.07774
ENSG00000146094	DOK3	TRUE	TRUE	14.9566	0.000289717	95.7841	6.40412
ENSG00000123104	ITPR2	TRUE	TRUE	19.4711	0.000292751	180.121	9.25067
ENSG00000021355	SERPINB1	TRUE	TRUE	5.05189	0.000293239	63.6682	12.6028
ENSG00000114450	GNB4	TRUE	TRUE	6.43381	0.000299965	29.3343	4.55939
ENSG00000130429	ARPC1B	TRUE	TRUE	10.4883	0.000308057	294.356	28.0653
ENSG00000204252	HLA-DOA	TRUE	TRUE	51.0593	0.000316069	54.8504	1.07425
ENSG00000183486	MX2	TRUE	TRUE	12.4814	0.000325562	34.4693	2.76166
ENSG00000106565	TMEM176B	TRUE	TRUE	11.1863	0.000328688	395.891	35.3906
ENSG00000079385	CEACAM1	TRUE	TRUE	56.2667	0.000332855	17.5881	0.312585
ENSG00000148655	C10orf11	TRUE	TRUE	10.8	0.000341162	110.017	10.1868
ENSG00000140749	IGSF6	TRUE	TRUE	80.0784	0.000347357	181.93	2.2719
ENSG00000173559	NABP1	TRUE	TRUE	29.1069	0.000356793	105.69	3.6311
ENSG00000125257	ABCC4	TRUE	TRUE	23.2832	0.000362335	45.482	1.95343
ENSG00000198625	MDM4	TRUE	TRUE	8.49881	0.000363466	158.123	18.6053
ENSG00000183558	HIST2H2AA3	TRUE	TRUE	399.905	0.000364468	295.491	0.738903
ENSG00000107521	HPS1	TRUE	FALSE	2.97838	0.000364803	106.895	35.8903
ENSG00000162367	TAL1	TRUE	TRUE	14.7429	0.000367168	43.3457	2.9401
ENSG00000187554	TLR5	TRUE	TRUE	77.715	0.000374306	126.4	1.62646
ENSG00000163219	ARHGAP25	TRUE	TRUE	12.6301	0.000381419	77.3847	6.12699
ENSG00000143079	CTTNBP2NL	TRUE	TRUE	17.26	0.000384128	141.237	8.1829
ENSG00000105483	CARD8	TRUE	TRUE	5.77179	0.000391649	76.4738	13.2496
ENSG00000237541	HLA-DQA2	TRUE	TRUE	303.004	0.000398686	39.7686	0.131248
ENSG00000196550	FAM72A	TRUE	TRUE	35.1752	0.000403471	115.882	3.29444
ENSG00000086062	B4GALT1	TRUE	TRUE	10.3218	0.000409054	48.3713	4.68631
ENSG00000266714	MYO15B	TRUE	TRUE	8.4921	0.000417051	361.442	42.5621
ENSG00000151883	PARP8	TRUE	TRUE	6.41655	0.000425652	58.6114	9.13441
ENSG00000224689	ZNF812	TRUE	TRUE	54.3481	0.000428289	16.8252	0.309582
ENSG00000183784	C9orf66	TRUE	TRUE	575.171	0.000431328	18.0733	0.0314226
ENSG00000100647	KIAA0247	TRUE	TRUE	7.18523	0.000437998	92.6908	12.9002
ENSG00000126070	AGO3	TRUE	FALSE	3.77355	0.000439181	37.3898	9.9084
ENSG00000197093	GAL3ST4	TRUE	TRUE	17.5334	0.000448732	88.281	5.03502
ENSG00000187824	TMEM220	TRUE	TRUE	5.66381	0.000449333	24.9251	4.40077
ENSG00000092010	PSME1	TRUE	TRUE	5.05131	0.000451676	244.983	48.4989
ENSG00000164342	TLR3	TRUE	TRUE	42.7733	0.000455211	24.6744	0.576866
ENSG00000121281	ADCY7	TRUE	TRUE	30.4196	0.000460491	85.8057	2.82073
ENSG00000163106	HPGDS	TRUE	TRUE	41.8906	0.000460916	74.4167	1.77645
ENSG00000169385	RNASE2	TRUE	TRUE	45.1678	0.000466968	183.206	4.05611
ENSG00000134255	CEPT1	TRUE	FALSE	3.33778	0.000468272	67.3682	20.1835
ENSG00000085514	PILRA	TRUE	TRUE	15.4335	0.000469026	244.812	15.8624
ENSG00000155957	TMBIM4	TRUE	TRUE	5.69117	0.000471109	270.253	47.4864
ENSG00000172936	MYD88	TRUE	TRUE	17.7386	0.000472757	68.4712	3.86002
ENSG00000125450	NUP85	TRUE	TRUE	6.09919	0.000483033	132.58	21.7373
ENSG00000168769	TET2	TRUE	TRUE	15.1621	0.000484852	56.0059	3.6938
ENSG00000149781	FERMT3	TRUE	TRUE	17.1645	0.000496563	92.3228	5.37869
ENSG00000112759	SLC29A1	TRUE	TRUE	7.29116	0.000508074	125.923	17.2707
ENSG00000205238	SPDYE2	TRUE	TRUE	12.2686	0.000511014	13.0566	1.06423
ENSG00000243749	ZMYM6NB	TRUE	TRUE	13.4989	0.000527961	89.2194	6.60939
ENSG00000067182	TNFRSF1A	TRUE	TRUE	6.61636	0.000534486	208.26	31.4765
ENSG00000110031	LPXN	TRUE	TRUE	6.18518	0.00055588	59.7282	9.65666
ENSG00000170542	SERPINB9	TRUE	TRUE	10.3147	0.000565915	120.723	11.704
ENSG00000116774	OLFML3	TRUE	TRUE	43.0595	0.000568823	131.521	3.05441
ENSG00000148803	FUOM	TRUE	TRUE	17.9546	0.000574438	36.2083	2.01666
ENSG00000213462	ERV3-1	TRUE	TRUE	10.6165	0.000577597	95.4277	8.9886
ENSG00000179163	FUCA1	TRUE	TRUE	5.94387	0.000596082	54.6748	9.1985
ENSG00000148362	C9orf142	TRUE	FALSE	3.70029	0.000601374	229.227	61.9484
ENSG00000092931	MFSD11	TRUE	FALSE	1.6891	0.000605045	51.7969	30.6655
ENSG00000129534	MIS18BP1	TRUE	TRUE	13.4879	0.000606582	75.1895	5.57459
ENSG00000128512	DOCK4	TRUE	FALSE	3.94302	0.000607785	168.958	42.8498
ENSG00000217555	CKLF	TRUE	TRUE	5.43876	0.000613351	145.668	26.7833
ENSG00000126246	IGFLR1	TRUE	TRUE	10.6618	0.000618341	67.9323	6.37156
ENSG00000105122	RASAL3	TRUE	TRUE	21.7005	0.000633919	29.131	1.34241
ENSG00000070190	DAPP1	TRUE	TRUE	42.8739	0.000643989	16.2893	0.379936
ENSG00000196418	ZNF124	TRUE	TRUE	8.23534	0.000646798	30.0221	3.64553
ENSG00000254087	LYN	TRUE	TRUE	5.15962	0.000687702	40.4532	7.84036
ENSG00000053254	FOXN3	TRUE	TRUE	7.0896	0.000698471	135.659	19.1349
ENSG00000076928	ARHGEF1	TRUE	TRUE	4.98229	0.000705545	110.947	22.2682
ENSG00000178149	DALRD3	TRUE	FALSE	3.50509	0.000710799	62.0132	17.6923
ENSG00000103061	SLC7A6OS	TRUE	FALSE	3.30925	0.000715911	33.0491	9.98687
ENSG00000065911	MTHFD2	TRUE	TRUE	17.6992	0.000724582	121.399	6.85902
ENSG00000161960	EIF4A1	TRUE	TRUE	4.69144	0.000727169	617.793	131.685
ENSG00000204577	LILRB3	TRUE	TRUE	19.0028	0.00074771	25.1635	1.3242
ENSG00000116489	CAPZA1	TRUE	FALSE	2.78582	0.000750129	134.566	48.3039
ENSG00000168421	RHOH	TRUE	TRUE	83.2509	0.000755226	28.6693	0.344372
ENSG00000164691	TAGAP	TRUE	TRUE	81.8527	0.000757277	43.1334	0.526963
ENSG00000105967	TFEC	TRUE	TRUE	25.0209	0.000766506	23.0867	0.922698
ENSG00000239713	APOBEC3G	TRUE	TRUE	7.9455	0.000778383	20.1083	2.53078
ENSG00000119778	ATAD2B	TRUE	TRUE	4.04112	0.00078131	21.6366	5.35412
ENSG00000123329	ARHGAP9	TRUE	TRUE	25.6676	0.000799812	261.591	10.1915
ENSG00000163803	PLB1	TRUE	TRUE	13.3667	0.000821187	47.6394	3.56402
ENSG00000136634	IL10	TRUE	TRUE	90.814	0.000837066	15.7497	0.173428
ENSG00000014257	ACPP	TRUE	TRUE	97.2602	0.000844617	28.6864	0.294945
ENSG00000113119	TMCO6	TRUE	TRUE	7.98736	0.000855687	61.056	7.64407
ENSG00000170638	TRABD	TRUE	TRUE	4.71697	0.000855722	78.2607	16.5913
ENSG00000116815	CD58	TRUE	TRUE	17.3024	0.0008608	103.428	5.97767
ENSG00000151062	CACNA2D4	TRUE	TRUE	49.8293	0.000878684	57.4214	1.15236
ENSG00000141524	TMC6	TRUE	TRUE	6.78024	0.000881356	135.838	20.0344
ENSG00000197409	HIST1H3D	TRUE	TRUE	165.493	0.000883038	69.9663	0.422774
ENSG00000105352	CEACAM4	TRUE	TRUE	140.867	0.000897874	16.9181	0.1201
ENSG00000106066	CPVL	TRUE	TRUE	34.5463	0.000898598	186.166	5.38887
ENSG00000197992	CLEC9A	TRUE	TRUE	34.3422	0.000902358	54.4394	1.58521
ENSG00000026297	RNASET2	TRUE	TRUE	15.8748	0.000919525	1245.54	78.4601
ENSG00000129465	RIPK3	TRUE	TRUE	43.3036	0.000963665	30.041	0.693731
ENSG00000169087	HSPBAP1	TRUE	TRUE	4.91356	0.000984128	64.6774	13.163
ENSG00000078237	C12orf5	TRUE	TRUE	4.16219	0.000984763	39.8831	9.58223
ENSG00000150337	FCGR1A	TRUE	TRUE	21.7888	0.000986503	829.106	38.0519
ENSG00000186517	ARHGAP30	TRUE	TRUE	16.5771	0.000991884	40.7107	2.45584
ENSG00000204264	PSMB8	TRUE	TRUE	4.67792	0.000992059	120.47	25.7528
ENSG00000168274	HIST1H2AE	TRUE	TRUE	95.2983	0.000993016	119.189	1.25069
ENSG00000112308	C6orf62	TRUE	FALSE	3.99118	0.00100257	321.855	80.6416
ENSG00000134480	CCNH	TRUE	FALSE	2.00889	0.00101379	105.587	52.56
ENSG00000213719	CLIC1	TRUE	TRUE	6.12725	0.00101968	205.515	33.5411
ENSG00000154589	LY96	TRUE	TRUE	16.4035	0.00102695	154.275	9.405
ENSG00000179933	C14orf119	TRUE	FALSE	3.77628	0.0010531	53.6356	14.2033
ENSG00000148288	GBGT1	TRUE	TRUE	9.96866	0.00105868	43.0024	4.31376
ENSG00000100060	MFNG	TRUE	TRUE	13.6221	0.00107758	47.4627	3.48424
ENSG00000167083	GNGT2	TRUE	TRUE	6.31165	0.00108015	15.9793	2.53172
ENSG00000173846	PLK3	TRUE	TRUE	13.9246	0.00109621	88.5359	6.35822
ENSG00000184584	TMEM173	TRUE	TRUE	24.2099	0.00110081	153.02	6.32054
ENSG00000205542	TMSB4X	TRUE	FALSE	2.97353	0.00111676	7801.14	2623.53
ENSG00000102805	CLN5	TRUE	FALSE	2.83704	0.00111952	34.6125	12.2003
ENSG00000241399	CD302	TRUE	TRUE	11.1829	0.00112696	96.2696	8.60862
ENSG00000196511	TPK1	TRUE	FALSE	3.87803	0.00113857	28.1279	7.25314
ENSG00000113532	ST8SIA4	TRUE	TRUE	14.2118	0.00114529	24.8431	1.74806
ENSG00000145936	KCNMB1	TRUE	TRUE	29.4337	0.00114881	28.3573	0.96343
ENSG00000137841	PLCB2	TRUE	TRUE	22.8405	0.00116516	318.581	13.9481
ENSG00000123095	BHLHE41	TRUE	TRUE	11.0521	0.0011739	299.84	27.1296
ENSG00000105501	SIGLEC5	TRUE	TRUE	28.2179	0.00117547	10.9368	0.387584
ENSG00000089916	GPATCH2L	TRUE	TRUE	4.05994	0.00118373	47.1565	11.6151
ENSG00000100299	ARSA	TRUE	FALSE	3.8437	0.00119526	67.1257	17.4638
ENSG00000185404	SP140L	TRUE	TRUE	6.2988	0.00119833	34.3717	5.45687
ENSG00000179454	KLHL28	TRUE	TRUE	4.60628	0.00119917	16.3617	3.55205
ENSG00000134910	STT3A	TRUE	FALSE	2.93969	0.00121865	78.3353	26.6475
ENSG00000167553	TUBA1C	TRUE	TRUE	7.88651	0.00124288	141.144	17.8968
ENSG00000188404	SELL	TRUE	TRUE	17.3554	0.00127597	49.0256	2.82481
ENSG00000015285	WAS	TRUE	FALSE	3.72791	0.00127632	19.0591	5.11253
ENSG00000124813	RUNX2	TRUE	TRUE	7.99227	0.00127636	14.576	1.82376
ENSG00000197629	MPEG1	TRUE	TRUE	36.6645	0.0012839	18.8142	0.513146
ENSG00000182511	FES	TRUE	TRUE	4.63298	0.00128434	41.633	8.98623
ENSG00000196735	HLA-DQA1	TRUE	TRUE	64.9139	0.00130333	192.209	2.96099
ENSG00000130208	APOC1	TRUE	TRUE	17.4443	0.0013298	867.201	49.7126
ENSG00000018280	SLC11A1	TRUE	TRUE	42.6876	0.00135415	412.462	9.66235
ENSG00000101109	STK4	TRUE	TRUE	5.25355	0.00135686	78.9591	15.0297
ENSG00000243646	IL10RB	TRUE	FALSE	3.59492	0.00137648	49.6471	13.8103
ENSG00000120708	TGFBI	TRUE	TRUE	20.2212	0.001378	99.6815	4.92955
ENSG00000129235	TXNDC17	TRUE	FALSE	2.19495	0.00138443	110.975	50.5592
ENSG00000118495	PLAGL1	TRUE	FALSE	3.99241	0.00143321	24.0022	6.01196
ENSG00000163823	CCR1	TRUE	TRUE	58.9019	0.00143404	88.5878	1.50399
ENSG00000137331	IER3	TRUE	TRUE	24.5331	0.0014553	237.312	9.67312
ENSG00000100300	TSPO	TRUE	TRUE	6.79752	0.00146115	310.573	45.6891
ENSG00000121895	TMEM156	TRUE	TRUE	33.3236	0.00146917	64.0747	1.92281
ENSG00000168404	MLKL	TRUE	TRUE	6.52582	0.00146981	43.634	6.68636
ENSG00000163154	TNFAIP8L2	TRUE	TRUE	26.3821	0.00150792	77.5361	2.93897
ENSG00000116830	TTF2	TRUE	TRUE	5.09866	0.00153952	17.6715	3.46592
ENSG00000110848	CD69	TRUE	TRUE	134.606	0.00155282	63.5271	0.47195
ENSG00000172578	KLHL6	TRUE	TRUE	61.4867	0.00156089	30.7383	0.499918
ENSG00000139278	GLIPR1	TRUE	TRUE	24.0334	0.00157823	127.383	5.30023
ENSG00000135912	TTLL4	TRUE	TRUE	5.01444	0.00159099	103.733	20.6867
ENSG00000221983	UBA52	TRUE	TRUE	6.88062	0.00160214	863.293	125.467
ENSG00000172732	MUS81	TRUE	FALSE	2.59081	0.00162027	64.5824	24.9275
ENSG00000125458	NT5C	TRUE	TRUE	6.45569	0.00163153	109.801	17.0084
ENSG00000162711	NLRP3	TRUE	TRUE	9.98828	0.00163718	31.9171	3.19546
ENSG00000111335	OAS2	TRUE	TRUE	6.3106	0.00163997	19.1074	3.02783
ENSG00000115107	STEAP3	TRUE	TRUE	14.7993	0.00164844	30.9557	2.0917
ENSG00000213445	SIPA1	TRUE	TRUE	7.72562	0.00167038	132.545	17.1566
ENSG00000104763	ASAH1	TRUE	TRUE	4.00844	0.00168564	476.623	118.905
ENSG00000175482	POLD4	TRUE	TRUE	5.22395	0.00168623	186.372	35.6763
ENSG00000166145	SPINT1	TRUE	TRUE	32.1881	0.00171212	21.7458	0.675586
ENSG00000119655	NPC2	TRUE	TRUE	6.16022	0.00173796	604.066	98.0592
ENSG00000173821	RNF213	TRUE	TRUE	4.11837	0.00174379	105.445	25.6036
ENSG00000204516	MICB	TRUE	TRUE	13.2903	0.0017477	13.0402	0.981185
ENSG00000151702	FLI1	TRUE	TRUE	7.03426	0.0017621	46.3107	6.58359
ENSG00000198019	FCGR1B	TRUE	TRUE	42.9567	0.00178087	350.346	8.15579
ENSG00000156273	BACH1	TRUE	TRUE	10.5836	0.00178312	58.4195	5.51981
ENSG00000133961	NUMB	TRUE	FALSE	2.89945	0.00179838	126.319	43.5667
ENSG00000197846	HIST1H2BF	TRUE	TRUE	174.13	0.0018094	43.1267	0.247669
ENSG00000090920	FCGBP	TRUE	TRUE	15.5411	0.00182389	40.8057	2.62566
ENSG00000028137	TNFRSF1B	TRUE	TRUE	14.1439	0.00182673	112.809	7.97579
ENSG00000128016	ZFP36	TRUE	TRUE	11.3384	0.00183506	322.82	28.4714
ENSG00000118855	MFSD1	TRUE	TRUE	6.63221	0.00185152	154.665	23.3203
ENSG00000197766	CFD	TRUE	TRUE	44.4857	0.00186177	42.6363	0.958429
ENSG00000153551	CMTM7	TRUE	TRUE	29.1076	0.001862	108.135	3.71501
ENSG00000145685	LHFPL2	TRUE	TRUE	10.5819	0.00186243	88.235	8.33833
ENSG00000178971	CTC1	TRUE	FALSE	2.99991	0.00186438	48.0094	16.0036
ENSG00000181631	P2RY13	TRUE	TRUE	71.6199	0.00188394	135.572	1.89293
ENSG00000114331	ACAP2	TRUE	TRUE	5.18315	0.00188467	94.9964	18.3279
ENSG00000137474	MYO7A	TRUE	TRUE	10.1807	0.00192105	36.711	3.60595
ENSG00000093072	CECR1	TRUE	TRUE	9.40149	0.00193482	83.8189	8.91549
ENSG00000111231	GPN3	TRUE	FALSE	3.93405	0.00199074	42.0285	10.6833
ENSG00000175899	A2M	TRUE	TRUE	5.29872	0.00199795	639.557	120.7
ENSG00000003056	M6PR	TRUE	FALSE	2.40299	0.00201624	158.514	65.9655
ENSG00000116701	NCF2	TRUE	TRUE	31.7706	0.0020425	47.5687	1.49725
ENSG00000095564	BTAF1	TRUE	TRUE	4.01484	0.00205055	39.1968	9.763
ENSG00000178852	EFCAB13	TRUE	TRUE	31.0577	0.00205119	32.2174	1.03734
ENSG00000103064	SLC7A6	TRUE	TRUE	7.22612	0.00208342	65.7224	9.09512
ENSG00000105339	DENND3	TRUE	TRUE	13.7298	0.00208715	665.924	48.502
ENSG00000197914	HIST1H4K	TRUE	TRUE	328.045	0.00210131	30.171	0.0919721
ENSG00000101000	PROCR	TRUE	TRUE	11.1564	0.00212518	19.6037	1.75718
ENSG00000147592	LACTB2	TRUE	TRUE	4.39436	0.00212535	31.7344	7.22163
ENSG00000102580	DNAJC3	TRUE	TRUE	4.27608	0.00213305	28.4131	6.64467
ENSG00000196083	IL1RAP	TRUE	TRUE	8.44116	0.00216666	57.9667	6.86716
ENSG00000115825	PRKD3	TRUE	TRUE	8.77987	0.00221246	58.7052	6.68633
ENSG00000137767	SQRDL	TRUE	TRUE	6.81771	0.00224261	53.2669	7.81302
ENSG00000071073	MGAT4A	TRUE	TRUE	9.59144	0.00225716	194.935	20.3239
ENSG00000141526	SLC16A3	TRUE	TRUE	6.50894	0.00225868	49.7507	7.64344
ENSG00000161640	SIGLEC11	TRUE	TRUE	33.6467	0.00226383	12.8196	0.381006
ENSG00000159399	HK2	TRUE	TRUE	31.3439	0.00227753	51.0381	1.62833
ENSG00000157873	TNFRSF14	TRUE	FALSE	3.90935	0.00229578	75.0325	19.1931
ENSG00000166340	TPP1	TRUE	TRUE	4.93537	0.0023008	445.032	90.1718
ENSG00000104518	GSDMD	TRUE	TRUE	4.7073	0.00233408	64.0866	13.6143
ENSG00000182957	SPATA13	TRUE	TRUE	6.23103	0.00240979	79.0807	12.6914
ENSG00000140262	TCF12	TRUE	TRUE	5.44592	0.00243082	152.694	28.0382
ENSG00000121797	CCRL2	TRUE	TRUE	20.6453	0.00243961	19.631	0.95087
ENSG00000173083	HPSE	TRUE	TRUE	29.6976	0.00244973	29.4532	0.991772
ENSG00000038945	MSR1	TRUE	TRUE	21.9409	0.00246914	59.54	2.71366
ENSG00000142669	SH3BGRL3	TRUE	FALSE	2.98794	0.00247747	240.035	80.3345
ENSG00000084112	SSH1	TRUE	FALSE	2.63025	0.00251056	29.231	11.1134
ENSG00000123353	ORMDL2	TRUE	TRUE	5.47206	0.00256084	61.4541	11.2305
ENSG00000118640	VAMP8	TRUE	TRUE	10.848	0.00262933	181.088	16.6933
ENSG00000225697	SLC26A6	TRUE	FALSE	3.04865	0.00265547	20.4523	6.70865
ENSG00000172269	DPAGT1	TRUE	TRUE	4.61039	0.00267959	98.907	21.4531
ENSG00000105427	CNFN	TRUE	FALSE	3.94851	0.00273072	13.3757	3.38752
ENSG00000196865	NHLRC2	TRUE	TRUE	7.62051	0.00274762	33.3235	4.37287
ENSG00000140931	CMTM3	TRUE	TRUE	7.58658	0.00276387	41.2131	5.43237
ENSG00000152804	HHEX	TRUE	TRUE	11.851	0.00276956	21.345	1.80111
ENSG00000103066	PLA2G15	TRUE	TRUE	6.49276	0.00279826	82.9488	12.7756
ENSG00000178607	ERN1	TRUE	TRUE	13.589	0.00282583	10.6213	0.78161
ENSG00000113273	ARSB	TRUE	FALSE	3.79499	0.00284195	20.2726	5.34194
ENSG00000204161	C10orf128	TRUE	TRUE	12.3793	0.00285791	83.4542	6.74145
ENSG00000090104	RGS1	TRUE	TRUE	141.763	0.00286396	2852.17	20.1193
ENSG00000175538	KCNE3	TRUE	TRUE	14.3998	0.00291278	21.4856	1.49207
ENSG00000135678	CPM	TRUE	TRUE	6.54059	0.00292265	92.0738	14.0773
ENSG00000153310	FAM49B	TRUE	FALSE	3.45129	0.00293369	263.003	76.2045
ENSG00000114737	CISH	TRUE	TRUE	27.3843	0.00295005	23.8573	0.871203
ENSG00000139291	TMEM19	TRUE	FALSE	2.11163	0.00301646	33.5146	15.8714
ENSG00000100292	HMOX1	TRUE	TRUE	7.00034	0.00303047	84.7614	12.1082
ENSG00000141748	ARL5C	TRUE	TRUE	34.6549	0.00303276	17.1578	0.495106
ENSG00000105612	DNASE2	TRUE	TRUE	5.28952	0.00303475	87.0883	16.4643
ENSG00000148429	USP6NL	TRUE	FALSE	3.01194	0.00303484	14.6615	4.86778
ENSG00000011422	PLAUR	TRUE	TRUE	22.7872	0.00304001	128.142	5.6234
ENSG00000103966	EHD4	TRUE	TRUE	4.51311	0.00305579	23.9383	5.30417
ENSG00000185614	FAM212A	TRUE	TRUE	16.2973	0.0030589	67.5102	4.14241
ENSG00000173926	2017-03-03	TRUE	TRUE	8.87398	0.00307253	43.1992	4.86807
ENSG00000169252	ADRB2	TRUE	TRUE	161.72	0.00308706	223.122	1.37969
ENSG00000154832	CXXC1	TRUE	FALSE	1.97151	0.00310723	94.1253	47.7428
ENSG00000048740	CELF2	TRUE	FALSE	2.58242	0.0031136	197.519	76.486
ENSG00000108788	MLX	TRUE	TRUE	4.27585	0.0031176	73.5897	17.2106
ENSG00000137642	SORL1	TRUE	TRUE	5.3588	0.00316727	332.928	62.1274
ENSG00000187990	HIST1H2BG	TRUE	TRUE	539.663	0.00317224	296.525	0.549464
ENSG00000147454	SLC25A37	TRUE	TRUE	11.4028	0.00318118	288.515	25.3022
ENSG00000117448	AKR1A1	TRUE	FALSE	3.73634	0.00318742	253.447	67.833
ENSG00000078579	FGF20	TRUE	TRUE	33.4639	0.00319311	24.6785	0.737465
ENSG00000205744	DENND1C	TRUE	TRUE	13.6597	0.00319358	28.1027	2.05734
ENSG00000117984	CTSD	TRUE	FALSE	3.12072	0.0032191	538.075	172.42
ENSG00000165140	FBP1	TRUE	TRUE	24.5351	0.00328943	30.5449	1.24495
ENSG00000206503	HLA-A	TRUE	FALSE	3.16358	0.00332308	393.744	124.461
ENSG00000188313	PLSCR1	TRUE	TRUE	6.80847	0.00334584	173.367	25.4634
ENSG00000180573	HIST1H2AC	TRUE	TRUE	6.81606	0.00336597	178.876	26.2432
ENSG00000101307	SIRPB1	TRUE	TRUE	42.926	0.00336846	38.6937	0.901406
ENSG00000185811	IKZF1	TRUE	TRUE	24.3335	0.00337231	29.7561	1.22285
ENSG00000139921	TMX1	TRUE	TRUE	4.26351	0.00337675	54.5029	12.7836
ENSG00000089060	SLC8B1	TRUE	FALSE	3.4897	0.0033848	68.4984	19.6288
ENSG00000130811	EIF3G	TRUE	FALSE	1.89431	0.0033967	158.947	83.9079
ENSG00000131238	PPT1	TRUE	FALSE	3.79853	0.00345649	299.239	78.7776
ENSG00000162976	PQLC3	TRUE	TRUE	8.85536	0.00345979	50.0254	5.64917
ENSG00000139192	TAPBPL	TRUE	TRUE	4.83536	0.00346395	42.9141	8.87505
ENSG00000147010	SH3KBP1	TRUE	FALSE	2.6048	0.00348201	84.6771	32.508
ENSG00000185650	ZFP36L1	TRUE	TRUE	40.3657	0.00348298	2087.18	51.7068
ENSG00000114738	MAPKAPK3	TRUE	FALSE	3.18866	0.00350027	37.3852	11.7244
ENSG00000197728	RPS26	TRUE	TRUE	9.40082	0.00352395	176.055	18.7276
ENSG00000115318	LOXL3	TRUE	TRUE	12.6763	0.00352567	44.6386	3.52143
ENSG00000064225	ST3GAL6	TRUE	TRUE	4.41549	0.00357976	98.4033	22.2859
ENSG00000125457	MIF4GD	TRUE	TRUE	6.8805	0.00358286	79.7982	11.5977
ENSG00000134758	RNF138	TRUE	FALSE	3.62171	0.00362521	29.6525	8.18743
ENSG00000108515	ENO3	TRUE	TRUE	7.02129	0.00365853	34.0245	4.84591
ENSG00000124782	RREB1	TRUE	TRUE	6.03591	0.00366257	15.3255	2.53905
ENSG00000128805	ARHGAP22	TRUE	TRUE	4.53478	0.00373496	106.28	23.4366
ENSG00000118260	CREB1	TRUE	FALSE	3.84907	0.0037601	49.9339	12.973
ENSG00000168890	TMEM150A	TRUE	TRUE	5.60679	0.0038032	50.8202	9.06405
ENSG00000258818	RNASE4	TRUE	TRUE	12.4769	0.003821	27.3113	2.18896
ENSG00000100596	SPTLC2	TRUE	TRUE	7.3583	0.0038573	124.69	16.9455
ENSG00000118257	NRP2	TRUE	FALSE	3.84112	0.00389628	29.1863	7.59837
ENSG00000089127	OAS1	TRUE	TRUE	14.352	0.00393455	86.808	6.04851
ENSG00000070882	OSBPL3	TRUE	TRUE	6.73961	0.00396327	69.7466	10.3488
ENSG00000132475	H3F3B	TRUE	FALSE	1.65669	0.00403456	522.251	315.238
ENSG00000214114	MYCBP	TRUE	TRUE	8.09202	0.00404922	26.2997	3.25008
ENSG00000182557	SPNS3	TRUE	TRUE	33.9343	0.00407078	16.7592	0.493873
ENSG00000103335	PIEZO1	TRUE	FALSE	3.7249	0.00410061	119.896	32.1876
ENSG00000204628	GNB2L1	TRUE	FALSE	3.46595	0.00412698	1475.61	425.745
ENSG00000205302	SNX2	TRUE	FALSE	3.10888	0.0041393	119.299	38.3735
ENSG00000138756	BMP2K	TRUE	FALSE	2.93389	0.00416113	52.1328	17.7692
ENSG00000196504	PRPF40A	TRUE	FALSE	3.08851	0.00417625	77.511	25.0965
ENSG00000079263	SP140	TRUE	TRUE	18.3961	0.00417838	35.3954	1.92407
ENSG00000135124	P2RX4	TRUE	TRUE	7.13516	0.00420587	92.1464	12.9144
ENSG00000196843	ARID5A	TRUE	FALSE	3.8606	0.00422463	84.8047	21.9667
ENSG00000102445	KIAA0226L	TRUE	TRUE	8.0783	0.00424037	53.7526	6.65395
ENSG00000144843	ADPRH	TRUE	TRUE	6.79141	0.00426562	12.4445	1.83239
ENSG00000130300	PLVAP	TRUE	TRUE	22.919	0.00427018	28.2469	1.23247
ENSG00000196975	ANXA4	TRUE	FALSE	2.48098	0.00434194	45.47	18.3274
ENSG00000115524	SF3B1	TRUE	FALSE	3.15553	0.00434242	380.143	120.469
ENSG00000107968	MAP3K8	TRUE	TRUE	13.6639	0.0043703	81.5245	5.96641
ENSG00000142185	TRPM2	TRUE	FALSE	2.9061	0.00449716	61.3242	21.1019
ENSG00000132274	TRIM22	TRUE	TRUE	6.00281	0.00452192	325.808	54.2759
ENSG00000129450	SIGLEC9	TRUE	TRUE	65.4593	0.00455551	99.8212	1.52494
ENSG00000188610	FAM72B	TRUE	TRUE	12.5571	0.00460312	30.8443	2.45633
ENSG00000131196	NFATC1	TRUE	TRUE	5.97612	0.00463858	19.0898	3.19435
ENSG00000213654	GPSM3	TRUE	TRUE	4.99235	0.00472147	39.3514	7.88234
ENSG00000165071	TMEM71	TRUE	TRUE	36.9289	0.00472853	35.1863	0.952813
ENSG00000170571	EMB	TRUE	TRUE	9.10076	0.00476103	32.2032	3.53852
ENSG00000164535	DAGLB	TRUE	FALSE	3.59293	0.00477532	113.087	31.4748
ENSG00000203814	HIST2H2BF	TRUE	TRUE	61.867	0.00478889	203.804	3.29423
ENSG00000099810	MTAP	TRUE	FALSE	3.64992	0.00484059	23.4928	6.43653
ENSG00000111229	ARPC3	TRUE	FALSE	3.46229	0.00484162	670.65	193.702
ENSG00000171051	FPR1	TRUE	TRUE	57.7957	0.00486389	317.423	5.49216
ENSG00000184260	HIST2H2AC	TRUE	TRUE	76.8937	0.00488961	43.3019	0.56314
ENSG00000186635	ARAP1	TRUE	TRUE	4.41833	0.00489524	197.915	44.7941
ENSG00000137161	CNPY3	TRUE	TRUE	5.21127	0.00490477	280.606	53.846
ENSG00000100368	CSF2RB	TRUE	TRUE	43.8933	0.00500115	16.1513	0.367967
ENSG00000181381	DDX60L	TRUE	TRUE	6.06759	0.0050279	20.6571	3.4045
ENSG00000168394	TAP1	TRUE	FALSE	2.15868	0.00508659	43.7867	20.284
ENSG00000106991	ENG	TRUE	FALSE	2.78093	0.00510608	91.6352	32.9512
ENSG00000028277	POU2F2	TRUE	TRUE	6.81252	0.00511011	64.7124	9.49905
ENSG00000184497	TMEM255B	TRUE	TRUE	4.26521	0.00512569	16.9935	3.98421
ENSG00000183549	ACSM5	TRUE	TRUE	12.9732	0.00514207	71.7556	5.53104
ENSG00000137496	IL18BP	TRUE	TRUE	7.47122	0.0052241	44.2195	5.91864
ENSG00000204397	CARD16	TRUE	TRUE	8.2579	0.00527017	89.705	10.8629
ENSG00000162496	DHRS3	TRUE	TRUE	4.46003	0.0053136	169.546	38.0145
ENSG00000130775	THEMIS2	TRUE	TRUE	17.4987	0.0053193	139.562	7.97556
ENSG00000092531	SNAP23	TRUE	TRUE	4.48379	0.00547039	127.173	28.3628
ENSG00000180879	SSR4	TRUE	FALSE	2.33879	0.00549795	253.101	108.219
ENSG00000157017	GHRL	TRUE	TRUE	15.4305	0.00551234	16.1437	1.04622
ENSG00000197622	CDC42SE1	TRUE	FALSE	3.60559	0.00551244	142.068	39.4021
ENSG00000172530	BANP	TRUE	FALSE	3.49555	0.00553709	42.3022	12.1017
ENSG00000113658	SMAD5	TRUE	FALSE	3.9429	0.005566	51.9579	13.1776
ENSG00000091317	CMTM6	TRUE	TRUE	8.78872	0.00563978	101.845	11.5882
ENSG00000162736	NCSTN	TRUE	FALSE	3.03671	0.00564617	110.083	36.2509
ENSG00000140836	ZFHX3	TRUE	TRUE	4.82673	0.00565095	21.2348	4.39941
ENSG00000114850	SSR3	TRUE	FALSE	3.01912	0.00571688	178.027	58.9664
ENSG00000010244	ZNF207	TRUE	FALSE	1.66421	0.00572819	166.504	100.05
ENSG00000076641	PAG1	TRUE	TRUE	4.32412	0.00573939	35.254	8.15287
ENSG00000127507	EMR2	TRUE	TRUE	33.2865	0.00582328	38.7309	1.16356
ENSG00000025708	TYMP	TRUE	TRUE	11.1621	0.00585944	98.6764	8.84034
ENSG00000087086	FTL	TRUE	FALSE	3.29754	0.00588705	6930.32	2101.67
ENSG00000131724	IL13RA1	TRUE	TRUE	4.08932	0.00590178	62.4726	15.277
ENSG00000108219	TSPAN14	TRUE	TRUE	4.86954	0.00592149	146.974	30.1823
ENSG00000106785	TRIM14	TRUE	TRUE	4.66014	0.00609484	39.8633	8.5541
ENSG00000240065	PSMB9	TRUE	FALSE	3.35088	0.00610423	62.4125	18.6257
ENSG00000137700	SLC37A4	TRUE	FALSE	3.31854	0.00610786	36.4116	10.9722
ENSG00000177200	CHD9	TRUE	TRUE	4.1267	0.00621346	228.913	55.4712
ENSG00000062822	POLD1	TRUE	TRUE	4.12493	0.00630413	16.5166	4.00409
ENSG00000100599	RIN3	TRUE	TRUE	6.98167	0.00635647	50.5833	7.24517
ENSG00000108651	UTP6	TRUE	FALSE	1.99377	0.00636073	118.029	59.1988
ENSG00000177663	IL17RA	TRUE	TRUE	7.71256	0.00642117	42.3395	5.48968
ENSG00000122861	PLAU	TRUE	TRUE	21.2094	0.00643611	19.5456	0.921552
ENSG00000136630	HLX	TRUE	TRUE	12.6114	0.00647101	16.2674	1.28989
ENSG00000197020	ZNF100	TRUE	TRUE	6.51167	0.00648082	16.0653	2.46715
ENSG00000187688	TRPV2	TRUE	FALSE	3.34334	0.00655323	42.5543	12.7281
ENSG00000119397	CNTRL	TRUE	FALSE	3.71648	0.00658821	32.403	8.71874
ENSG00000106799	TGFBR1	TRUE	TRUE	6.34372	0.00662061	49.137	7.74577
ENSG00000124783	SSR1	TRUE	TRUE	4.48368	0.00664125	151.137	33.7082
ENSG00000185507	IRF7	TRUE	TRUE	6.05093	0.00673287	46.8211	7.73784
ENSG00000145781	COMMD10	TRUE	FALSE	2.4876	0.00683298	58.8474	23.6563
ENSG00000102032	RENBP	TRUE	TRUE	4.79599	0.00688872	64.8979	13.5317
ENSG00000244038	DDOST	TRUE	FALSE	2.53622	0.00692893	131.092	51.6877
ENSG00000214940	NPIPA8	TRUE	TRUE	4.01026	0.00700629	15.1982	3.78982
ENSG00000185973	TMLHE	TRUE	TRUE	4.13172	0.00708675	39.8832	9.65291
ENSG00000185475	TMEM179B	TRUE	FALSE	3.47	0.00708945	93.3595	26.9047
ENSG00000104951	IL4I1	TRUE	TRUE	33.6571	0.00713443	28.6896	0.852409
ENSG00000144802	NFKBIZ	TRUE	TRUE	12.3497	0.00717576	50.8487	4.11741
ENSG00000258643	BCL2L2-PABPN1	TRUE	TRUE	10.9437	0.00720453	10.3304	0.943966
ENSG00000131788	PIAS3	TRUE	FALSE	2.96129	0.00721705	56.4023	19.0466
ENSG00000066923	STAG3	TRUE	TRUE	6.95603	0.00733667	19.534	2.80821
ENSG00000155629	PIK3AP1	TRUE	TRUE	14.5028	0.00734499	23.6694	1.63206
ENSG00000087589	CASS4	TRUE	TRUE	11.4303	0.00735167	11.3184	0.990206
ENSG00000102879	CORO1A	TRUE	TRUE	11.3407	0.00736777	419.864	37.0228
ENSG00000196747	HIST1H2AI	TRUE	TRUE	239.373	0.0073717	11.9139	0.049771
ENSG00000130303	BST2	TRUE	FALSE	3.50819	0.00744513	155.532	44.3341
ENSG00000145416	2017-03-01	TRUE	TRUE	12.5311	0.00747894	162.706	12.9842
ENSG00000169919	GUSB	TRUE	FALSE	2.55351	0.00756152	68.7481	26.923
ENSG00000132669	RIN2	TRUE	TRUE	4.74998	0.00757939	79.2518	16.6846
ENSG00000092036	HAUS4	TRUE	FALSE	3.23848	0.00766071	56.4199	17.4217
ENSG00000159388	BTG2	TRUE	TRUE	7.86015	0.0076633	161.673	20.5688
ENSG00000173068	BNC2	TRUE	TRUE	32.2947	0.00769735	16.4937	0.510725
ENSG00000099331	MYO9B	TRUE	TRUE	4.00833	0.00771777	88.8825	22.1744
ENSG00000154889	MPPE1	TRUE	FALSE	3.29249	0.00772152	87.7142	26.6407
ENSG00000126561	STAT5A	TRUE	TRUE	5.26178	0.00776987	21.1877	4.02671
ENSG00000141298	SSH2	TRUE	FALSE	3.51951	0.00780094	98.542	27.9988
ENSG00000111846	GCNT2	TRUE	TRUE	14.9025	0.00782405	27.9939	1.87848
ENSG00000139436	GIT2	TRUE	FALSE	3.02342	0.00782693	115.434	38.1798
ENSG00000187951	ARHGAP11B	TRUE	TRUE	7.36766	0.00784426	13.9877	1.89853
ENSG00000139641	ESYT1	TRUE	FALSE	1.67168	0.00790427	43.9276	26.2775
ENSG00000179344	HLA-DQB1	TRUE	TRUE	24.4996	0.00793856	294.74	12.0304
ENSG00000068724	TTC7A	TRUE	FALSE	2.77699	0.00797313	36.4983	13.1431
ENSG00000138600	SPPL2A	TRUE	TRUE	6.91668	0.00799846	66.9068	9.67325
ENSG00000182117	NOP10	TRUE	FALSE	1.934	0.00801756	131.096	67.785
ENSG00000170776	AKAP13	TRUE	FALSE	2.77397	0.00803041	143.097	51.5857
ENSG00000196329	GIMAP5	TRUE	FALSE	3.37387	0.00818708	57.5005	17.0429
ENSG00000132334	PTPRE	TRUE	TRUE	8.30523	0.00820447	117.542	14.1527
ENSG00000128699	ORMDL1	TRUE	FALSE	2.10921	0.00828082	196.422	93.1258
ENSG00000118705	RPN2	TRUE	FALSE	3.18804	0.00829965	181.154	56.8228
ENSG00000196787	HIST1H2AG	TRUE	TRUE	69.2121	0.0083089	12.5601	0.181472
ENSG00000255633	MTRNR2L9	TRUE	TRUE	Inf	0.00833461	20.3846	0
ENSG00000099849	RASSF7	TRUE	TRUE	4.0949	0.00837548	26.8782	6.56382
ENSG00000173110	HSPA6	TRUE	TRUE	35.9321	0.00837558	123.828	3.44616
ENSG00000263563	UBBP4	TRUE	TRUE	6.30099	0.00850901	11.7899	1.87111
ENSG00000174004	NRROS	TRUE	TRUE	13.1818	0.00857052	25.0987	1.90404
ENSG00000180917	CMTR2	TRUE	TRUE	5.07476	0.00866532	23.8375	4.69726
ENSG00000171316	CHD7	TRUE	FALSE	2.19582	0.00871895	60.4016	27.5075
ENSG00000106948	AKNA	TRUE	TRUE	4.01782	0.00884538	35.0288	8.71837
ENSG00000040531	CTNS	TRUE	TRUE	5.33564	0.00893044	29.8454	5.59359
ENSG00000184293	CLECL1	TRUE	TRUE	55.5353	0.00896677	21.3193	0.383887
ENSG00000168298	HIST1H1E	TRUE	TRUE	33.6826	0.00910019	16.3796	0.486292
ENSG00000169756	LIMS1	TRUE	FALSE	3.00772	0.00916941	38.0693	12.6572
ENSG00000058600	POLR3E	TRUE	FALSE	2.12772	0.0091953	40.0043	18.8015
ENSG00000175544	CABP4	TRUE	TRUE	17.7284	0.00921455	10.0343	0.566
ENSG00000168010	ATG16L2	TRUE	TRUE	6.71681	0.00922173	202.954	30.2159
ENSG00000213928	IRF9	TRUE	TRUE	4.80365	0.00927136	244.253	50.8473
ENSG00000156398	SFXN2	TRUE	TRUE	7.73214	0.00929726	16.1541	2.08922
ENSG00000065615	CYB5R4	TRUE	TRUE	4.39425	0.00937604	29.7995	6.78147
ENSG00000114902	SPCS1	TRUE	FALSE	2.81401	0.00940814	174.618	62.0531
ENSG00000203812	HIST2H2AA4	TRUE	TRUE	31.5598	0.00947981	578.051	18.316
ENSG00000125538	IL1B	TRUE	TRUE	32.0055	0.00949554	64.9806	2.03029
ENSG00000133131	MORC4	TRUE	TRUE	16.9889	0.00954051	84.0313	4.94625
ENSG00000105639	JAK3	TRUE	TRUE	12.5511	0.00967433	69.0634	5.5026
ENSG00000106077	ABHD11	TRUE	TRUE	4.43455	0.00976385	74.1454	16.7199
ENSG00000110108	TMEM109	TRUE	FALSE	3.42401	0.00983936	137.363	40.1176
ENSG00000169813	HNRNPF	TRUE	FALSE	2.70067	0.0098462	110.99	41.0973
ENSG00000111877	MCM9	TRUE	FALSE	2.79692	0.00986299	10.744	3.84137
ENSG00000176731	C8orf59	TRUE	FALSE	3.84056	0.0100352	144.186	37.5431
ENSG00000051108	HERPUD1	TRUE	TRUE	5.08651	0.010069	409.213	80.4506
ENSG00000130592	LSP1	TRUE	TRUE	29.7022	0.0100922	68.0087	2.28968
ENSG00000111644	ACRBP	TRUE	TRUE	24.3928	0.010192	24.036	0.985373
ENSG00000171631	P2RY6	TRUE	TRUE	14.2458	0.0103294	25.3378	1.77862
ENSG00000088888	MAVS	TRUE	FALSE	3.62287	0.0105245	40.5041	11.1801
ENSG00000186470	BTN3A2	TRUE	TRUE	4.35422	0.0106234	53.9823	12.3977
ENSG00000134061	CD180	TRUE	TRUE	30.5484	0.0106296	18.9026	0.618774
ENSG00000144426	NBEAL1	TRUE	TRUE	7.20468	0.0106335	35.1337	4.87652
ENSG00000007129	CEACAM21	TRUE	TRUE	10.9838	0.0107292	21.6317	1.96942
ENSG00000102699	PARP4	TRUE	FALSE	2.95704	0.0108323	19.4729	6.58527
ENSG00000144504	ANKMY1	TRUE	FALSE	3.98375	0.0108397	27.9867	7.02522
ENSG00000142552	RCN3	TRUE	TRUE	6.0819	0.0110295	56.4156	9.27599
ENSG00000003400	CASP10	TRUE	TRUE	7.3939	0.0110384	20.9966	2.83972
ENSG00000172345	STARD5	TRUE	TRUE	9.02002	0.0110473	23.5009	2.60542
ENSG00000003402	CFLAR	TRUE	FALSE	3.25416	0.0111026	108.521	33.3485
ENSG00000136732	GYPC	TRUE	TRUE	4.58527	0.0111489	82.8395	18.0664
ENSG00000118785	SPP1	TRUE	TRUE	18.8989	0.0111561	5707.17	301.985
ENSG00000118894	FAM86A	TRUE	FALSE	3.96915	0.0112564	14.03	3.53476
ENSG00000149177	PTPRJ	TRUE	TRUE	6.2338	0.0113228	23.4458	3.76108
ENSG00000186417	GLDN	TRUE	TRUE	5.50535	0.0114183	69.4367	12.6126
ENSG00000088448	ANKRD10	TRUE	FALSE	3.39193	0.0114492	326.313	96.2029
ENSG00000153071	DAB2	TRUE	TRUE	7.15704	0.0114587	50.7676	7.09338
ENSG00000146414	SHPRH	TRUE	FALSE	2.78802	0.0115052	25.3914	9.10733
ENSG00000121858	TNFSF10	TRUE	TRUE	6.61	0.0115618	39.4268	5.96472
ENSG00000176422	SPRYD4	TRUE	FALSE	3.51936	0.0116436	16.7692	4.76484
ENSG00000228474	OST4	TRUE	FALSE	1.91122	0.0116531	250.338	130.983
ENSG00000243708	PLA2G4B	TRUE	FALSE	3.32607	0.011753	30.263	9.09872
ENSG00000155463	OXA1L	TRUE	FALSE	3.83177	0.0117718	174.647	45.5787
ENSG00000249437	NAIP	TRUE	TRUE	12.4702	0.0118257	204.731	16.4176
ENSG00000171643	S100Z	TRUE	TRUE	69.8606	0.0118675	13.2052	0.189022
ENSG00000173597	SULT1B1	TRUE	TRUE	35.6895	0.0119481	14.1971	0.397796
ENSG00000112303	VNN2	TRUE	TRUE	24.4783	0.012071	12.4732	0.509563
ENSG00000139687	RB1	FALSE	TRUE	4.68372	0.0122108	88.1176	18.8136
ENSG00000174130	TLR6	FALSE	TRUE	36.6842	0.0122226	20.2892	0.553078
ENSG00000100889	PCK2	FALSE	TRUE	5.58425	0.0122691	32.8098	5.87541
ENSG00000187715	KBTBD12	FALSE	TRUE	4.52096	0.0122904	18.5836	4.11053
ENSG00000214756	METTL12	FALSE	TRUE	48.8748	0.0123706	57.1203	1.16871
ENSG00000137752	CASP1	FALSE	TRUE	17.4965	0.0124164	137.394	7.85264
ENSG00000170266	GLB1	FALSE	TRUE	4.35919	0.0125181	75.2072	17.2525
ENSG00000196218	RYR1	FALSE	TRUE	4.02921	0.0127995	33.6939	8.36243
ENSG00000213316	LTC4S	FALSE	TRUE	32.0597	0.013006	127.169	3.96663
ENSG00000235162	C12orf75	FALSE	TRUE	9.08271	0.0130506	70.4145	7.75259
ENSG00000158714	SLAMF8	FALSE	TRUE	35.6849	0.0130676	29.5641	0.828476
ENSG00000162144	CYB561A3	FALSE	TRUE	4.24503	0.0134759	49.984	11.7747
ENSG00000183484	GPR132	FALSE	TRUE	59.5191	0.0138039	38.0548	0.63937
ENSG00000145088	EAF2	FALSE	TRUE	4.55993	0.013871	39.219	8.60079
ENSG00000173928	SWSAP1	FALSE	TRUE	11.4202	0.0139547	13.0128	1.13946
ENSG00000176974	SHMT1	FALSE	TRUE	5.2977	0.0140144	53.7755	10.1507
ENSG00000143257	NR1I3	FALSE	TRUE	13.5742	0.0142266	13.0183	0.959052
ENSG00000132744	ACY3	FALSE	TRUE	64.8241	0.0144559	105.439	1.62654
ENSG00000166002	SMCO4	FALSE	TRUE	5.24882	0.0146948	64.308	12.2519
ENSG00000147168	IL2RG	FALSE	TRUE	17.3597	0.0148269	24.7171	1.42382
ENSG00000197238	HIST1H4J	FALSE	TRUE	22.2621	0.0149613	30.8808	1.38715
ENSG00000162241	SLC25A45	FALSE	TRUE	8.34586	0.0150345	44.2488	5.30189
ENSG00000099985	OSM	FALSE	TRUE	110.808	0.0152189	23.5739	0.212745
ENSG00000135838	NPL	FALSE	TRUE	4.73041	0.0152532	96.8503	20.474
ENSG00000005471	ABCB4	FALSE	TRUE	13.5497	0.015323	12.3164	0.908981
ENSG00000076351	SLC46A1	FALSE	TRUE	4.92691	0.0154061	30.2389	6.1375
ENSG00000162777	DENND2D	FALSE	TRUE	11.2937	0.0155775	24.1443	2.13785
ENSG00000164307	ERAP1	FALSE	TRUE	5.94689	0.0156172	38.3448	6.44788
ENSG00000198001	IRAK4	FALSE	TRUE	4.47607	0.0156281	33.0198	7.37696
ENSG00000164430	MB21D1	FALSE	TRUE	10.3248	0.0158383	19.1868	1.85832
ENSG00000144791	LIMD1	FALSE	TRUE	4.51198	0.0160729	10.9299	2.42243
ENSG00000139832	RAB20	FALSE	TRUE	9.9155	0.0162073	55.1552	5.56252
ENSG00000100906	NFKBIA	FALSE	TRUE	4.63336	0.0162309	281.326	60.7174
ENSG00000198814	GK	FALSE	TRUE	6.06523	0.0165371	36.3642	5.99553
ENSG00000171466	ZNF562	FALSE	TRUE	5.83999	0.0167293	45.657	7.818
ENSG00000124508	BTN2A2	FALSE	TRUE	4.44559	0.0167308	15.7533	3.54359
ENSG00000173085	COQ2	FALSE	TRUE	5.69654	0.0167556	26.0103	4.56598
ENSG00000171227	TMEM37	FALSE	TRUE	29.814	0.0169423	11.2202	0.376341
ENSG00000162924	REL	FALSE	TRUE	9.89841	0.0170746	34.5455	3.49001
ENSG00000171428	NAT1	FALSE	TRUE	21.6011	0.0175964	12.0079	0.55589
ENSG00000114251	WNT5A	FALSE	TRUE	12.8134	0.0178356	18.7275	1.46156
ENSG00000111817	DSE	FALSE	TRUE	4.10706	0.0180374	20.5183	4.99585
ENSG00000196782	MAML3	FALSE	TRUE	12.1328	0.0181482	16.2808	1.34189
ENSG00000197903	HIST1H2BK	FALSE	TRUE	7.64678	0.0182497	102.253	13.3721
ENSG00000165282	PIGO	FALSE	TRUE	4.14734	0.0182758	31.9655	7.70746
ENSG00000135842	FAM129A	FALSE	TRUE	10.4747	0.0183593	16.9734	1.62042
ENSG00000107551	RASSF4	FALSE	TRUE	4.147	0.0185291	324.413	78.2284
ENSG00000159618	GPR114	FALSE	TRUE	45.4176	0.0185671	11.6795	0.257158
ENSG00000152348	ATG10	FALSE	TRUE	4.68684	0.0185992	73.5199	15.6865
ENSG00000047648	ARHGAP6	FALSE	TRUE	4.24863	0.0187482	11.4347	2.69138
ENSG00000092929	UNC13D	FALSE	TRUE	7.03713	0.0188355	32.7508	4.654
ENSG00000131042	LILRB2	FALSE	TRUE	28.7985	0.019183	18.6316	0.646962
ENSG00000198246	SLC29A3	FALSE	TRUE	8.81815	0.0192981	52.4945	5.95301
ENSG00000185215	TNFAIP2	FALSE	TRUE	7.13315	0.0193393	95.8839	13.442
ENSG00000148841	ITPRIP	FALSE	TRUE	8.44913	0.0194345	22.6755	2.68376
ENSG00000198374	HIST1H2AL	FALSE	TRUE	733.626	0.0195594	19.9055	0.027133
ENSG00000139572	GPR84	FALSE	TRUE	56.0118	0.0199937	53.2021	0.949837
ENSG00000105697	HAMP	FALSE	TRUE	15.4915	0.0199938	540.756	34.9065
ENSG00000189050	RNFT1	FALSE	TRUE	4.92538	0.0203818	34.7232	7.04986
ENSG00000197548	ATG7	FALSE	TRUE	4.09142	0.0206545	104.033	25.427
ENSG00000138496	PARP9	FALSE	TRUE	5.18273	0.0207419	68.445	13.2064
ENSG00000146143	PRIM2	FALSE	TRUE	6.70208	0.0208643	13.5501	2.02177
ENSG00000057252	SOAT1	FALSE	TRUE	18.2876	0.0210628	121.606	6.64965
ENSG00000203836	NBPF24	FALSE	TRUE	4.82617	0.0212626	25.1435	5.20983
ENSG00000110852	CLEC2B	FALSE	TRUE	4.39053	0.0219663	41.2117	9.38651
ENSG00000131351	HAUS8	FALSE	TRUE	5.73975	0.0220167	15.0042	2.61409
ENSG00000043462	LCP2	FALSE	TRUE	7.81626	0.0222788	89.2816	11.4225
ENSG00000170677	SOCS6	FALSE	TRUE	9.82183	0.0225279	63.4321	6.45828
ENSG00000078177	N4BP2	FALSE	TRUE	7.82614	0.0225421	10.5994	1.35436
ENSG00000102854	MSLN	FALSE	TRUE	73.9388	0.0226103	33.1924	0.448918
ENSG00000248905	FMN1	FALSE	TRUE	4.68054	0.0227261	35.8588	7.66125
ENSG00000161911	TREML1	FALSE	TRUE	44.6856	0.0229098	37.4482	0.838038
ENSG00000139083	ETV6	FALSE	TRUE	5.22382	0.0229216	25.931	4.96399
ENSG00000138172	CALHM2	FALSE	TRUE	4.30456	0.023055	28.7897	6.6882
ENSG00000177989	ODF3B	FALSE	TRUE	9.92288	0.0232492	16.7736	1.69039
ENSG00000114541	FRMD4B	FALSE	TRUE	4.11685	0.0233266	65.9879	16.0287
ENSG00000051523	CYBA	FALSE	TRUE	4.24536	0.023447	153.562	36.1717
ENSG00000121410	A1BG	FALSE	TRUE	5.76206	0.0236057	29.3901	5.10062
ENSG00000123685	BATF3	FALSE	TRUE	4.99129	0.0237626	52.2762	10.4735
ENSG00000134755	DSC2	FALSE	TRUE	7.78284	0.0237845	13.6224	1.75031
ENSG00000123609	NMI	FALSE	TRUE	4.9767	0.0239536	26.9605	5.41735
ENSG00000109686	SH3D19	FALSE	TRUE	4.96902	0.0239594	48.756	9.81201
ENSG00000072080	SPP2	FALSE	TRUE	29.7128	0.024393	33.768	1.13648
ENSG00000122862	SRGN	FALSE	TRUE	13.7475	0.0244452	621.75	45.2265
ENSG00000186364	NUDT17	FALSE	TRUE	4.32855	0.0247894	20.5583	4.74946
ENSG00000144554	FANCD2	FALSE	TRUE	10.1899	0.0253392	14.2831	1.4017
ENSG00000204410	MSH5	FALSE	TRUE	6.32241	0.0254561	39.0346	6.17401
ENSG00000090376	IRAK3	FALSE	TRUE	6.08913	0.0255624	17.4538	2.86639
ENSG00000255072	PIGY	FALSE	TRUE	Inf	0.0262199	182.714	0
ENSG00000167261	DPEP2	FALSE	TRUE	12.7023	0.0262753	13.1302	1.03369
ENSG00000172296	SPTLC3	FALSE	TRUE	27.2935	0.0263058	23.3263	0.854645
ENSG00000067082	KLF6	FALSE	TRUE	5.7696	0.0266387	214.511	37.1794
ENSG00000145779	TNFAIP8	FALSE	TRUE	11.3291	0.0266493	22.4321	1.98005
ENSG00000168995	SIGLEC7	FALSE	TRUE	43.6564	0.0271459	20.4594	0.468646
ENSG00000175354	PTPN2	FALSE	TRUE	5.23408	0.0272501	159.875	30.545
ENSG00000002549	LAP3	FALSE	TRUE	6.74582	0.0272506	229.318	33.9941
ENSG00000152518	ZFP36L2	FALSE	TRUE	6.97685	0.0273981	94.6116	13.5608
ENSG00000087266	SH3BP2	FALSE	TRUE	4.8741	0.0274919	74.6769	15.3212
ENSG00000054219	LY75	FALSE	TRUE	18.2106	0.0279809	17.8453	0.979942
ENSG00000160410	SHKBP1	FALSE	TRUE	5.10284	0.0289713	49.9889	9.79629
ENSG00000110092	CCND1	FALSE	TRUE	6.6804	0.0290194	51.1896	7.66266
ENSG00000112773	FAM46A	FALSE	TRUE	6.35827	0.0291433	19.0664	2.99868
ENSG00000171777	RASGRP4	FALSE	TRUE	14.5081	0.0304288	10.4687	0.721576
ENSG00000048052	HDAC9	FALSE	TRUE	4.28804	0.0306259	65.493	15.2734
ENSG00000196226	HIST1H2BB	FALSE	TRUE	3938.67	0.0309583	93.3067	0.0236899
ENSG00000143382	ADAMTSL4	FALSE	TRUE	10.7416	0.0314781	13.5794	1.26419
ENSG00000131023	LATS1	FALSE	TRUE	4.76516	0.0316211	40.455	8.48974
ENSG00000012211	PRICKLE3	FALSE	TRUE	5.21776	0.031807	10.7043	2.05152
ENSG00000138641	HERC3	FALSE	TRUE	4.2771	0.0320169	100.223	23.4324
ENSG00000204103	MAFB	FALSE	TRUE	5.71812	0.0321231	41.044	7.17789
ENSG00000204909	SPINK9	FALSE	TRUE	13.4439	0.0322018	30.892	2.29784
ENSG00000101670	LIPG	FALSE	TRUE	34.984	0.0325733	15.4378	0.441283
ENSG00000122678	POLM	FALSE	TRUE	5.35776	0.0327846	37.5741	7.01303
ENSG00000150540	HNMT	FALSE	TRUE	4.36713	0.0334317	65.0881	14.9041
ENSG00000121060	TRIM25	FALSE	TRUE	6.29595	0.0338621	53.2236	8.45362
ENSG00000162493	PDPN	FALSE	TRUE	6.00861	0.0340269	37.4984	6.24078
ENSG00000170345	FOS	FALSE	TRUE	31.9551	0.0344734	1154	36.1131
ENSG00000072786	STK10	FALSE	TRUE	4.98007	0.0345056	35.2205	7.0723
ENSG00000085871	MGST2	FALSE	TRUE	4.33976	0.0363308	160.003	36.869
ENSG00000161955	TNFSF13	FALSE	TRUE	7.87071	0.0386243	201.634	25.6183
ENSG00000179331	RAB39A	FALSE	TRUE	7.20909	0.0387611	11.2777	1.56438
ENSG00000140030	GPR65	FALSE	TRUE	56.4499	0.0389869	45.4223	0.804649
ENSG00000160961	ZNF333	FALSE	TRUE	5.20852	0.0393669	37.824	7.26194
ENSG00000180596	HIST1H2BC	FALSE	TRUE	20.0619	0.0395238	47.3484	2.36012
ENSG00000062716	VMP1	FALSE	TRUE	6.94713	0.0395251	301.794	43.4415
ENSG00000075651	PLD1	FALSE	TRUE	10.4916	0.0395432	76.0321	7.24698
ENSG00000163389	POGLUT1	FALSE	TRUE	4.1829	0.0396243	40.0034	9.56356
ENSG00000140299	BNIP2	FALSE	TRUE	4.78243	0.0396507	88.0572	18.4127
ENSG00000169299	PGM2	FALSE	TRUE	6.40324	0.0408105	34.7523	5.4273
ENSG00000153029	MR1	FALSE	TRUE	9.61544	0.0408911	32.0833	3.33664
ENSG00000108405	P2RX1	FALSE	TRUE	68.8469	0.0411237	22.0856	0.320793
ENSG00000104783	KCNN4	FALSE	TRUE	16.5545	0.0414062	27.4733	1.65957
ENSG00000129566	TEP1	FALSE	TRUE	8.56311	0.0422376	55.1369	6.43888
ENSG00000160446	ZDHHC12	FALSE	TRUE	4.21407	0.0430659	21.7092	5.15159
ENSG00000213988	ZNF90	FALSE	TRUE	8.43361	0.0434083	11.5427	1.36865
ENSG00000133800	LYVE1	FALSE	TRUE	23.4214	0.0444877	89.346	3.81472
ENSG00000213203	GIMAP1	FALSE	TRUE	5.52088	0.0445386	19.7427	3.57601
ENSG00000172171	TEFM	FALSE	TRUE	4.64125	0.0446917	37.7501	8.1336
ENSG00000173281	PPP1R3B	FALSE	TRUE	8.41723	0.0453716	11.3503	1.34845
ENSG00000132122	SPATA6	FALSE	TRUE	6.96969	0.0456832	45.6253	6.54625
ENSG00000089639	GMIP	FALSE	TRUE	5.74941	0.0457185	19.2442	3.34717
ENSG00000189007	ADAT2	FALSE	TRUE	4.43172	0.0459181	15.7186	3.54683
ENSG00000131781	FMO5	FALSE	TRUE	4.50072	0.0459316	10.2336	2.27376
ENSG00000138449	SLC40A1	FALSE	TRUE	6.67723	0.0460561	34.193	5.12085
ENSG00000125347	IRF1	FALSE	TRUE	4.28066	0.046071	24.0368	5.6152
ENSG00000126215	XRCC3	FALSE	TRUE	5.39326	0.0460896	25.891	4.80063
ENSG00000198879	SFMBT2	FALSE	TRUE	9.31483	0.0466809	61.7784	6.63226
ENSG00000166928	MS4A14	FALSE	TRUE	17.3045	0.0471829	43.9062	2.53726
ENSG00000181218	HIST3H2A	FALSE	TRUE	10.4577	0.0473092	56.2099	5.37498
ENSG00000173535	TNFRSF10C	FALSE	TRUE	13.8865	0.0474313	20.1062	1.4479
ENSG00000174749	C4orf32	FALSE	TRUE	11.8012	0.0478313	47.0269	3.98492
ENSG00000196935	SRGAP1	FALSE	TRUE	4.07235	0.0481422	41.5453	10.2018
ENSG00000143924	EML4	FALSE	TRUE	5.48866	0.0484386	73.1889	13.3346
ENSG00000183941	HIST2H4A	FALSE	TRUE	9.33486	0.0485059	34.2438	3.66838
ENSG00000107562	CXCL12	FALSE	TRUE	9.62386	0.0486354	73.3344	7.62007
ENSG00000106560	GIMAP2	FALSE	TRUE	16.4895	0.0487521	61.1318	3.70732
ENSG00000197459	HIST1H2BH	FALSE	TRUE	544.427	0.0499992	34.6172	0.0635847
ENSG00000181350	FAM211A	FALSE	TRUE	5.74035	0.0506892	37.6115	6.55214
ENSG00000166664	CHRFAM7A	FALSE	TRUE	6.85251	0.0509644	13.4923	1.96896
ENSG00000089041	P2RX7	FALSE	TRUE	4.15465	0.0527964	141.449	34.0459
ENSG00000136305	CIDEB	FALSE	TRUE	7.90509	0.0529803	12.4829	1.57909
ENSG00000255823	MTRNR2L8	FALSE	TRUE	2306.78	0.0533583	104.395	0.0452558
ENSG00000167850	CD300C	FALSE	TRUE	96.4845	0.0536	20.9303	0.216929
ENSG00000197928	ZNF677	FALSE	TRUE	27.9721	0.0536447	16.2079	0.579432
ENSG00000057657	PRDM1	FALSE	TRUE	16.7339	0.0556542	30.4338	1.81869
ENSG00000108654	DDX5	FALSE	TRUE	4.12561	0.0580363	1182.13	286.534
ENSG00000170791	CHCHD7	FALSE	TRUE	4.70532	0.0582219	183.054	38.9036
ENSG00000124491	F13A1	FALSE	TRUE	33.6562	0.0587416	80.2347	2.38395
ENSG00000125434	SLC25A35	FALSE	TRUE	4.5881	0.0589499	12.1515	2.64849
ENSG00000177409	SAMD9L	FALSE	TRUE	9.50748	0.0594995	24.2061	2.546
ENSG00000137404	NRM	FALSE	TRUE	4.89909	0.0597243	22.7431	4.64232
ENSG00000187605	TET3	FALSE	TRUE	4.82407	0.061487	11.528	2.38968
ENSG00000229474	PATL2	FALSE	TRUE	20.8756	0.0615031	18.9116	0.90592
ENSG00000158373	HIST1H2BD	FALSE	TRUE	16.1131	0.0616152	202.118	12.5437
ENSG00000104974	LILRA1	FALSE	TRUE	62.8781	0.0625918	32.279	0.513359
ENSG00000204086	RPA4	FALSE	TRUE	15.8483	0.0626547	11.1352	0.702611
ENSG00000121552	CSTA	FALSE	TRUE	31.8445	0.0633777	20.7147	0.650495
ENSG00000184678	HIST2H2BE	FALSE	TRUE	10.4961	0.0635753	151.263	14.4114
ENSG00000168237	GLYCTK	FALSE	TRUE	4.75502	0.063766	10.2165	2.14858
ENSG00000132109	TRIM21	FALSE	TRUE	4.95033	0.0640938	24.9983	5.04982
ENSG00000119314	PTBP3	FALSE	TRUE	4.64165	0.0642184	39.6639	8.54523
ENSG00000090339	ICAM1	FALSE	TRUE	5.96498	0.0645834	37.6004	6.30353
ENSG00000232629	HLA-DQB2	FALSE	TRUE	405.39	0.0652066	36.5914	0.0902623
ENSG00000139668	WDFY2	FALSE	TRUE	4.94832	0.0657746	43.1308	8.71626
ENSG00000182217	HIST2H4B	FALSE	TRUE	7.99685	0.0680538	35.1896	4.40044
ENSG00000170873	MTSS1	FALSE	TRUE	4.68123	0.0690128	115.293	24.6288
ENSG00000197782	ZNF780A	FALSE	TRUE	4.16944	0.0690746	23.4858	5.63284
ENSG00000109667	SLC2A9	FALSE	TRUE	21.7763	0.0696729	31.2156	1.43347
ENSG00000120586	MRC1	FALSE	TRUE	43.5569	0.0700694	11.2687	0.258712
ENSG00000136161	RCBTB2	FALSE	TRUE	5.80598	0.0703303	56.703	9.76631
ENSG00000186074	CD300LF	FALSE	TRUE	51.2301	0.0703941	24.2491	0.473336
ENSG00000263136	PAGR1	FALSE	TRUE	26.8854	0.0709562	12.4183	0.461898
ENSG00000151422	FER	FALSE	TRUE	5.09304	0.0713147	45.3829	8.91076
ENSG00000146776	ATXN7L1	FALSE	TRUE	4.37435	0.0720236	32.4319	7.4141
ENSG00000163933	RFT1	FALSE	TRUE	4.5379	0.072029	27.5418	6.06928
ENSG00000092200	RPGRIP1	FALSE	TRUE	53.6283	0.0728345	11.4008	0.212589
ENSG00000151650	VENTX	FALSE	TRUE	20.7939	0.0732178	11.265	0.541746
ENSG00000166801	FAM111A	FALSE	TRUE	11.3364	0.0748773	72.0204	6.35304
ENSG00000196890	HIST3H2BB	FALSE	TRUE	83.1402	0.0751417	17.4515	0.209904
ENSG00000159374	M1AP	FALSE	TRUE	6.68971	0.0754266	13.908	2.07901
ENSG00000235568	NFAM1	FALSE	TRUE	18.4694	0.0772957	14.5277	0.786584
ENSG00000168792	ABHD15	FALSE	TRUE	7.71133	0.0790387	18.795	2.43733
ENSG00000157227	MMP14	FALSE	TRUE	5.27911	0.0809157	16.1986	3.06844
ENSG00000174123	TLR10	FALSE	TRUE	28.6273	0.0826936	25.1943	0.88008
ENSG00000131400	NAPSA	FALSE	TRUE	15.0126	0.0830317	13.0247	0.867586
ENSG00000107798	LIPA	FALSE	TRUE	4.49488	0.0840467	183.315	40.783
ENSG00000105372	RPS19	FALSE	TRUE	4.04838	0.0853159	2059.61	508.751
ENSG00000196154	S100A4	FALSE	TRUE	10.3612	0.0863316	76.7409	7.40655
ENSG00000138135	CH25H	FALSE	TRUE	53.2253	0.0864685	153.867	2.89087
ENSG00000173198	CYSLTR1	FALSE	TRUE	4.78471	0.086557	40.0099	8.36202
ENSG00000087245	MMP2	FALSE	TRUE	6.74177	0.0875328	20.6276	3.05967
ENSG00000137959	IFI44L	FALSE	TRUE	4.69139	0.0886855	62.1573	13.2492
ENSG00000102524	TNFSF13B	FALSE	TRUE	7.89071	0.0892919	73.8018	9.353
ENSG00000147251	DOCK11	FALSE	TRUE	7.37187	0.090441	11.4995	1.55992
ENSG00000125810	CD93	FALSE	TRUE	9.02723	0.0915837	15.1302	1.67606
ENSG00000143851	PTPN7	FALSE	TRUE	37.9274	0.0923501	18.4737	0.487081
ENSG00000115165	CYTIP	FALSE	TRUE	31.1481	0.0932984	28.4019	0.911836
ENSG00000120217	CD274	FALSE	TRUE	5.38838	0.0950095	10.1109	1.87643
ENSG00000020922	MRE11A	FALSE	TRUE	4.26819	0.0951989	21.2932	4.98881
ENSG00000153094	BCL2L11	FALSE	TRUE	9.52265	0.0953237	16.8175	1.76606
ENSG00000111252	SH2B3	FALSE	TRUE	6.53075	0.095449	33.9669	5.20107
ENSG00000186431	FCAR	FALSE	TRUE	36.7303	0.0971872	12.2343	0.333084
ENSG00000177694	NAALADL2	FALSE	TRUE	6.66654	0.0978435	11.977	1.79659
ENSG00000168209	DDIT4	FALSE	TRUE	6.47488	0.0986569	518.469	80.0739
ENSG00000179715	PCED1B	FALSE	TRUE	4.44066	0.0990732	14.8962	3.35449
ENSG00000106100	NOD1	FALSE	TRUE	4.05363	0.101022	16.1967	3.9956
ENSG00000165029	ABCA1	FALSE	TRUE	4.69706	0.101251	15.2811	3.25334
ENSG00000175857	GAPT	FALSE	TRUE	30.4309	0.102024	20.4939	0.673458
ENSG00000116741	RGS2	FALSE	TRUE	6.00796	0.103092	245.791	40.9108
ENSG00000110455	ACCS	FALSE	TRUE	5.20812	0.103384	28.6954	5.50975
ENSG00000168038	ULK4	FALSE	TRUE	5.08753	0.103456	18.9824	3.73115
ENSG00000187474	FPR3	FALSE	TRUE	35.557	0.103481	12.0895	0.340005
ENSG00000198502	HLA-DRB5	FALSE	TRUE	18.4546	0.105823	203.321	11.0174
ENSG00000181450	ZNF678	FALSE	TRUE	6.2406	0.106402	11.748	1.8825
ENSG00000121966	CXCR4	FALSE	TRUE	82.7205	0.107288	409.187	4.94662
ENSG00000177688	SUMO4	FALSE	TRUE	15.2749	0.108377	35.3977	2.31738
ENSG00000116711	PLA2G4A	FALSE	TRUE	7.78574	0.108623	20.2226	2.59739
ENSG00000144893	MED12L	FALSE	TRUE	5.40965	0.111521	35.6656	6.59296
ENSG00000188511	C22orf34	FALSE	TRUE	9.02477	0.112745	16.0581	1.77934
ENSG00000196331	HIST1H2BO	FALSE	TRUE	1114.7	0.112988	31.4024	0.0281712
ENSG00000134207	SYT6	FALSE	TRUE	10.41	0.113021	15.1865	1.45884
ENSG00000064547	LPAR2	FALSE	TRUE	6.5053	0.113357	34.1099	5.2434
ENSG00000232810	TNF	FALSE	TRUE	556.938	0.113979	51.7642	0.0929443
ENSG00000145246	ATP10D	FALSE	TRUE	4.81602	0.114747	27.6319	5.7375
ENSG00000233224	HIST1H2AM	FALSE	TRUE	354.604	0.11557	34.58	0.0975172
ENSG00000145287	PLAC8	FALSE	TRUE	34.8595	0.115643	88.6696	2.54363
ENSG00000179088	C12orf42	FALSE	TRUE	46.1164	0.115854	11.8966	0.257969
ENSG00000197714	ZNF460	FALSE	TRUE	23.9646	0.116771	45.0762	1.88095
ENSG00000077063	CTTNBP2	FALSE	TRUE	4.68696	0.117595	75.2335	16.0517
ENSG00000184348	HIST1H2AK	FALSE	TRUE	127.255	0.118834	17.5997	0.138303
ENSG00000196505	GDAP2	FALSE	TRUE	5.82926	0.118841	22.8115	3.91328
ENSG00000163322	FAM175A	FALSE	TRUE	5.74056	0.119089	14.3665	2.50263
ENSG00000171115	GIMAP8	FALSE	TRUE	4.54794	0.119642	15.9323	3.5032
ENSG00000198056	PRIM1	FALSE	TRUE	6.23531	0.119875	32.4384	5.20237
ENSG00000142609	C1orf222	FALSE	TRUE	4.19567	0.120289	25.9608	6.18751
ENSG00000010704	HFE	FALSE	TRUE	5.22426	0.121254	10.5185	2.0134
ENSG00000161944	ASGR2	FALSE	TRUE	6.0586	0.121596	11.4756	1.8941
ENSG00000143333	RGS16	FALSE	TRUE	12.5141	0.121626	96.463	7.70835
ENSG00000146263	MMS22L	FALSE	TRUE	6.24206	0.121657	13.7787	2.20739
ENSG00000132256	TRIM5	FALSE	TRUE	4.17823	0.122697	23.0914	5.52661
ENSG00000152229	PSTPIP2	FALSE	TRUE	9.56955	0.123876	14.9307	1.56023
ENSG00000158163	DZIP1L	FALSE	TRUE	6.02953	0.126939	15.8921	2.63571
ENSG00000164219	PGGT1B	FALSE	TRUE	4.3582	0.128615	26.1349	5.99672
ENSG00000180257	ZNF816	FALSE	TRUE	6.10549	0.128711	16.1369	2.64302
ENSG00000204514	ZNF814	FALSE	TRUE	4.35839	0.129034	10.86	2.49175
ENSG00000196705	ZNF431	FALSE	TRUE	6.18086	0.131466	19.0701	3.08535
ENSG00000117226	GBP3	FALSE	TRUE	4.12704	0.132881	15.6828	3.80002
ENSG00000120129	DUSP1	FALSE	TRUE	14.2853	0.13537	726.921	50.886
ENSG00000006327	TNFRSF12A	FALSE	TRUE	4.46825	0.137261	15.4177	3.45049
ENSG00000104611	SH2D4A	FALSE	TRUE	5.88437	0.139767	16.1627	2.74671
ENSG00000197061	HIST1H4C	FALSE	TRUE	5.43593	0.145327	96.3262	17.7203
ENSG00000129277	CCL4	FALSE	TRUE	55.2081	0.145749	78.8652	1.42851
ENSG00000160791	CCR5	FALSE	TRUE	24.7485	0.149538	13.4265	0.542517
ENSG00000198315	ZKSCAN8	FALSE	TRUE	5.3104	0.153344	12.8373	2.41738
ENSG00000160013	PTGIR	FALSE	TRUE	54.733	0.154165	15.1902	0.277533
ENSG00000140368	PSTPIP1	FALSE	TRUE	5.73697	0.158036	41.3172	7.20192
ENSG00000184005	ST6GALNAC3	FALSE	TRUE	4.74168	0.158699	23.373	4.92926
ENSG00000152253	SPC25	FALSE	TRUE	4.65031	0.159571	10.5657	2.27205
ENSG00000198518	HIST1H4E	FALSE	TRUE	9.41477	0.164768	65.3938	6.94588
ENSG00000188868	ZNF563	FALSE	TRUE	4.56675	0.165532	11.0663	2.42325
ENSG00000006534	ALDH3B1	FALSE	TRUE	6.87195	0.170729	10.5272	1.53191
ENSG00000188641	DPYD	FALSE	TRUE	6.68694	0.173852	29.8097	4.4579
ENSG00000135723	FHOD1	FALSE	TRUE	8.00236	0.17471	100.029	12.4999
ENSG00000196233	LCOR	FALSE	TRUE	4.09849	0.178733	36.1149	8.81174
ENSG00000171365	CLCN5	FALSE	TRUE	4.99328	0.181457	10.9313	2.1892
ENSG00000205021	CCL3L1	FALSE	TRUE	94.1226	0.183026	15.9408	0.169363
ENSG00000232653	GOLGA8N	FALSE	TRUE	4.87899	0.183041	10.8431	2.22241
ENSG00000244482	LILRA6	FALSE	TRUE	38.0399	0.183655	18.5624	0.487971
ENSG00000172007	RAB33B	FALSE	TRUE	4.66829	0.184003	20.3696	4.3634
ENSG00000172716	SLFN11	FALSE	TRUE	6.67998	0.184599	23.4497	3.51044
ENSG00000156171	DRAM2	FALSE	TRUE	5.59523	0.185872	134.648	24.0648
ENSG00000233822	HIST1H2BN	FALSE	TRUE	26.9578	0.187941	17.3328	0.642961
ENSG00000164938	TP53INP1	FALSE	TRUE	5.29172	0.188355	19.4235	3.67054
ENSG00000181026	AEN	FALSE	TRUE	4.05463	0.192699	27.2385	6.71788
ENSG00000133561	GIMAP6	FALSE	TRUE	6.95092	0.194218	31.7153	4.56275
ENSG00000171522	PTGER4	FALSE	TRUE	50.109	0.194506	19.3571	0.3863
ENSG00000258227	CLEC5A	FALSE	TRUE	33.7974	0.194571	42.111	1.24598
ENSG00000136997	MYC	FALSE	TRUE	8.61639	0.194618	17.5127	2.03248
ENSG00000141968	VAV1	FALSE	TRUE	12.9865	0.19491	35.1019	2.70296
ENSG00000150637	CD226	FALSE	TRUE	19.8016	0.198898	10.0509	0.507578
ENSG00000164136	IL15	FALSE	TRUE	7.29434	0.2016	12.2858	1.68429
ENSG00000000938	FGR	FALSE	TRUE	4.42212	0.201857	42.4335	9.59574
ENSG00000197405	C5AR1	FALSE	TRUE	17.4451	0.203354	41.5739	2.38313
ENSG00000179593	ALOX15B	FALSE	TRUE	32.1745	0.204063	40.3086	1.25281
ENSG00000105656	ELL	FALSE	TRUE	4.69096	0.20411	28.3591	6.04548
ENSG00000163874	ZC3H12A	FALSE	TRUE	16.3418	0.207926	12.833	0.785291
ENSG00000170545	SMAGP	FALSE	TRUE	8.08151	0.20861	13.4176	1.66029
ENSG00000125454	SLC25A19	FALSE	TRUE	6.91802	0.209059	98.0703	14.1761
ENSG00000243364	EFNA4	FALSE	TRUE	7.62482	0.209782	12.1625	1.59512
ENSG00000197697	HIST1H2BE	FALSE	TRUE	181.339	0.210929	32.0839	0.176928
ENSG00000087074	PPP1R15A	FALSE	TRUE	4.03351	0.212093	96.3493	23.8872
ENSG00000156127	BATF	FALSE	TRUE	8.01246	0.221705	11.3718	1.41926
ENSG00000164338	UTP15	FALSE	TRUE	5.40382	0.221845	21.9366	4.05945
ENSG00000214274	ANG	FALSE	TRUE	4.60592	0.222051	13.8381	3.00441
ENSG00000111729	CLEC4A	FALSE	TRUE	10.192	0.223001	27.7001	2.71783
ENSG00000198366	HIST1H3A	FALSE	TRUE	241.384	0.223029	17.3718	0.0719675
ENSG00000140379	BCL2A1	FALSE	TRUE	47.0299	0.223162	98.9139	2.10321
ENSG00000115738	ID2	FALSE	TRUE	5.32887	0.226523	595.461	111.742
ENSG00000120889	TNFRSF10B	FALSE	TRUE	4.57713	0.227941	52.3175	11.4302
ENSG00000163959	SLC51A	FALSE	TRUE	73.3206	0.228717	13.8478	0.188867
ENSG00000166407	LMO1	FALSE	TRUE	7.28056	0.230182	23.8651	3.27793
ENSG00000196866	HIST1H2AD	FALSE	TRUE	221.761	0.232265	13.9312	0.0628205
ENSG00000179639	FCER1A	FALSE	TRUE	106.91	0.232698	28.0685	0.262543
ENSG00000154330	PGM5	FALSE	TRUE	4.30237	0.235449	12.5323	2.91288
ENSG00000151117	TMEM86A	FALSE	TRUE	14.3779	0.236129	29.3887	2.04402
ENSG00000119686	FLVCR2	FALSE	TRUE	14.2846	0.23907	17.536	1.22762
ENSG00000133055	MYBPH	FALSE	TRUE	20.0784	0.2391	11.8275	0.589066
ENSG00000205176	REXO1L1P	FALSE	TRUE	1213.75	0.239815	16.8578	0.013889
ENSG00000178177	LCORL	FALSE	TRUE	4.38306	0.24928	26.8849	6.13382
ENSG00000196352	CD55	FALSE	TRUE	4.17072	0.25284	77.2367	18.5188
ENSG00000184224	C11orf72	FALSE	TRUE	4.0338	0.253006	25.0196	6.20249
ENSG00000170909	OSCAR	FALSE	TRUE	9.06597	0.253036	23.7725	2.62217
ENSG00000146070	PLA2G7	FALSE	TRUE	10.0357	0.25447	29.0913	2.89879
ENSG00000145365	TIFA	FALSE	TRUE	9.54214	0.254739	24.8503	2.60427
ENSG00000017427	IGF1	FALSE	TRUE	10.2421	0.25509	32.978	3.21985
ENSG00000114395	CYB561D2	FALSE	TRUE	4.47848	0.263185	34.5596	7.71681
ENSG00000182185	RAD51B	FALSE	TRUE	11.0952	0.269153	42.0686	3.79162
ENSG00000173212	MAB21L3	FALSE	TRUE	4.51561	0.271955	36.1104	7.99679
ENSG00000162882	HAAO	FALSE	TRUE	8.24356	0.274318	20.8712	2.53182
ENSG00000124731	TREM1	FALSE	TRUE	25.8966	0.281009	10.9619	0.423295
ENSG00000166278	C2	FALSE	TRUE	8.44078	0.282809	28.7782	3.40943
ENSG00000136286	MYO1G	FALSE	TRUE	33.1033	0.294148	19.6661	0.594083
ENSG00000205020	CCL4L1	FALSE	TRUE	51.6645	0.294305	26.9656	0.521938
ENSG00000134146	DPH6	FALSE	TRUE	6.825	0.301534	44.9568	6.58708
ENSG00000182853	VMO1	FALSE	TRUE	8.97052	0.304546	27.2563	3.03843
ENSG00000256515	CCL3L3	FALSE	TRUE	15.7635	0.307014	10.6907	0.678192
ENSG00000100504	PYGL	FALSE	TRUE	9.36427	0.313209	102.681	10.9652
ENSG00000144648	ACKR2	FALSE	TRUE	9.26191	0.318471	17.2681	1.86442
ENSG00000110446	SLC15A3	FALSE	TRUE	4.49656	0.31916	51.9819	11.5604
ENSG00000178726	THBD	FALSE	TRUE	21.8965	0.319261	20.3475	0.929261
ENSG00000122884	P4HA1	FALSE	TRUE	4.3556	0.323039	89.6143	20.5745
ENSG00000188033	ZNF490	FALSE	TRUE	4.11132	0.332563	19.0893	4.6431
ENSG00000257315	ZBED6	FALSE	TRUE	4.59689	0.334524	11.3478	2.46858
ENSG00000204388	HSPA1B	FALSE	TRUE	5.08368	0.337769	776.516	152.747
ENSG00000177575	CD163	FALSE	TRUE	29.0112	0.339971	342.057	11.7905
ENSG00000030419	IKZF2	FALSE	TRUE	5.12501	0.349884	11.1723	2.17997
ENSG00000133106	EPSTI1	FALSE	TRUE	4.08622	0.351878	13.0732	3.19933
ENSG00000105810	CDK6	FALSE	TRUE	5.0855	0.352621	19.685	3.8708
ENSG00000138678	AGPAT9	FALSE	TRUE	5.0593	0.359855	15.7762	3.11826
ENSG00000152256	PDK1	FALSE	TRUE	7.50435	0.363671	42.2681	5.63248
ENSG00000183765	CHEK2	FALSE	TRUE	4.59427	0.364805	16.732	3.64193
ENSG00000158711	ELK4	FALSE	TRUE	4.04021	0.367643	22.0969	5.46923
ENSG00000196532	HIST1H3C	FALSE	TRUE	118.448	0.377757	15.9169	0.134379
ENSG00000006075	CCL3	FALSE	TRUE	75.7856	0.389117	102.455	1.3519
ENSG00000204389	HSPA1A	FALSE	TRUE	4.09186	0.397999	963.678	235.511
ENSG00000196267	ZNF836	FALSE	TRUE	4.1535	0.402327	11.2401	2.70617
ENSG00000138376	BARD1	FALSE	TRUE	7.75098	0.420153	20.6738	2.66724
ENSG00000139629	GALNT6	FALSE	TRUE	4.10437	0.438553	13.4933	3.28754
ENSG00000146373	RNF217	FALSE	TRUE	5.18884	0.442942	24.7799	4.77561
ENSG00000108846	ABCC3	FALSE	TRUE	5.04926	0.444428	10.5479	2.089
ENSG00000165171	WBSCR27	FALSE	TRUE	7.38395	0.456055	10.6508	1.44243
ENSG00000213889	PPM1N	FALSE	TRUE	4.17833	0.461335	13.8415	3.31269
ENSG00000151726	ACSL1	FALSE	TRUE	4.4093	0.465096	123.117	27.9221
ENSG00000137193	PIM1	FALSE	TRUE	10.0468	0.484497	104.944	10.4455
ENSG00000167604	NFKBID	FALSE	TRUE	5.97607	0.497763	43.0771	7.20826
ENSG00000196497	IPO4	FALSE	TRUE	5.2494	0.502104	19.7645	3.7651
ENSG00000237440	ZNF737	FALSE	TRUE	4.01994	0.506582	20.5679	5.11649
ENSG00000099958	DERL3	FALSE	TRUE	5.77046	0.521984	10.5314	1.82506
ENSG00000102393	GLA	FALSE	TRUE	5.06944	0.529297	94.9636	18.7326
ENSG00000115523	GNLY	FALSE	TRUE	13.8282	0.535074	98.9729	7.15733
ENSG00000187840	EIF4EBP1	FALSE	TRUE	4.69874	0.554363	60.229	12.8181
ENSG00000148926	ADM	FALSE	TRUE	10.3234	0.555276	75.1705	7.28158
ENSG00000203684	IBA57-AS1	FALSE	TRUE	13.3117	0.556336	10.212	0.767148
ENSG00000197262	CCL4L2	FALSE	TRUE	20.4891	0.576188	43.1733	2.10713
ENSG00000144792	ZNF660	FALSE	TRUE	4.767	0.576506	11.0911	2.32663
ENSG00000137393	RNF144B	FALSE	TRUE	4.21699	0.592966	28.3831	6.73065
ENSG00000128789	PSMG2	FALSE	TRUE	4.19888	0.60344	80.3184	19.1285
ENSG00000197937	ZNF347	FALSE	TRUE	5.36205	0.607435	16.8632	3.14491
ENSG00000143546	S100A8	FALSE	TRUE	9.0025	0.611923	212.063	23.556
ENSG00000163220	S100A9	FALSE	TRUE	6.87664	0.62346	212.034	30.8339
ENSG00000164761	TNFRSF11B	FALSE	TRUE	4.8012	0.625711	20.4063	4.25025
ENSG00000197037	ZSCAN25	FALSE	TRUE	5.90934	0.64667	23.3125	3.94502
ENSG00000105750	ZNF85	FALSE	TRUE	4.11717	0.64717	10.9855	2.66821
ENSG00000125899	C20orf187	FALSE	TRUE	95690.6	0.665967	30.5037	0.000318774
ENSG00000153234	NR4A2	FALSE	TRUE	4.26143	0.668084	23.924	5.61407
ENSG00000125740	FOSB	FALSE	TRUE	13.7189	0.671814	60.3839	4.40153
ENSG00000149256	TENM4	FALSE	TRUE	5.48	0.684751	40.6764	7.42271
ENSG00000211592	IGKC	FALSE	TRUE	6.46798	0.724179	23.0357	3.5615
ENSG00000258436	RNASE12	FALSE	TRUE	870608	0.758245	10.6971	1.2287e-05
ENSG00000120738	EGR1	FALSE	TRUE	4.08227	0.787814	66.5761	16.3086
ENSG00000111452	GPR133	FALSE	TRUE	4.24211	0.81625	13.4438	3.16914
ENSG00000169429	IL8	FALSE	TRUE	6.09957	0.820474	15.9332	2.61218
ENSG00000148843	PDCD11	FALSE	TRUE	9.25829	0.913719	104.926	11.3332
ENSG00000186523	FAM86B1	FALSE	TRUE	5.41171	0.941671	10.6683	1.97133
