# Supplementary material for: A transcriptomic atlas of aged human microglia
Source: Nat Commun. 2018 Feb 7;9:539. doi: 10.1038/s41467-018-02926-5 (PMC5803269; doi:10.1038/s41467-018-02926-5)
Supplement: Supplementary file 4 — Supplementary Data 2 [file 41467_2018_2926_MOESM4_ESM.xlsx]

## Sheet: Supplementary Data 2
Supplementary Data 2.Meta-feature analysis of trait association. A meta-feature was constructed for the HuMi_Aged gene set. Subsequently we investigated the relationship of this meta-feature to the clinicopathological traits associated with aging and Alzheimer's disease in the bulk tissue level (DLPFC) data (N=540).
	Estimate	Std. Error	t value	Pr(>|t|)
study	-0.086324	0.0208323	-4.14376	3.99e-05
studyn	-0.086324	0.0208323	-4.14376	3.99e-05
age_death	0.00460551	0.00141132	3.26325	0.00117466
EV1	1.13911	0.39824	2.86036	0.00441005
cogn_ps_random_slope	-0.334892	0.119392	-2.80497	0.00523798
apoe2n	-0.0625442	0.0228376	-2.73865	0.00638539
apoe_genotype	0.00611581	0.00232673	2.6285	0.00883546
apoe22_dum	-0.243291	0.0928232	-2.62102	0.0090289
amyloid_sqrt	0.0219172	0.00856992	2.55746	0.0108333
cogn_po_random_slope	-0.61357	0.244621	-2.50825	0.0124655
amyloid	0.00616682	0.00255701	2.41173	0.0162305
entonp	0.00172781	0.000735281	2.34986	0.0191583
amyloid_ln	0.0175283	0.00766387	2.28713	0.0226858
apoe2d	-0.0572312	0.0250447	-2.28516	0.0227138
dcfdx_lv	0.0146057	0.00656824	2.22368	0.0266046
cogdx	0.0139249	0.0063635	2.18824	0.0291021
zcapture_syn_3cort	-0.0432755	0.0201892	-2.1435	0.0332395
msex	-0.0399287	0.0194206	-2.05599	0.0402878
stroke_bl	-0.0594833	0.0290243	-2.04943	0.0409301
synap_3cort_capture2	-0.0364939	0.0190931	-1.91137	0.0573389
race	0.0692358	0.0363837	1.90293	0.0576089
IID	2.89e-05	1.54e-05	1.87566	0.0612701
cogn_se_random_int	-0.030671	0.0163939	-1.87088	0.0619701
synap_3cort_capture3	-0.0314839	0.0168257	-1.87118	0.0627315
apoe23_dum	-0.0512554	0.0275501	-1.86044	0.0633996
synap_3cort_complex1	-0.0307897	0.0173325	-1.77641	0.0771337
scmmse30_lv	-0.00188306	0.00106703	-1.76478	0.0781963
cigcyn	-0.0334183	0.0195322	-1.71093	0.0876981
ci_num2_gct	-0.0334183	0.0195322	-1.71093	0.0876981
ldai_bl	0.0183716	0.0111363	1.6497	0.0996208
clin_dlb	0.10322	0.062935	1.64011	0.101596
cogn_global_random_slope	-0.150511	0.0926245	-1.62496	0.104815
ca1hipnp	0.00229913	0.00141581	1.6239	0.105013
cogn_se_bv	-0.0204674	0.0126861	-1.61338	0.107281
cAD_noth	0.0304409	0.019067	1.59652	0.110995
EV5	0.682822	0.429743	1.58891	0.112718
cogn_ep_lv	-0.0113716	0.00717647	-1.58457	0.113683
cogn_globaln_lv	-0.013212	0.00835283	-1.58174	0.114326
heart_bl	-0.0401105	0.0254275	-1.57745	0.11531
bradysc_bv	-0.00112778	0.000723712	-1.55833	0.119776
apoe4n	0.0305982	0.0198528	1.54125	0.123878
fixation_interval	0.000251005	0.000165311	1.51838	0.129697
platform	-0.0337422	0.0222751	-1.5148	0.13044
np	0.0214969	0.0142636	1.50712	0.132396
parksc_bv_year	-0.319594	0.214919	-1.48705	0.137594
gaitsc_bv_year	-0.319594	0.214919	-1.48705	0.137594
bradysc_bv_year	-0.319594	0.214919	-1.48705	0.137594
rigidsc_bv_year	-0.319594	0.214919	-1.48705	0.137594
tremsc_bv_year	-0.319594	0.214919	-1.48705	0.137594
cAD	0.0281765	0.019269	1.46227	0.144279
educ	0.0043685	0.00298998	1.46105	0.144613
np_sqrt	0.027947	0.0196102	1.42512	0.15473
parksc_lv_sqrt	0.00982405	0.00690619	1.4225	0.155491
niareagansc	-0.0183394	0.012996	-1.41116	0.158804
apoe4d	0.0293402	0.0211302	1.38855	0.165578
synap_3cort_capture1	-0.0276954	0.0203149	-1.3633	0.174268
cogn_ep_random_slope	-0.120247	0.08879	-1.35428	0.176272
parksc_lv	0.00111238	0.000821766	1.35365	0.176446
any_cAD	0.0257255	0.0191169	1.34569	0.178996
neo_trust	-0.0243647	0.0173334	-1.40565	0.18163
EV4	-0.553908	0.422885	-1.30983	0.190859
hspath_any	0.0445976	0.0342028	1.30392	0.192854
np_4reg	0.0190677	0.0147089	1.29633	0.195444
infpardp	0.000655672	0.000509111	1.28788	0.19837
gsite	0.01334	0.0104228	1.27989	0.201164
tdp_stage4	0.0122369	0.00961629	1.27252	0.204003
pmAD_noth	0.0238459	0.0191461	1.24547	0.21354
cogn_globaln_mean	-0.0146661	0.0122717	-1.19511	0.232596
midfrontnp	0.000963516	0.000822677	1.1712	0.242064
cogn_wo_random_slope	-0.207594	0.180814	-1.1481	0.251487
EV10	0.466788	0.412204	1.13242	0.258005
ceradsc	-0.00895171	0.00803566	-1.114	0.265802
pmAD	0.021397	0.0193536	1.10558	0.269426
apoe44_dum	0.102329	0.0929845	1.10049	0.271638
apoe34_dum	0.0242268	0.0222003	1.09128	0.275664
last_fu_time	0.00293898	0.00271859	1.08107	0.280175
cad_year	0.00289154	0.00272524	1.06102	0.289179
cogn_se_random_slope	-0.0853968	0.0805678	-1.05994	0.289706
niareaga	-0.0140951	0.0133723	-1.05405	0.292356
synap_3cort_capture4	-0.0193404	0.0185019	-1.04532	0.297093
hypertension_bl	-0.0190782	0.0182819	-1.04356	0.297183
headinjrloc_bl	0.0378389	0.0376653	1.00461	0.31556
cogn_ep_mean	-0.00980788	0.00990768	-0.989927	0.322677
cogn_se_lv_year	0.00275062	0.00279106	0.985513	0.32484
pathoAD	0.018294	0.0189899	0.963356	0.335823
rigidsc_lv	0.000539379	0.000562397	0.95907	0.33798
dlbtype	0.0118785	0.0124158	0.956728	0.339155
gaitsc_lv	0.000471641	0.000496246	0.950419	0.342415
synap_3cort_stagmin	-0.0153486	0.0162402	-0.945101	0.345709
cogn_ep_lv_year	0.00263567	0.00280708	0.938938	0.348205
dp_ln	0.00719478	0.0076669	0.938421	0.348601
age_bl	-0.00249637	0.0027055	-0.922701	0.356597
parksc_bv	-0.00107247	0.00116703	-0.918978	0.358541
gaitsc_lv_sqrt	0.00504452	0.00549562	0.917916	0.35916
rigidsc_lv_sqrt	0.00348224	0.00383853	0.90718	0.364741
cogn_globaln_lv_year	0.00250913	0.00279881	0.896497	0.370409
synap_3cort_complex2	-0.0135067	0.0154497	-0.874237	0.383003
cogn_wo_bv_year	-0.180368	0.206759	-0.872361	0.383421
FID	1.8e-05	2.06e-05	0.870598	0.384381
ca1hipdp	-0.00180095	0.00208259	-0.864768	0.387571
nft	-0.0155019	0.0179993	-0.861251	0.389502
cogn_globaln_count	0.00245644	0.00285371	0.86079	0.389757
cogn_ep_bv	-0.0100062	0.0117244	-0.853455	0.393806
cogn_ep_count	0.00235784	0.00287972	0.818777	0.413294
cogn_wo_random_int	0.0122038	0.0149833	0.814497	0.415757
cvda	-0.00453034	0.00560926	-0.807654	0.419664
np_ln	0.00662671	0.00821943	0.806225	0.420615
midtempnft	-0.000647469	0.00081514	-0.794303	0.427386
cogn_wo_lv_year	0.00218235	0.00279345	0.781239	0.435023
ca1hipnft	-0.000271416	0.000352534	-0.769901	0.441714
cogn_globaln_bv	-0.011259	0.0150276	-0.749224	0.454066
dxpark	-0.0133361	0.0179669	-0.742261	0.458269
parksc_bv_sqrt	-0.00554549	0.0074949	-0.739902	0.459699
bradysc_lv_sqrt	0.00313238	0.00432206	0.724742	0.468954
cogn_ps_lv_year	0.00199598	0.00278364	0.717042	0.47368
bradysc_bv_sqrt	-0.00338683	0.00475169	-0.712763	0.476318
parksc_lv_year	0.00204487	0.00290735	0.703345	0.482161
gaitsc_lv_year	0.00204487	0.00290735	0.703345	0.482161
bradysc_lv_year	0.00204487	0.00290735	0.703345	0.482161
rigidsc_lv_year	0.00204487	0.00290735	0.703345	0.482161
tremsc_lv_year	0.00204487	0.00290735	0.703345	0.482161
bradysc_lv	0.000400686	0.000574116	0.697917	0.485558
dlbany	0.0162559	0.0233889	0.695024	0.487355
total_cAD_dx	0.00296727	0.00427443	0.694191	0.487877
gplaque_3neocort	0.0102143	0.0147739	0.691379	0.48964
midtempdp	0.0003719	0.000542241	0.685858	0.493112
entonft	-0.000327793	0.000480573	-0.682089	0.495491
alcohol_g_bl	0.000657002	0.000967521	0.679057	0.49741
dlbpathsc	-0.00316145	0.0047416	-0.666747	0.505233
caa_neo4	0.00573516	0.00860795	0.666263	0.505551
gpath_sqrt	0.0173859	0.0267462	0.650031	0.515963
nft_avg_sc_noneo	-0.0135996	0.020939	-0.649484	0.516316
rigidsc_bv_sqrt	0.00308952	0.00482392	0.640458	0.522162
neuroticism6	0.00116775	0.00183813	0.635293	0.525549
path_pd_modsev	0.0197365	0.0314952	0.62665	0.531168
pmi	0.205357	0.3292	0.623807	0.533032
pkyrs_bl	-0.000344213	0.000553216	-0.622205	0.534087
path_pd_mildsev	0.0165757	0.0269985	0.613951	0.539521
EV2	-0.223152	0.373507	-0.59745	0.55048
cimcyn	-0.0126328	0.02118	-0.596449	0.551138
ci_num2_mct	-0.0126328	0.02118	-0.596449	0.551138
cogn_po_lv_year	0.00168833	0.00284145	0.594177	0.55266
dp_avg_sc_noneo	0.00756402	0.0128255	0.589764	0.555608
cogdx_stroke	0.00830246	0.0144156	0.575937	0.56491
cogn_wo_bv	0.00647192	0.0115935	0.558237	0.576926
nft_sqrt	-0.0155355	0.0279668	-0.555499	0.578795
np_avg_sc_noneo	0.00895614	0.0161674	0.553962	0.579846
gpath_ln	0.00368147	0.00665578	0.553124	0.580422
synap_3cort_synaptophys	-0.00888175	0.0160764	-0.55247	0.581223
apoe33_dum	0.0102652	0.0186586	0.55016	0.582451
openness	0.00127574	0.0024615	0.518279	0.604666
arteriol_scler	-0.00482179	0.00942894	-0.511382	0.609306
lipohyal_4gp	-0.00482179	0.00942894	-0.511382	0.609306
q4smo_bl	-0.000475783	0.000932806	-0.510056	0.610788
cogn_se_bv_year	-0.0594842	0.12052	-0.493564	0.621827
cogn_ep_bv_year	0.0978133	0.206595	0.473454	0.636091
midtempnp	0.00034112	0.000726218	0.469721	0.638754
EV3	0.188991	0.402606	0.46942	0.638976
neuroticism_6	0.00130481	0.00278872	0.467889	0.640081
dp_sqrt	0.0085853	0.0193755	0.443101	0.657879
caa_4gp	0.00430011	0.00979465	0.439026	0.660833
gpath	0.0079412	0.0193801	0.40976	0.682153
gaitsc_bv	-0.000238087	0.000602104	-0.395425	0.692695
braaksc	0.00288978	0.00771641	0.374498	0.708188
neo_altruism	0.00555733	0.0146978	0.378105	0.711023
cogn_ps_bv_year	-0.00818383	0.0223622	-0.365967	0.714543
gpath_3neocort	0.00728878	0.0210784	0.345793	0.72964
q3smo_bl	-0.000374772	0.00111776	-0.335289	0.737892
midfrontdp	-0.00013733	0.000425185	-0.322989	0.746835
cogn_ps_random_int	-0.00399913	0.0124581	-0.321008	0.748345
apoe24_dum	0.0181791	0.0627425	0.289741	0.772132
cesdsum_lv	0.00126001	0.0044957	0.28027	0.779384
thyroid_bl	0.00688209	0.0247657	0.277888	0.781211
tangles_sqrt	0.00205413	0.00751959	0.27317	0.784833
midfrontnft	-0.000424563	0.00160916	-0.263841	0.792008
flag_cAD	-0.0126399	0.0482574	-0.261926	0.793484
cogn_po_bv	-0.002815	0.011085	-0.253946	0.799641
rigidsc_bv	0.000227831	0.000898419	0.253591	0.799914
tangles_ln	0.00154641	0.00626757	0.246732	0.805215
cogn_po_bv_year	-0.00539494	0.0225657	-0.239077	0.811143
gaitsc_bv_sqrt	-0.00108005	0.0049154	-0.219729	0.826171
tangles	0.000287346	0.00133795	0.214765	0.830036
EV8	-0.0886715	0.418268	-0.211997	0.832196
cogn_po_random_int	-0.00306583	0.0150036	-0.204339	0.838176
smoking	-0.00376402	0.0185187	-0.203255	0.839017
spanish	0.0158529	0.0783751	0.202269	0.839786
synap_3cort_vamp	-0.00396905	0.0198329	-0.200124	0.84158
projid	-1.31e-10	6.63e-10	-0.196969	0.84393
projidn	-1.31e-10	6.63e-10	-0.196969	0.84393
cogn_ep_random_int	0.00238204	0.0135201	0.176186	0.860221
EV9	0.0681342	0.392321	0.173669	0.862196
neuroticism_12	-0.000268907	0.00158883	-0.169249	0.865683
conscientiousness	0.000390058	0.00230551	0.169185	0.865763
infparnft	-0.000264604	0.00162773	-0.16256	0.870929
cogn_ps_bv	-0.00154486	0.0105794	-0.146026	0.883959
agreeableness	-0.000386235	0.00313126	-0.123348	0.901918
synap_3cort_sept5	-0.00166249	0.0162504	-0.102304	0.918614
nft_ln	-0.000780645	0.00786312	-0.0992792	0.920956
cogn_global_random_int	-0.00161598	0.017519	-0.0922417	0.926544
cancer_bl	0.00167353	0.01956	0.0855587	0.931851
dp	0.0010852	0.0134567	0.0806443	0.935756
EV6	0.0364827	0.466496	0.0782059	0.937696
infparnp	-4.56e-05	0.000828697	-0.0550196	0.956144
neuroticism_48	4.26e-05	0.000882744	0.048237	0.96161
EV7	-0.0152838	0.438726	-0.0348368	0.972224
synap_3cort_syntaxin	-0.000242198	0.0165357	-0.0146469	0.988328
entodp	-1.06e-05	0.00102779	-0.0102907	0.991793
neuroticism	-1.27e-05	0.0015947	-0.00796628	0.993648
