# Supplementary material for: A transcriptomic atlas of aged human microglia
Source: Nat Commun. 2018 Feb 7;9:539. doi: 10.1038/s41467-018-02926-5 (PMC5803269; doi:10.1038/s41467-018-02926-5)
Supplement: Supplementary file 5 — Supplementary Data 3 [file 41467_2018_2926_MOESM5_ESM.xlsx]

## Sheet: Supplementary Data 3
Supplementary Data 3. Meta-feature analysis of trait association after stratification based on clinical AD diagnosis. A meta-feature was constructed for the HuMi_Aged gene set. Subsequently we investigated the relationship of this meta-feature to the clinicopathological traits associated with aging and Alzheimer's disease in the bulk tissue level (DLPFC) data (N=540) in donors with (cAD=1) and wi…
	All Estimate	All SE	All t-value	All p-value	cAD.0. Estimate	cAD.0. SE	cAD.0. t-value	cAD.0. p-value	cAD.1 Estimate	cAD.1 SE	cAD.1 t-value	cAD.1 p-value
study	-0.086	0.021	-4.1	4e-05	-0.069	0.027	-2.6	0.01	-0.12	0.034	-3.7	0.00026
studyn	-0.086	0.021	-4.1	4e-05	-0.069	0.027	-2.6	0.01	-0.12	0.034	-3.7	0.00026
age_death	0.0046	0.0014	3.3	0.0012	0.0043	0.0018	2.3	0.02	0.0037	0.0024	1.5	0.13
EV1	1.1	0.4	2.9	0.0044	0.93	0.54	1.7	0.086	1.2	0.61	1.9	0.053
cogn_ps_random_slope	-0.33	0.12	-2.8	0.0052	-0.57	0.19	-2.9	0.0037	-0.071	0.22	-0.32	0.75
apoe2n	-0.063	0.023	-2.7	0.0064	-0.053	0.03	-1.8	0.076	-0.076	0.036	-2.1	0.038
apoe_genotype	0.0061	0.0023	2.6	0.0088	0.0051	0.003	1.7	0.095	0.0073	0.0037	2	0.051
apoe22_dum	-0.24	0.093	-2.6	0.009	-0.24	0.12	-2	0.049	-0.27	0.15	-1.8	0.068
amyloid_sqrt	0.022	0.0086	2.6	0.011	0.01	0.011	0.91	0.36	0.035	0.015	2.3	0.021
cogn_po_random_slope	-0.61	0.24	-2.5	0.012	-1	0.42	-2.4	0.017	-0.28	0.36	-0.78	0.44
amyloid	0.0062	0.0026	2.4	0.016	0.0018	0.0036	0.49	0.62	0.0099	0.0041	2.4	0.017
entonp	0.0017	0.00074	2.3	0.019	0.001	0.0013	0.77	0.44	0.0019	0.00098	1.9	0.055
amyloid_ln	0.018	0.0077	2.3	0.023	0.0044	0.0094	0.47	0.64	0.048	0.016	3	0.0029
apoe2d	-0.057	0.025	-2.3	0.023	-0.046	0.033	-1.4	0.16	-0.071	0.04	-1.8	0.076
dcfdx_lv	0.015	0.0066	2.2	0.027	0.026	0.014	1.8	0.067	0.042	0.043	0.96	0.34
cogdx	0.014	0.0064	2.2	0.029	0.014	0.013	1.1	0.27	0.07	0.032	2.2	0.03
zcapture_syn_3cort	-0.043	0.02	-2.1	0.033	-0.052	0.025	-2.1	0.04	-0.007	0.037	-0.19	0.85
msex	-0.04	0.019	-2.1	0.04	-0.018	0.024	-0.74	0.46	-0.085	0.033	-2.6	0.0093
stroke_bl	-0.059	0.029	-2	0.041	-0.049	0.038	-1.3	0.2	-0.065	0.046	-1.4	0.16
synap_3cort_capture2	-0.036	0.019	-1.9	0.057	-0.042	0.024	-1.8	0.082	-0.0098	0.033	-0.3	0.77
race	0.069	0.036	1.9	0.058	-0.076	0.15	-0.52	0.6	0.079	0.038	2.1	0.041
IID	2.9e-05	1.5e-05	1.9	0.061	2.9e-05	2.1e-05	1.4	0.17	3.2e-05	2.3e-05	1.4	0.16
cogn_se_random_int	-0.031	0.016	-1.9	0.062	-0.015	0.029	-0.53	0.6	-0.038	0.024	-1.6	0.11
synap_3cort_capture3	-0.031	0.017	-1.9	0.063	-0.038	0.02	-1.9	0.062	-0.0015	0.032	-0.047	0.96
apoe23_dum	-0.051	0.028	-1.9	0.063	-0.032	0.035	-0.92	0.36	-0.077	0.046	-1.7	0.096
synap_3cort_complex1	-0.031	0.017	-1.8	0.077	-0.0055	0.022	-0.25	0.81	-0.055	0.031	-1.8	0.077
scmmse30_lv	-0.0019	0.0011	-1.8	0.078	-0.0061	0.0031	-2	0.048	-0.00032	0.0018	-0.18	0.86
cigcyn	-0.033	0.02	-1.7	0.088	-0.04	0.026	-1.5	0.12	-0.03	0.03	-1	0.31
ci_num2_gct	-0.033	0.02	-1.7	0.088	-0.04	0.026	-1.5	0.12	-0.03	0.03	-1	0.31
ldai_bl	0.018	0.011	1.6	0.1	0.012	0.013	0.89	0.37	0.03	0.022	1.3	0.19
clin_dlb	0.1	0.063	1.6	0.1	0.0064	0.1	0.062	0.95	0.16	0.082	1.9	0.056
cogn_global_random_slope	-0.15	0.093	-1.6	0.1	-0.28	0.23	-1.2	0.22	-0.02	0.17	-0.12	0.9
ca1hipnp	0.0023	0.0014	1.6	0.11	-0.00061	0.0024	-0.25	0.8	0.0033	0.0019	1.7	0.085
cogn_se_bv	-0.02	0.013	-1.6	0.11	-0.0028	0.022	-0.13	0.9	-0.027	0.018	-1.6	0.12
EV5	0.68	0.43	1.6	0.11	0.66	0.56	1.2	0.24	0.63	0.67	0.94	0.35
cogn_ep_lv	-0.011	0.0072	-1.6	0.11	-0.0048	0.015	-0.31	0.76	-0.0092	0.015	-0.62	0.54
cogn_globaln_lv	-0.013	0.0084	-1.6	0.11	-0.018	0.02	-0.91	0.37	-0.0023	0.016	-0.14	0.89
heart_bl	-0.04	0.025	-1.6	0.12	-0.027	0.031	-0.86	0.39	-0.049	0.045	-1.1	0.28
bradysc_bv	-0.0011	0.00072	-1.6	0.12	-0.0013	0.00096	-1.4	0.17	-0.00071	0.0011	-0.63	0.53
apoe4n	0.031	0.02	1.5	0.12	0.0028	0.028	0.1	0.92	0.05	0.03	1.7	0.098
fixation_interval	0.00025	0.00017	1.5	0.13	0.00022	0.00021	1	0.3	0.0004	0.00029	1.4	0.17
platform	-0.034	0.022	-1.5	0.13	-0.023	0.03	-0.78	0.44	-0.046	0.033	-1.4	0.17
np	0.021	0.014	1.5	0.13	0.0054	0.026	0.21	0.84	0.023	0.02	1.1	0.25
educ	0.0044	0.003	1.5	0.14	0.0018	0.0039	0.48	0.63	0.0083	0.0048	1.7	0.082
np_sqrt	0.028	0.02	1.4	0.15	0.0024	0.029	0.083	0.93	0.043	0.033	1.3	0.19
parksc_lv_sqrt	0.0098	0.0069	1.4	0.16	0.013	0.01	1.3	0.21	0.0039	0.011	0.36	0.72
niareagansc	-0.018	0.013	-1.4	0.16	-0.008	0.02	-0.39	0.7	-0.015	0.021	-0.72	0.47
apoe4d	0.029	0.021	1.4	0.17	-0.0067	0.03	-0.22	0.82	0.054	0.032	1.7	0.09
synap_3cort_capture1	-0.028	0.02	-1.4	0.17	-0.024	0.026	-0.91	0.36	-0.026	0.033	-0.78	0.44
cogn_ep_random_slope	-0.12	0.089	-1.4	0.18	-0.0059	0.19	-0.031	0.98	-0.079	0.17	-0.46	0.64
parksc_lv	0.0011	0.00082	1.4	0.18	0.0017	0.0013	1.2	0.22	0.00041	0.0012	0.34	0.73
neo_trust	-0.024	0.017	-1.4	0.18	-0.027	0.016	-1.7	0.11	0.39	NA	NA	NA
EV4	-0.55	0.42	-1.3	0.19	-0.38	0.58	-0.65	0.51	-0.71	0.63	-1.1	0.26
hspath_any	0.045	0.034	1.3	0.19	0.0088	0.06	0.15	0.88	0.053	0.043	1.2	0.22
np_4reg	0.019	0.015	1.3	0.2	0.01	0.027	0.38	0.7	0.016	0.021	0.76	0.45
infpardp	0.00066	0.00051	1.3	0.2	0.0011	0.00072	1.5	0.14	-0.00018	0.00077	-0.24	0.81
gsite	0.013	0.01	1.3	0.2	0.019	0.014	1.4	0.17	0.0024	0.016	0.15	0.88
tdp_stage4	0.012	0.0096	1.3	0.2	0.0076	0.014	0.55	0.58	0.012	0.015	0.81	0.42
pmAD_noth	0.024	0.019	1.2	0.21	0.0013	0.077	0.018	0.99	0.23	0.21	1.1	0.28
cogn_globaln_mean	-0.015	0.012	-1.2	0.23	-0.011	0.027	-0.4	0.69	-0.0046	0.021	-0.22	0.82
midfrontnp	0.00096	0.00082	1.2	0.24	0.00092	0.0016	0.59	0.56	0.00062	0.0011	0.56	0.58
cogn_wo_random_slope	-0.21	0.18	-1.1	0.25	-0.61	0.35	-1.7	0.086	0.13	0.27	0.5	0.62
EV10	0.47	0.41	1.1	0.26	0.2	0.54	0.36	0.72	0.69	0.64	1.1	0.28
ceradsc	-0.009	0.008	-1.1	0.27	-0.00062	0.011	-0.058	0.95	-0.013	0.015	-0.88	0.38
pmAD	0.021	0.019	1.1	0.27	0.0022	0.079	0.027	0.98	-0.089	0.089	-1	0.31
apoe44_dum	0.1	0.093	1.1	0.27	0.16	0.12	1.3	0.19	0.026	0.15	0.17	0.87
apoe34_dum	0.024	0.022	1.1	0.28	-0.018	0.031	-0.57	0.57	0.053	0.033	1.6	0.11
last_fu_time	0.0029	0.0027	1.1	0.28	0.0026	0.0034	0.77	0.44	0.0012	0.0046	0.27	0.79
cad_year	0.0029	0.0027	1.1	0.29	0.0023	0.0034	0.69	0.49	0.0017	0.0046	0.37	0.71
cogn_se_random_slope	-0.085	0.081	-1.1	0.29	-0.023	0.2	-0.11	0.91	-0.043	0.12	-0.36	0.72
niareaga	-0.014	0.013	-1.1	0.29	-0.0032	0.02	-0.16	0.88	-0.0099	0.022	-0.45	0.65
synap_3cort_capture4	-0.019	0.019	-1	0.3	-0.026	0.025	-1.1	0.29	0.0033	0.029	0.11	0.91
hypertension_bl	-0.019	0.018	-1	0.3	-0.011	0.023	-0.46	0.65	-0.027	0.03	-0.9	0.37
headinjrloc_bl	0.038	0.038	1	0.32	0.023	0.048	0.47	0.64	0.058	0.063	0.92	0.36
cogn_ep_mean	-0.0098	0.0099	-0.99	0.32	-0.0094	0.02	-0.46	0.64	0.004	0.017	0.24	0.81
cogn_se_lv_year	0.0028	0.0028	0.99	0.32	0.002	0.0034	0.59	0.56	0.0022	0.0049	0.44	0.66
pathoAD	0.018	0.019	0.96	0.34	-0.0038	0.024	-0.16	0.87	0.036	0.037	0.97	0.33
rigidsc_lv	0.00054	0.00056	0.96	0.34	0.0011	0.001	1.1	0.26	0.00012	0.00077	0.15	0.88
dlbtype	0.012	0.012	0.96	0.34	-0.024	0.019	-1.3	0.2	0.037	0.017	2.2	0.031
gaitsc_lv	0.00047	0.0005	0.95	0.34	0.00041	0.00066	0.62	0.53	3.3e-05	0.00086	0.039	0.97
synap_3cort_stagmin	-0.015	0.016	-0.95	0.35	-0.011	0.019	-0.57	0.57	-0.027	0.031	-0.88	0.38
cogn_ep_lv_year	0.0026	0.0028	0.94	0.35	0.0022	0.0035	0.64	0.52	0.0017	0.005	0.34	0.73
dp_ln	0.0072	0.0077	0.94	0.35	0.008	0.0092	0.86	0.39	-0.0033	0.014	-0.23	0.82
age_bl	-0.0025	0.0027	-0.92	0.36	-0.0014	0.0034	-0.41	0.68	-0.0023	0.0047	-0.49	0.62
parksc_bv	-0.0011	0.0012	-0.92	0.36	-0.0008	0.0016	-0.48	0.63	-0.0012	0.0017	-0.72	0.47
gaitsc_lv_sqrt	0.005	0.0055	0.92	0.36	0.0043	0.0067	0.65	0.52	-0.00038	0.011	-0.034	0.97
rigidsc_lv_sqrt	0.0035	0.0038	0.91	0.36	0.0051	0.0058	0.88	0.38	0.00077	0.0059	0.13	0.9
cogn_globaln_lv_year	0.0025	0.0028	0.9	0.37	0.0024	0.0034	0.7	0.49	0.00087	0.0049	0.18	0.86
synap_3cort_complex2	-0.014	0.015	-0.87	0.38	0.0084	0.018	0.47	0.64	-0.046	0.032	-1.4	0.16
FID	1.8e-05	2.1e-05	0.87	0.38	1.9e-05	2.8e-05	0.7	0.48	1.7e-05	3.2e-05	0.54	0.59
ca1hipdp	-0.0018	0.0021	-0.86	0.39	-0.0018	0.0025	-0.71	0.48	-0.0038	0.004	-0.95	0.34
nft	-0.016	0.018	-0.86	0.39	-0.047	0.037	-1.3	0.2	-0.025	0.023	-1.1	0.28
cogn_globaln_count	0.0025	0.0029	0.86	0.39	0.0025	0.0035	0.72	0.47	0.00079	0.0051	0.15	0.88
cogn_ep_bv	-0.01	0.012	-0.85	0.39	-0.011	0.021	-0.53	0.6	0.0018	0.017	0.11	0.92
cogn_ep_count	0.0024	0.0029	0.82	0.41	0.0021	0.0035	0.6	0.55	0.0013	0.0052	0.26	0.8
cogn_wo_random_int	0.012	0.015	0.81	0.42	0.032	0.023	1.4	0.16	0.0075	0.023	0.33	0.74
cvda	-0.0045	0.0056	-0.81	0.42	0.0034	0.0071	0.48	0.64	-0.019	0.0091	-2.1	0.035
np_ln	0.0066	0.0082	0.81	0.42	-0.0035	0.01	-0.34	0.74	0.014	0.016	0.87	0.39
midtempnft	-0.00065	0.00082	-0.79	0.43	-0.003	0.0021	-1.4	0.16	-0.00091	0.00097	-0.94	0.35
cogn_wo_lv_year	0.0022	0.0028	0.78	0.44	0.0024	0.0034	0.7	0.48	-0.00022	0.0049	-0.045	0.96
ca1hipnft	-0.00027	0.00035	-0.77	0.44	-0.00039	0.00058	-0.68	0.5	-0.00055	0.00048	-1.1	0.25
cogn_globaln_bv	-0.011	0.015	-0.75	0.45	0.0067	0.027	0.25	0.81	-0.01	0.022	-0.46	0.65
dxpark	-0.013	0.018	-0.74	0.46	-0.0024	0.02	-0.12	0.9	-0.058	0.045	-1.3	0.2
parksc_bv_sqrt	-0.0055	0.0075	-0.74	0.46	-0.0031	0.0099	-0.31	0.75	-0.0066	0.012	-0.56	0.57
bradysc_lv_sqrt	0.0031	0.0043	0.72	0.47	0.0033	0.0056	0.59	0.55	9.5e-05	0.0078	0.012	0.99
cogn_ps_lv_year	0.002	0.0028	0.72	0.47	0.002	0.0034	0.59	0.55	-0.0008	0.0049	-0.16	0.87
bradysc_bv_sqrt	-0.0034	0.0048	-0.71	0.48	-0.0035	0.006	-0.59	0.56	-0.00095	0.0079	-0.12	0.9
parksc_lv_year	0.002	0.0029	0.7	0.48	0.0022	0.0037	0.59	0.56	-0.00097	0.0049	-0.2	0.84
gaitsc_lv_year	0.002	0.0029	0.7	0.48	0.0022	0.0037	0.59	0.56	-0.00097	0.0049	-0.2	0.84
bradysc_lv_year	0.002	0.0029	0.7	0.48	0.0022	0.0037	0.59	0.56	-0.00097	0.0049	-0.2	0.84
rigidsc_lv_year	0.002	0.0029	0.7	0.48	0.0022	0.0037	0.59	0.56	-0.00097	0.0049	-0.2	0.84
tremsc_lv_year	0.002	0.0029	0.7	0.48	0.0022	0.0037	0.59	0.56	-0.00097	0.0049	-0.2	0.84
bradysc_lv	0.0004	0.00057	0.7	0.49	0.00062	0.00088	0.7	0.48	-0.00013	0.00086	-0.15	0.88
dlbany	0.016	0.023	0.7	0.49	-0.049	0.035	-1.4	0.16	0.064	0.033	1.9	0.053
total_cAD_dx	0.003	0.0043	0.69	0.49	-0.013	0.026	-0.49	0.63	-0.0021	0.0063	-0.33	0.74
gplaque_3neocort	0.01	0.015	0.69	0.49	0.011	0.022	0.51	0.61	-0.0054	0.023	-0.24	0.81
midtempdp	0.00037	0.00054	0.69	0.49	0.00033	0.00074	0.45	0.65	0.00013	0.00083	0.16	0.87
entonft	-0.00033	0.00048	-0.68	0.5	-0.00065	0.00071	-0.92	0.36	-0.00051	0.0007	-0.73	0.46
alcohol_g_bl	0.00066	0.00097	0.68	0.5	9.5e-05	0.001	0.091	0.93	0.0035	0.0027	1.3	0.19
dlbpathsc	-0.0032	0.0047	-0.67	0.51	0.01	0.0066	1.5	0.13	-0.016	0.0069	-2.3	0.024
caa_neo4	0.0057	0.0086	0.67	0.51	-0.0031	0.012	-0.27	0.79	0.012	0.013	0.92	0.36
gpath_sqrt	0.017	0.027	0.65	0.52	-0.00071	0.038	-0.019	0.98	0.004	0.047	0.086	0.93
nft_avg_sc_noneo	-0.014	0.021	-0.65	0.52	-0.11	0.068	-1.6	0.11	-0.019	0.024	-0.8	0.42
rigidsc_bv_sqrt	0.0031	0.0048	0.64	0.52	0.0013	0.0067	0.19	0.85	0.006	0.0072	0.84	0.4
neuroticism6	0.0012	0.0018	0.64	0.53	0.00042	0.0023	0.18	0.85	0.0014	0.0032	0.43	0.67
path_pd_modsev	0.02	0.031	0.63	0.53	-0.035	0.051	-0.69	0.49	0.035	0.041	0.85	0.4
pmi	0.21	0.33	0.62	0.53	0.076	0.41	0.18	0.85	0.46	0.55	0.83	0.41
pkyrs_bl	-0.00034	0.00055	-0.62	0.53	-0.00045	0.00068	-0.65	0.51	-1.8e-05	0.00096	-0.019	0.98
path_pd_mildsev	0.017	0.027	0.61	0.54	-0.039	0.044	-0.88	0.38	0.035	0.036	0.97	0.33
EV2	-0.22	0.37	-0.6	0.55	-0.16	0.52	-0.32	0.75	-0.18	0.55	-0.32	0.75
cimcyn	-0.013	0.021	-0.6	0.55	0.0097	0.028	0.34	0.73	-0.039	0.033	-1.2	0.23
ci_num2_mct	-0.013	0.021	-0.6	0.55	0.0097	0.028	0.34	0.73	-0.039	0.033	-1.2	0.23
cogn_po_lv_year	0.0017	0.0028	0.59	0.55	0.0015	0.0034	0.43	0.66	0.00011	0.0052	0.021	0.98
dp_avg_sc_noneo	0.0076	0.013	0.59	0.56	0.011	0.018	0.64	0.53	-0.0062	0.019	-0.32	0.75
cogdx_stroke	0.0083	0.014	0.58	0.56	0.0068	0.016	0.42	0.67	0.017	0.032	0.52	0.6
cogn_wo_bv	0.0065	0.012	0.56	0.58	0.019	0.016	1.2	0.25	-0.00078	0.018	-0.044	0.97
nft_sqrt	-0.016	0.028	-0.56	0.58	-0.029	0.046	-0.64	0.52	-0.045	0.04	-1.1	0.27
np_avg_sc_noneo	0.009	0.016	0.55	0.58	0.003	0.031	0.099	0.92	-0.00096	0.023	-0.043	0.97
gpath_ln	0.0037	0.0067	0.55	0.58	-0.00081	0.0084	-0.097	0.92	0.0042	0.014	0.3	0.76
synap_3cort_synaptophys	-0.0089	0.016	-0.55	0.58	-0.0031	0.019	-0.16	0.87	-0.025	0.03	-0.82	0.41
apoe33_dum	0.01	0.019	0.55	0.58	0.031	0.025	1.2	0.21	-0.0042	0.029	-0.14	0.89
openness	0.0013	0.0025	0.52	0.6	-0.00055	0.003	-0.18	0.85	0.0012	0.0043	0.29	0.78
arteriol_scler	-0.0048	0.0094	-0.51	0.61	0.0039	0.012	0.33	0.74	-0.019	0.015	-1.2	0.21
lipohyal_4gp	-0.0048	0.0094	-0.51	0.61	0.0039	0.012	0.33	0.74	-0.019	0.015	-1.2	0.21
q4smo_bl	-0.00048	0.00093	-0.51	0.61	0.00065	0.0012	0.56	0.58	-0.001	0.0016	-0.64	0.53
midtempnp	0.00034	0.00073	0.47	0.64	2.4e-05	0.0015	0.016	0.99	-0.00011	0.00097	-0.12	0.91
EV3	0.19	0.4	0.47	0.64	-0.072	0.51	-0.14	0.89	0.51	0.66	0.77	0.44
neuroticism_6	0.0013	0.0028	0.47	0.64	0.00015	0.0035	0.043	0.97	0.0019	0.0048	0.4	0.69
dp_sqrt	0.0086	0.019	0.44	0.66	0.00084	0.024	0.035	0.97	0.00027	0.035	0.0077	0.99
caa_4gp	0.0043	0.0098	0.44	0.66	-0.0075	0.013	-0.58	0.56	0.013	0.016	0.83	0.41
gpath	0.0079	0.019	0.41	0.68	-0.0045	0.03	-0.15	0.88	-0.006	0.03	-0.2	0.84
gaitsc_bv	-0.00024	0.0006	-0.4	0.69	0.00033	0.00078	0.42	0.68	-0.00092	0.00097	-0.95	0.34
braaksc	0.0029	0.0077	0.37	0.71	-2.5e-05	0.01	-0.0024	1	-0.0045	0.014	-0.32	0.75
neo_altruism	0.0056	0.015	0.38	0.71	0.0094	0.014	0.68	0.51	-0.078	NA	NA	NA
cogn_ps_bv_year	-0.0082	0.022	-0.37	0.71	-0.0059	0.023	-0.26	0.8	-0.009	0.095	-0.094	0.93
gpath_3neocort	0.0073	0.021	0.35	0.73	0.0067	0.036	0.18	0.86	-0.016	0.031	-0.53	0.6
q3smo_bl	-0.00037	0.0011	-0.34	0.74	-0.00099	0.0015	-0.68	0.5	0.0019	0.0018	1.1	0.29
midfrontdp	-0.00014	0.00043	-0.32	0.75	-2.9e-05	0.00064	-0.046	0.96	-0.00054	0.0006	-0.9	0.37
cogn_ps_random_int	-0.004	0.012	-0.32	0.75	0.0065	0.018	0.37	0.71	-0.0041	0.021	-0.19	0.85
apoe24_dum	0.018	0.063	0.29	0.77	-0.0038	0.12	-0.032	0.97	0.021	0.076	0.28	0.78
cesdsum_lv	0.0013	0.0045	0.28	0.78	0.0035	0.0063	0.56	0.58	-0.0042	0.0067	-0.62	0.53
thyroid_bl	0.0069	0.025	0.28	0.78	0.023	0.031	0.76	0.45	-0.011	0.042	-0.26	0.8
tangles_sqrt	0.0021	0.0075	0.27	0.78	-0.0045	0.013	-0.35	0.73	-0.0025	0.011	-0.23	0.82
midfrontnft	-0.00042	0.0016	-0.26	0.79	-0.016	0.012	-1.3	0.18	-0.00076	0.0017	-0.44	0.66
cogn_po_bv	-0.0028	0.011	-0.25	0.8	-0.0021	0.015	-0.14	0.89	-0.0023	0.017	-0.13	0.89
rigidsc_bv	0.00023	0.0009	0.25	0.8	0.00032	0.0014	0.23	0.82	0.00021	0.0012	0.17	0.86
tangles_ln	0.0015	0.0063	0.25	0.81	0.00032	0.008	0.04	0.97	-0.0063	0.012	-0.51	0.61
cogn_po_bv_year	-0.0054	0.023	-0.24	0.81	-0.005	0.023	-0.22	0.82	0.12	0.15	0.82	0.41
gaitsc_bv_sqrt	-0.0011	0.0049	-0.22	0.83	0.0026	0.0063	0.41	0.68	-0.0051	0.0081	-0.63	0.53
tangles	0.00029	0.0013	0.21	0.83	-0.0024	0.0031	-0.78	0.43	-8e-05	0.0017	-0.047	0.96
EV8	-0.089	0.42	-0.21	0.83	-0.064	0.53	-0.12	0.9	-0.16	0.68	-0.23	0.82
cogn_po_random_int	-0.0031	0.015	-0.2	0.84	-0.0051	0.021	-0.24	0.81	0.007	0.025	0.29	0.78
smoking	-0.0038	0.019	-0.2	0.84	-0.022	0.024	-0.93	0.35	0.022	0.03	0.74	0.46
spanish	0.016	0.078	0.2	0.84	0.12	0.12	0.98	0.33	-0.086	0.11	-0.82	0.42
synap_3cort_vamp	-0.004	0.02	-0.2	0.84	0.0062	0.024	0.26	0.8	-0.026	0.037	-0.72	0.47
projid	-1.3e-10	6.6e-10	-0.2	0.84	-6.6e-11	8.4e-10	-0.078	0.94	-8.8e-11	1.1e-09	-0.08	0.94
projidn	-1.3e-10	6.6e-10	-0.2	0.84	-6.6e-11	8.4e-10	-0.078	0.94	-8.8e-11	1.1e-09	-0.08	0.94
cogn_ep_random_int	0.0024	0.014	0.18	0.86	0.014	0.028	0.5	0.62	0.017	0.02	0.85	0.39
EV9	0.068	0.39	0.17	0.86	0.097	0.52	0.19	0.85	0.18	0.61	0.3	0.77
neuroticism_12	-0.00027	0.0016	-0.17	0.87	-0.00095	0.002	-0.49	0.63	-0.00017	0.0028	-0.061	0.95
conscientiousness	0.00039	0.0023	0.17	0.87	0.0023	0.003	0.76	0.45	-0.00018	0.0039	-0.047	0.96
infparnft	-0.00026	0.0016	-0.16	0.87	-0.025	0.011	-2.3	0.021	-0.00055	0.0018	-0.31	0.76
cogn_ps_bv	-0.0015	0.011	-0.15	0.88	0.015	0.015	1.1	0.29	-0.017	0.017	-0.98	0.33
agreeableness	-0.00039	0.0031	-0.12	0.9	-0.0033	0.0037	-0.9	0.37	0.0078	0.0057	1.4	0.18
synap_3cort_sept5	-0.0017	0.016	-0.1	0.92	0.0051	0.019	0.27	0.79	-0.019	0.031	-0.61	0.54
nft_ln	-0.00078	0.0079	-0.099	0.92	-0.0014	0.011	-0.14	0.89	-0.013	0.014	-0.91	0.36
cogn_global_random_int	-0.0016	0.018	-0.092	0.93	0.02	0.035	0.56	0.58	0.0081	0.026	0.32	0.75
cancer_bl	0.0017	0.02	0.086	0.93	0.023	0.024	0.95	0.34	-0.032	0.034	-0.93	0.35
dp	0.0011	0.013	0.081	0.94	0.0036	0.017	0.21	0.83	-0.016	0.023	-0.69	0.49
EV6	0.036	0.47	0.078	0.94	0.55	0.58	0.95	0.34	-0.63	0.81	-0.78	0.44
infparnp	-4.6e-05	0.00083	-0.055	0.96	-0.00026	0.0013	-0.2	0.84	-0.00066	0.0013	-0.52	0.6
neuroticism_48	4.3e-05	0.00088	0.048	0.96	-0.00074	0.0011	-0.7	0.49	0.0033	0.0018	1.8	0.075
EV7	-0.015	0.44	-0.035	0.97	0.32	0.58	0.55	0.58	-0.24	0.7	-0.35	0.73
synap_3cort_syntaxin	-0.00024	0.017	-0.015	0.99	0.0026	0.02	0.13	0.9	-0.0075	0.031	-0.25	0.81
entodp	-1.1e-05	0.001	-0.01	0.99	0.0004	0.0012	0.32	0.75	-0.0012	0.0018	-0.66	0.51
neuroticism	-1.3e-05	0.0016	-0.008	0.99	-0.0005	0.002	-0.25	0.8	-0.00017	0.0028	-0.061	0.95
