# Supplementary material for: A transcriptomic atlas of aged human microglia
Source: Nat Commun. 2018 Feb 7;9:539. doi: 10.1038/s41467-018-02926-5 (PMC5803269; doi:10.1038/s41467-018-02926-5)
Supplement: Supplementary file 6 — Supplementary Data 4 [file 41467_2018_2926_MOESM6_ESM.xlsx]

## Sheet: limma_voom_GvsZhang_res_dup
ID	logFC	AveExpr	t	P.Value	adj.P.Val	B
RPL36A	9.03368	10.0158	16.7706	5.37956e-16	4.5312e-12	25.3769
RPS28	8.842	9.18814	15.3887	4.61749e-15	5.47634e-12	23.5211
RPS27	8.16909	11.3496	13.8901	5.69811e-14	4.91488e-11	21.3903
HLA-DRB1	7.74259	8.6913	10.7203	2.43409e-11	2.78248e-09	15.7842
MYO15B	7.55107	7.59708	10.9024	1.66688e-11	2.22752e-09	16.1302
RPL18A	7.32499	9.50308	15.9355	1.93689e-15	4.5312e-12	24.2745
APOE	6.9642	8.75705	6.96013	1.56858e-07	2.49883e-06	7.44363
HLA-DPB1	6.8685	9.07794	12.0685	1.618e-12	4.88878e-10	18.2896
C9orf142	6.45428	7.19758	15.5902	3.343e-15	4.5312e-12	23.7666
RPL9	6.44483	9.89554	15.5939	3.3235e-15	4.5312e-12	23.8804
SH3TC1	6.36669	7.83172	11.6605	3.59398e-12	7.74992e-10	17.5472
ARHGAP27	6.18408	6.84386	11.7515	3.00298e-12	7.12307e-10	17.7045
CTSD	6.16384	8.56856	12.6484	5.37047e-13	2.42643e-10	19.2886
RPS15	6.147	9.75598	16.2884	1.11988e-15	4.5312e-12	24.825
C19orf60	6.13664	7.14888	13.2927	1.64477e-13	1.04037e-10	20.3396
NEDD4	5.99154	7.59621	6.4757	5.5231e-07	7.22803e-06	6.22976
HLA-A	5.98685	8.07069	8.81206	1.65823e-09	6.69503e-08	11.8033
HLA-C	5.83186	8.38963	8.60076	2.72474e-09	9.84084e-08	11.3317
HMHA1	5.68594	6.89259	10.8084	2.02577e-11	2.50986e-09	15.9415
ARHGAP4	5.6666	6.77906	12.4756	7.43215e-13	3.20528e-10	18.9763
C1QA	5.57485	9.63602	7.11186	1.0632e-07	1.84417e-06	7.8163
CCS	5.54305	6.66555	9.74979	1.96462e-10	1.25103e-08	13.8161
C1QC	5.53615	10.4067	8.71513	2.08096e-09	7.92144e-08	11.6162
GAA	5.49581	7.43476	9.90007	1.41075e-10	9.78052e-09	14.1309
CD14	5.49386	9.38449	7.89439	1.49582e-08	3.92223e-07	9.71086
WASH5P	5.49283	6.97598	5.12292	2.06618e-05	0.000144999	2.73348
ATG16L2	5.48137	7.30055	7.14025	9.88873e-08	1.75177e-06	7.88814
HLA-F	5.47152	6.28579	10.9246	1.59178e-11	2.16549e-09	16.1618
AP1G2	5.38281	7.58726	11.069	1.18278e-11	1.8195e-09	16.4454
CYBA	5.36073	6.8245	8.61709	2.62162e-09	9.5431e-08	11.364
TCEB2	5.33211	6.77671	8.93842	1.23563e-09	5.28094e-08	12.0786
CORO1A	5.28605	8.14566	7.16245	9.34469e-08	1.6753e-06	7.94271
CYP27A1	5.28363	5.56252	5.8161	3.18021e-06	3.05403e-05	4.54163
ARAP1	5.27605	7.32155	8.97131	1.14495e-09	4.93785e-08	12.1524
LTBR	5.26431	7.20684	9.59322	2.78277e-10	1.62981e-08	13.491
PSENEN	5.24645	5.82065	8.83342	1.57757e-09	6.42404e-08	11.8449
TNFRSF14	5.24405	5.85494	10.622	2.99155e-11	3.1191e-09	15.5738
CXXC1	5.2337	6.10331	13.088	2.38423e-13	1.41385e-10	19.9969
TRABD	5.23077	5.88367	9.30531	5.32263e-10	2.63026e-08	12.8741
NUDT14	5.21099	6.22643	11.851	2.47026e-12	6.16786e-10	17.8763
MAN2C1	5.20245	6.69098	9.01717	1.02974e-09	4.60859e-08	12.2513
RHOT2	5.19714	6.16972	10.9816	1.4155e-11	2.0749e-09	16.2699
POLR2J3	5.19264	6.53493	8.75465	1.89668e-09	7.43626e-08	11.6713
TRAPPC5	5.18082	5.85355	9.88031	1.4733e-10	1.01294e-08	14.0835
C17orf62	5.17348	7.90254	11.7053	3.28912e-12	7.25749e-10	17.6319
CPNE1	5.16012	6.9741	7.43399	4.69897e-08	9.86367e-07	8.60347
HIST1H2AC	5.15747	7.33485	8.75542	1.89325e-09	7.43626e-08	11.6743
NAPSB	5.1563	7.42655	7.51388	3.84512e-08	8.31036e-07	8.79627
SIPA1	5.13206	6.70435	8.03253	1.06666e-08	2.99422e-07	10.0247
NDUFB7	5.12371	6.02324	11.6393	3.7483e-12	7.90308e-10	17.4933
PIEZO1	5.12273	6.62026	12.0262	1.75593e-12	4.88878e-10	18.1912
PLD4	5.11964	7.4416	9.99854	1.13735e-10	8.84523e-09	14.3333
RPL13	5.10617	10.4367	10.0677	9.78392e-11	8.07216e-09	14.5432
ARSA	5.10402	5.74782	11.8764	2.35032e-12	6.02699e-10	17.9197
TRIM27	5.09832	5.56923	10.4428	4.36984e-11	4.18799e-09	15.2207
SPSB3	5.09614	5.96932	8.6587	2.37648e-09	8.80781e-08	11.4556
TCIRG1	5.08739	7.55347	7.06868	1.18729e-07	2.00904e-06	7.71211
CORO7	5.05554	5.43386	10.1591	8.02566e-11	6.73872e-09	14.6523
PFKL	5.052	5.6102	11.9002	2.24344e-12	5.9127e-10	17.9619
RPL10	5.03716	11.0169	12.7968	4.07412e-13	1.93276e-10	19.7388
ATP5D	5.02046	6.02253	6.88814	1.88816e-07	2.89417e-06	7.26554
ARHGEF1	5.00266	6.68247	9.21471	6.54244e-10	3.11933e-08	12.6805
TYK2	4.97964	7.06967	11.1841	9.35021e-12	1.67386e-09	16.6583
GRN	4.97674	8.81027	11.4988	4.95715e-12	9.90011e-10	17.2967
C1QB	4.96807	11.1204	7.33902	5.9701e-08	1.18009e-06	8.36282
MRPL55	4.96562	5.81984	5.07156	2.37516e-05	0.000162126	2.60155
C10orf10	4.90306	5.60981	7.03681	1.28828e-07	2.13693e-06	7.63356
COPE	4.87733	6.34891	9.33146	5.01596e-10	2.51193e-08	12.9311
MT1X	4.87654	5.35235	6.05574	1.67642e-06	1.78272e-05	5.15999
HLA-B	4.87261	9.76751	8.32621	5.24076e-09	1.70874e-07	10.7252
ARF5	4.8568	6.29333	9.10869	8.34048e-10	3.84148e-08	12.4504
TRMT2A	4.84631	5.3764	6.57865	4.21786e-07	5.69261e-06	6.49132
CIITA	4.84609	8.08904	7.30682	6.47653e-08	1.267e-06	8.29566
CDK2AP2	4.83887	5.94846	7.45528	4.45404e-08	9.41202e-07	8.65445
PNPLA6	4.8306	5.71761	6.16426	1.25634e-06	1.41067e-05	5.43861
TMEM182	4.82955	5.49577	5.66487	4.77356e-06	4.23286e-05	4.14996
TSPO	4.82268	8.0214	8.96239	1.16884e-09	5.0181e-08	12.1375
NDUFV1	4.805	7.21806	8.09355	9.19375e-09	2.65138e-07	10.1674
HIST2H2BF	4.80405	6.93628	3.94853	0.000492497	0.00213565	-0.308115
QTRT1	4.79842	5.46446	9.8584	1.54599e-10	1.05527e-08	14.0367
FAM212A	4.76603	5.5894	6.29537	8.87912e-07	1.07319e-05	5.77338
SNHG9	4.75873	6.29353	5.90923	2.47836e-06	2.47003e-05	4.78204
NT5C	4.7469	6.42197	8.76208	1.86394e-09	7.38553e-08	11.6875
RPS19	4.74495	10.7817	6.36568	7.37591e-07	9.16003e-06	5.92127
RNF166	4.72492	6.6214	7.94671	1.31565e-08	3.54627e-07	9.82379
RPL23A	4.71854	10.0537	10.2599	6.45919e-11	5.85978e-09	14.9397
ARL6IP4	4.71563	7.36817	12.3083	1.02098e-12	4.03626e-10	18.6908
C9orf114	4.71409	5.58095	10.5981	3.14574e-11	3.16356e-09	15.5258
GUK1	4.7086	6.56894	6.4964	5.23113e-07	6.86487e-06	6.28326
NCF1B	4.68727	5.57045	8.72422	2.03704e-09	7.79333e-08	11.6008
IGFLR1	4.64942	5.75384	7.66204	2.65649e-08	6.08812e-07	9.15006
SIVA1	4.64814	5.54016	5.49464	7.55305e-06	6.18854e-05	3.70701
POR	4.63881	5.58624	7.30079	6.57606e-08	1.27856e-06	8.28007
TMC6	4.63615	6.80935	9.34751	4.83676e-10	2.47135e-08	12.9666
NLRC5	4.61424	6.58413	10.2388	6.75877e-11	5.88323e-09	14.8164
UBXN11	4.61057	5.15191	8.5046	3.42239e-09	1.1851e-07	11.1071
PLEKHM1P	4.60824	5.86866	9.41569	4.14571e-10	2.24769e-08	13.1104
SCNM1	4.60327	5.81254	7.77732	1.99607e-08	4.86856e-07	9.42404
LRCH4	4.57745	5.30086	7.65888	2.67746e-08	6.12138e-07	9.14204
SLC38A10	4.57517	6.23071	8.17095	7.61998e-09	2.27848e-07	10.3455
HLA-DQA1	4.56848	7.11361	4.27398	0.00020606	0.00102041	0.523008
TREX1	4.56784	5.84198	9.33924	4.92821e-10	2.48717e-08	12.9461
DNAJC4	4.54987	6.15717	9.82513	1.66347e-10	1.09604e-08	13.9703
RCN3	4.54367	5.61494	7.08752	1.13142e-07	1.93074e-06	7.75844
TAP1	4.53884	5.21194	10.2449	6.67007e-11	5.85978e-09	14.8223
B3GAT3	4.53137	5.23313	9.85124	1.57054e-10	1.05683e-08	14.0204
HSPB1	4.51241	7.04921	5.27818	1.35635e-05	0.000100934	3.14051
MTG1	4.50738	5.85407	11.1214	1.06249e-11	1.79428e-09	16.5334
LSP1	4.50159	5.48447	5.5314	6.83957e-06	5.71248e-05	3.8035
RGS12	4.49578	6.38479	8.31982	5.32183e-09	1.72333e-07	10.6882
TMEM175	4.49107	5.62374	8.53916	3.15273e-09	1.10167e-07	11.1864
GUSBP3	4.48657	5.53252	7.97242	1.23538e-08	3.35853e-07	9.88316
NDUFA11	4.48339	6.6716	8.33214	5.16671e-09	1.70214e-07	10.7169
FPGS	4.47068	5.35964	8.29669	5.62596e-09	1.77339e-07	10.6338
ATF6B	4.47006	6.2572	10.5973	3.15104e-11	3.16356e-09	15.5265
PGLS	4.46637	5.9105	9.57136	2.92213e-10	1.69056e-08	13.4398
FLOT1	4.46123	7.87531	12.2151	1.21991e-12	4.6298e-10	18.5594
SLC17A9	4.45932	5.69634	8.14879	8.04009e-09	2.37646e-07	10.2934
EIF3CL	4.45893	5.47434	8.29773	5.61188e-09	1.77339e-07	10.6365
TSC2	4.45782	5.90465	9.04779	9.59511e-10	4.3559e-08	12.3162
RPS18	4.45705	10.7994	11.0673	1.18685e-11	1.8195e-09	16.5962
MUTYH	4.457	5.62956	5.91246	2.457e-06	2.45132e-05	4.79127
PRMT7	4.45272	4.9819	8.64565	2.45071e-09	9.01253e-08	11.4242
HLA-DMB	4.43747	8.99982	10.9648	1.4652e-11	2.0749e-09	16.3152
HIST3H2A	4.4365	5.36404	5.09701	2.21664e-05	0.000153739	2.6704
NINJ1	4.43046	8.0425	9.97634	1.19383e-10	8.9897e-09	14.3081
RPL17	4.42996	10.2623	14.1706	3.50553e-14	3.69561e-11	21.9816
STAB1	4.4199	7.38358	8.29973	5.58506e-09	1.77339e-07	10.6453
STXBP2	4.41405	6.37156	6.95861	1.57471e-07	2.49883e-06	7.4403
CD37	4.41265	8.0708	8.78157	1.78078e-09	7.12912e-08	11.7447
NDUFA3	4.40751	7.46998	7.91442	1.42405e-08	3.79532e-07	9.74908
ANKZF1	4.39947	5.88664	5.53182	6.83191e-06	5.71111e-05	3.80334
ATP13A1	4.39066	5.52078	7.06843	1.18805e-07	2.00904e-06	7.71146
RPL27A	4.38608	9.47223	8.57371	2.90484e-09	1.02458e-07	11.2924
DDAH2	4.37278	6.1383	9.38633	4.42994e-10	2.31453e-08	13.0479
ROBO3	4.37238	5.78578	9.15816	7.44569e-10	3.46297e-08	12.5565
ABHD16A	4.3622	5.94793	9.69416	2.22252e-10	1.35175e-08	13.6974
POLR2E	4.36134	5.76318	8.76647	1.84486e-09	7.35465e-08	11.6958
HOOK2	4.34184	5.4998	5.80011	3.31948e-06	3.16535e-05	4.50156
FAM160B2	4.33639	5.32784	10.8726	1.77299e-11	2.3364e-09	16.0553
LRPAP1	4.32887	6.16827	7.93901	1.34069e-08	3.60353e-07	9.80529
RIC3	4.32545	5.2033	5.38293	1.02148e-05	7.93113e-05	3.41709
CDK10	4.32462	5.84401	7.89422	1.49647e-08	3.92223e-07	9.69979
RPL29	4.3157	9.61927	8.67154	2.30568e-09	8.57892e-08	11.5162
DDX11	4.28429	4.72865	8.16542	7.72262e-09	2.28976e-07	10.3305
TBRG4	4.27782	4.93473	9.22505	6.38972e-10	3.07744e-08	12.6972
GRAMD1A	4.27231	5.33308	6.16226	1.26303e-06	1.41458e-05	5.43354
ADRBK1	4.26808	5.79844	7.69993	2.41781e-08	5.69236e-07	9.24029
GSTP1	4.25784	8.13986	7.24065	7.6591e-08	1.42489e-06	8.13446
STX10	4.25497	5.43589	7.64887	2.74493e-08	6.26054e-07	9.11812
PLTP	4.25141	5.86028	3.91877	0.000533045	0.00228744	-0.382697
IRF7	4.25081	5.38058	5.17803	1.7793e-05	0.000127797	2.88198
MCM5	4.23521	5.9738	8.47768	3.64871e-09	1.24529e-07	11.0478
ALKBH7	4.22944	5.30488	7.57086	3.33427e-08	7.3571e-07	8.93162
CENPT	4.22492	5.46858	7.25543	7.37729e-08	1.3888e-06	8.16957
ATG4B	4.22056	5.83892	6.23862	1.03166e-06	1.20768e-05	5.62836
MYO1F	4.21963	7.88327	6.64962	3.50473e-07	4.87579e-06	6.66686
ZNF692	4.21342	5.60138	8.06481	9.85976e-09	2.80088e-07	10.0985
HAMP	4.20686	8.25738	3.68532	0.000987221	0.00384198	-0.999655
PRAM1	4.20258	6.58654	7.09813	1.10117e-07	1.89273e-06	7.78457
MAP2K2	4.20074	5.05431	7.30514	6.5041e-08	1.26717e-06	8.29035
HLA-DPA1	4.19944	11.1105	11.0664	1.18897e-11	1.8195e-09	16.6314
MSH5	4.19866	4.98369	6.67881	3.24817e-07	4.57249e-06	6.74352
HCG18	4.18829	4.71258	7.8824	1.54058e-08	3.95054e-07	9.67043
ATP5G2	4.18419	8.41321	6.85969	2.03202e-07	3.07004e-06	7.19051
HLA-DQB1	4.18124	7.69545	4.24056	0.00022545	0.00110205	0.427924
ACADVL	4.17088	7.96809	5.17332	1.8022e-05	0.000129051	2.85456
AIP	4.17034	5.60349	6.17622	1.21712e-06	1.38466e-05	5.46917
UQCRC1	4.1432	6.92935	7.50156	3.96565e-08	8.55137e-07	8.76628
ALDOA	4.13815	8.62304	5.56955	6.17083e-06	5.26519e-05	3.87956
EEF1D	4.13386	8.71703	7.57978	3.26082e-08	7.26682e-07	8.95884
RNPEPL1	4.13085	5.08203	8.8377	1.5619e-09	6.41526e-08	11.8504
HIST1H2BB	4.10867	5.12442	2.11848	0.0432825	0.086913	-4.43354
NAT9	4.10844	5.93774	6.12921	1.37887e-06	1.51245e-05	5.34823
SERF2	4.10365	9.10032	10.0729	9.67421e-11	8.05166e-09	14.5362
VPS28	4.09271	7.1298	7.14754	9.70651e-08	1.73112e-06	7.90608
TIMM13	4.09121	4.92005	7.18665	8.78606e-08	1.58785e-06	8.00133
CPSF3L	4.08295	5.60347	9.34533	4.86074e-10	2.47135e-08	12.9583
ADAM15	4.07935	4.74559	8.88914	1.3855e-09	5.81663e-08	11.9636
APBB3	4.0734	6.4969	6.98626	1.46669e-07	2.35465e-06	7.50869
CAPN1	4.07002	5.62695	5.86818	2.76605e-06	2.71961e-05	4.67656
MAN2B1	4.06768	7.17757	8.25558	6.21123e-09	1.90104e-07	10.544
CCDC130	4.06444	5.76117	8.17569	7.53304e-09	2.269e-07	10.3557
SDF2L1	4.05719	5.56031	4.97385	3.09649e-05	0.00020127	2.34707
MRPL38	4.05084	5.39263	8.57538	2.89341e-09	1.02458e-07	11.2671
OTUB1	4.0477	6.2644	9.53661	3.15858e-10	1.81628e-08	13.3673
RPL36	4.04406	9.12611	5.55398	6.43538e-06	5.44682e-05	3.83223
UBA7	4.04369	7.92335	6.64013	3.59247e-07	4.95427e-06	6.64093
NCF1	4.04113	6.82271	7.66801	2.61734e-08	6.0262e-07	9.16484
NDUFS8	4.0343	6.39038	9.22246	6.42758e-10	3.08005e-08	12.6964
WASH3P	4.03075	5.47183	6.20363	1.13181e-06	1.30165e-05	5.53943
ORC6	4.0271	4.93403	4.33919	0.000172856	0.000880803	0.698725
LST1	4.02589	7.88413	7.59226	3.16076e-08	7.07293e-07	8.98708
KIAA1328	4.01964	7.45	4.6728	7.0099e-05	0.000406788	1.54873
CLASRP	4.01862	5.70292	6.64233	3.57199e-07	4.9476e-06	6.65145
AP1M1	4.00978	5.35983	7.40061	5.11077e-08	1.03835e-06	8.52215
COMT	4.00565	6.5219	6.9996	1.4173e-07	2.29797e-06	7.54168
PLXND1	4.00564	6.38012	7.57864	3.27006e-08	7.26682e-07	8.9511
RBCK1	3.98635	5.86396	10.7684	2.20142e-11	2.61089e-09	15.8582
NOL12	3.97797	4.78863	8.65646	2.38904e-09	8.81993e-08	11.4461
HPS1	3.97607	6.6039	9.48845	3.51907e-10	1.95257e-08	13.2663
RPS7	3.97525	8.57379	7.56398	3.39205e-08	7.43407e-07	8.92071
PCBP1-AS1	3.97467	5.78921	7.10111	1.0928e-07	1.88512e-06	7.79186
FMNL1	3.97223	6.33816	7.85193	1.6605e-08	4.2013e-07	9.60061
RPS9	3.96304	8.97258	5.41874	9.27206e-06	7.34334e-05	3.4786
SDHAP1	3.95947	6.19253	8.40195	4.37118e-09	1.46034e-07	10.8758
ZBTB16	3.95559	5.0774	3.89704	0.000564697	0.0023919	-0.433983
ARFGAP1	3.95412	4.93563	6.17829	1.21047e-06	1.37875e-05	5.47609
RABAC1	3.9426	6.34752	5.46458	8.19178e-06	6.59233e-05	3.62764
CPSF1	3.94249	5.4263	6.75845	2.6409e-07	3.85491e-06	6.94275
PLEKHM1	3.9402	4.67807	8.46495	3.76101e-09	1.27901e-07	11.0146
WDR46	3.93589	4.81566	4.74963	5.69113e-05	0.00033833	1.76414
PSMB8	3.93507	6.64652	6.05357	1.68611e-06	1.78947e-05	5.15354
ATHL1	3.92749	5.07754	9.19623	6.8245e-10	3.21851e-08	12.6353
RPSA	3.91505	9.06652	7.89693	1.48652e-08	3.9178e-07	9.71851
PLA2G4B	3.91249	4.89963	7.21957	8.08044e-08	1.4858e-06	8.08161
GADD45GIP1	3.90801	4.95779	4.23466	0.000229052	0.00111677	0.430677
DDX39B	3.90202	6.78987	7.83847	1.71649e-08	4.30787e-07	9.56923
HIST1H2AE	3.90193	6.20949	3.59403	0.00125332	0.00467432	-1.19236
NDUFA13	3.89788	7.09514	7.0112	1.3757e-07	2.25434e-06	7.5703
SLC16A3	3.8971	5.3902	5.66945	4.71511e-06	4.19278e-05	4.16257
JUNB	3.89408	6.93028	4.79517	5.02953e-05	0.000306488	1.87808
STAG3L3	3.89163	6.0857	8.34993	4.95096e-09	1.63675e-07	10.7568
BAG6	3.88083	5.58161	7.99201	1.17758e-08	3.23853e-07	9.92857
MIF	3.87856	5.30646	4.15453	0.000284048	0.00134082	0.222422
CCDC57	3.87348	4.99836	8.1736	7.57117e-09	2.27327e-07	10.3488
ARL17A	3.87152	5.30606	6.25246	9.94571e-07	1.17223e-05	5.66449
NCAPH2	3.85602	4.4931	6.28621	9.09658e-07	1.08975e-05	5.7517
SGSH	3.85405	4.65926	7.06952	1.18476e-07	2.00904e-06	7.71396
SHKBP1	3.85206	5.65427	6.81068	2.30659e-07	3.45189e-06	7.07294
THOC6	3.85099	5.13444	9.21167	6.58797e-10	3.12533e-08	12.6689
MAGOH	3.85087	5.21305	6.10072	1.48733e-06	1.61278e-05	5.27604
PLOD3	3.84889	4.79432	9.13423	7.86555e-10	3.64041e-08	12.499
RAB4B	3.84645	5.61542	4.53443	0.000101989	0.00055806	1.20132
MED24	3.83989	4.97192	5.26994	1.38697e-05	0.000103009	3.12258
JPX	3.83821	5.91874	6.28976	9.01177e-07	1.08233e-05	5.75888
TUBGCP6	3.83748	4.85864	7.233	7.80952e-08	1.44157e-06	8.11442
RABGGTA	3.82958	5.89768	7.93464	1.35515e-08	3.63211e-07	9.79474
ABCC10	3.82804	4.83802	8.92644	1.27046e-09	5.38132e-08	12.0451
TRPM2	3.82311	5.90471	8.97655	1.13116e-09	4.9361e-08	12.16
SIL1	3.81582	5.30413	4.51828	0.000106544	0.000579828	1.15914
HIST2H2AA3	3.81581	7.62662	3.20547	0.00339711	0.0108088	-2.14717
GTF3C5	3.81434	5.08277	5.63453	5.17982e-06	4.52959e-05	4.07215
DENND3	3.81429	9.02476	5.44813	8.56388e-06	6.8511e-05	3.54886
CCM2	3.80154	5.37326	7.03319	1.30029e-07	2.14186e-06	7.62462
CHID1	3.79798	5.03333	7.75756	2.09606e-08	5.07331e-07	9.37614
NUDT22	3.79387	5.15868	6.41498	6.47826e-07	8.32869e-06	6.07796
YIF1A	3.7932	5.03443	7.14139	9.86005e-08	1.75177e-06	7.89059
RHBDF2	3.78546	8.11603	7.12785	1.02067e-07	1.78481e-06	7.85672
ENTPD6	3.76493	5.76305	6.20849	1.11734e-06	1.2897e-05	5.55142
C10orf54	3.76394	8.66446	10.2345	6.821e-11	5.88343e-09	14.8701
FLII	3.75082	7.58336	6.91633	1.75577e-07	2.73352e-06	7.33384
PSMB9	3.74787	5.94605	7.0347	1.29526e-07	2.13729e-06	7.62836
REEP4	3.74577	6.35526	8.02496	1.08653e-08	3.04101e-07	10.0066
PLXNB2	3.73561	6.30262	8.20185	7.07109e-09	2.15034e-07	10.4168
RPL8	3.73124	9.73681	5.81876	3.15756e-06	3.03843e-05	4.50497
HMG20B	3.72838	4.77997	6.15204	1.29777e-06	1.44692e-05	5.4095
CHI3L1	3.71672	6.68143	2.08485	0.0464654	0.0922117	-4.50153
TMEM120A	3.71508	5.1493	4.33533	0.000174665	0.000888591	0.686666
NR1H2	3.714	4.84084	7.38899	5.26262e-08	1.05788e-06	8.49312
SYNGR2	3.71337	7.97212	5.18914	1.72653e-05	0.000125144	2.88671
TTLL4	3.71005	6.44607	6.53362	4.7451e-07	6.28792e-06	6.37721
LENG8	3.70816	7.54461	3.95531	0.000483703	0.00210233	-0.302164
RNH1	3.70188	5.6088	5.48401	7.77296e-06	6.33046e-05	3.67948
CALHM2	3.7015	4.67024	7.20946	8.29085e-08	1.51276e-06	8.05688
MCOLN1	3.6974	5.42654	5.07861	2.33015e-05	0.000159628	2.6217
WDPCP	3.69439	5.09043	4.81761	4.73227e-05	0.000291557	1.94067
MAP3K11	3.69311	4.52224	7.40801	5.01643e-08	1.02357e-06	8.53878
SLC39A13	3.69138	4.84211	5.59931	5.69513e-06	4.90785e-05	3.9812
VARS	3.68724	4.53948	6.90281	1.81806e-07	2.79575e-06	7.30229
TPTEP1	3.68536	4.17812	5.64308	5.06193e-06	4.43878e-05	4.09717
PIN1	3.68292	4.68856	7.06297	1.20478e-07	2.01604e-06	7.69783
RPL28	3.68081	9.50295	7.09316	1.11523e-07	1.91007e-06	7.76483
HLA-DMA	3.67396	9.27518	7.70515	2.38672e-08	5.6755e-07	9.26117
BCS1L	3.65731	5.98328	3.74508	0.000843803	0.0033428	-0.816821
DHPS	3.65629	6.80375	6.27876	9.27755e-07	1.10307e-05	5.72992
GALE	3.65295	5.14906	7.71348	2.33791e-08	5.57339e-07	9.27145
BANP	3.65222	5.16733	7.66712	2.62313e-08	6.0262e-07	9.16152
CSNK2B	3.6517	7.00135	7.97848	1.2172e-08	3.31862e-07	9.89972
RPUSD3	3.6451	5.05671	7.12326	1.03269e-07	1.80114e-06	7.84613
VAMP5	3.64488	4.652	5.88228	2.66358e-06	2.638e-05	4.71555
LSM2	3.64456	5.04371	6.80011	2.37058e-07	3.5089e-06	7.04681
ALG3	3.63678	5.73196	4.20295	0.000249428	0.00119705	0.343304
MRPS18B	3.62322	4.95743	7.70031	2.41558e-08	5.69236e-07	9.23966
GAS6	3.6145	6.00329	6.62451	3.74182e-07	5.12829e-06	6.60655
SUGP1	3.61399	4.84859	7.89812	1.4822e-08	3.9173e-07	9.7068
MRPS34	3.60746	5.19846	4.44824	0.000128769	0.000682167	0.980669
HLA-E	3.60531	8.97542	10.0223	1.07988e-10	8.68298e-09	14.4466
UNC45A	3.60255	4.61531	8.16823	7.67032e-09	2.28138e-07	10.3353
STRA13	3.59478	5.33963	6.37943	7.11354e-07	8.90413e-06	5.98786
FAM193B	3.57925	5.73674	6.70133	3.06334e-07	4.38386e-06	6.79961
RECQL5	3.57854	4.28501	5.58098	5.98356e-06	5.12383e-05	3.93537
CDC37	3.57787	7.28077	7.62304	2.92726e-08	6.6286e-07	9.05991
VPS52	3.57346	5.50569	6.10012	1.4897e-06	1.6135e-05	5.27438
KIAA0195	3.56924	5.32983	5.74702	3.8278e-06	3.52604e-05	4.36494
GALT	3.56919	6.49714	7.59688	3.12457e-08	7.01081e-07	8.99501
DPM2	3.56886	5.17609	4.56663	9.34729e-05	0.000518638	1.28567
C9orf37	3.56291	4.61857	8.10197	9.00763e-09	2.61359e-07	10.1815
FLAD1	3.56208	5.62802	4.71216	6.3002e-05	0.000369903	1.66383
PYCARD	3.55669	7.01127	6.41812	6.42483e-07	8.27121e-06	6.0833
RPL12	3.55288	10.0268	9.38535	4.43976e-10	2.31453e-08	13.1198
DPH1	3.54809	4.6604	7.24784	7.52062e-08	1.41019e-06	8.15055
LSM7	3.53728	5.93818	6.21632	1.09439e-06	1.27405e-05	5.57148
TBCD	3.53119	5.27965	5.37693	1.03819e-05	8.0477e-05	3.40192
C20orf27	3.52857	5.10454	7.99511	1.16868e-08	3.23853e-07	9.93504
ING4	3.52441	6.22397	6.44171	6.03858e-07	7.82706e-06	6.14495
U2AF1L4	3.51773	6.07752	5.39639	9.84962e-06	7.75545e-05	3.45051
HSPA1B	3.51645	9.1252	3.22831	0.00320674	0.0102793	-2.13646
HIST1H2BJ	3.51583	5.68518	4.75537	5.60326e-05	0.000334363	1.77698
EIF4EBP1	3.50585	5.67986	3.7199	0.00090157	0.00353475	-0.877294
ANAPC11	3.50534	6.41503	4.97705	3.06969e-05	0.000199762	2.35427
IFRD2	3.50514	5.34174	4.20077	0.000250898	0.00120289	0.340204
FAM3A	3.50336	4.39848	8.61652	2.62516e-09	9.5431e-08	11.3535
AGER	3.50018	4.3652	6.17228	1.22991e-06	1.38756e-05	5.46195
RPS26	3.49569	7.2956	5.7171	4.14817e-06	3.7591e-05	4.27735
DHX30	3.49516	5.14606	7.56642	3.37148e-08	7.42195e-07	8.92101
NUCB1	3.49441	5.91293	6.8756	1.95023e-07	2.9606e-06	7.23444
MTRNR2L2	3.49233	4.48523	3.38826	0.00213391	0.00733569	-1.68151
TWF2	3.49109	5.93064	7.57861	3.27037e-08	7.26682e-07	8.95071
TIMM44	3.48492	4.87492	6.15439	1.28969e-06	1.43959e-05	5.41466
TUBGCP2	3.47892	5.73436	5.92292	2.38929e-06	2.40144e-05	4.81828
POLR2J4	3.46961	4.79119	6.58234	4.1774e-07	5.65409e-06	6.50135
DHX16	3.4651	4.50083	5.33754	1.15494e-05	8.78054e-05	3.30116
KCNN4	3.46166	4.29293	4.41039	0.000142636	0.000743587	0.887625
LMF2	3.45842	4.54448	7.092	1.11854e-07	1.91219e-06	7.76916
MRI1	3.45828	4.31243	4.2865	0.000199226	0.000992261	0.565195
BCKDHA	3.45426	4.71954	4.89074	3.88026e-05	0.000245276	2.13203
ANKMY1	3.44925	4.78902	5.62761	5.27715e-06	4.59776e-05	4.05638
NCF1C	3.44715	5.72307	6.13154	1.37037e-06	1.50487e-05	5.35501
NEIL1	3.44401	4.95544	5.94355	2.26115e-06	2.29207e-05	4.87234
RPL32P3	3.43709	5.25544	6.77709	2.51632e-07	3.70153e-06	6.98926
SNRPE	3.43655	6.30046	3.25647	0.00298617	0.00968974	-2.01123
SHISA9	3.43407	4.19276	4.73073	5.99056e-05	0.000353913	1.71978
PLEKHJ1	3.43367	5.45407	4.08522	0.000342001	0.00157138	0.0447892
NCOR2	3.43212	5.98702	4.1345	0.000299722	0.00140159	0.168778
BRAT1	3.42911	4.156	7.39024	5.24615e-08	1.05788e-06	8.49536
PLA2G15	3.42533	5.99327	4.79205	5.07223e-05	0.000308694	1.87092
ENGASE	3.4193	4.46859	5.01364	2.77943e-05	0.000183134	2.4564
POLR2L	3.41815	4.95905	4.96264	3.19214e-05	0.000206737	2.32211
LMAN2	3.41639	6.36067	5.8258	3.09855e-06	2.99074e-05	4.56635
PHKG2	3.41496	5.95583	7.36183	5.63586e-08	1.12338e-06	8.42835
POLL	3.41056	4.63638	7.1287	1.01845e-07	1.78481e-06	7.85927
C6orf1	3.40403	5.69568	6.06357	1.64182e-06	1.75423e-05	5.18029
HDAC5	3.40239	4.88744	7.82378	1.77979e-08	4.40904e-07	9.53179
XRCC3	3.40238	4.33561	6.00318	1.92842e-06	2.00623e-05	5.02845
PLD3	3.39991	6.35816	4.10336	0.000325797	0.00150715	0.0879513
UBXN6	3.39835	4.18565	6.99479	1.43489e-07	2.31929e-06	7.52976
TNFSF13	3.39803	7.17011	4.02443	0.00040233	0.00180232	-0.131761
SFI1	3.39577	4.41814	5.86546	2.78624e-06	2.72816e-05	4.67374
SLC26A6	3.39317	3.97011	8.28235	5.82349e-09	1.81759e-07	10.5954
TCF25	3.38713	7.29923	6.87009	1.97818e-07	2.99823e-06	7.21895
EML3	3.38679	4.86458	7.10123	1.09246e-07	1.88512e-06	7.79187
PRRC2A	3.38583	4.77391	6.20943	1.11455e-06	1.28805e-05	5.55607
STAG3L1	3.37828	5.57546	7.03853	1.2826e-07	2.13122e-06	7.63781
SNX20	3.3767	4.51005	5.65242	4.93622e-06	4.3446e-05	4.12069
TECR	3.37601	7.03706	6.53109	4.7766e-07	6.32084e-06	6.36855
PACS2	3.37513	5.11137	6.38421	7.0246e-07	8.83358e-06	6.00031
TOP3B	3.36942	4.48822	5.17927	1.77336e-05	0.000127467	2.88845
ADRM1	3.36595	5.06063	5.04709	2.53824e-05	0.000170076	2.54102
AARSD1	3.35843	5.65452	6.64515	3.54576e-07	4.91844e-06	6.65859
TKT	3.35801	6.64927	5.73665	3.93583e-06	3.59479e-05	4.33309
CSF3R	3.35684	8.38994	6.5519	4.52346e-07	6.03596e-06	6.4131
AUP1	3.3552	7.94937	5.58181	5.97015e-06	5.12159e-05	3.91432
COMMD6	3.35289	7.64317	5.86656	2.77804e-06	2.72816e-05	4.66027
APRT	3.35191	6.56836	4.84402	4.40493e-05	0.00027388	2.00523
RPS21	3.34328	9.70635	5.92499	2.37609e-06	2.39324e-05	4.77308
JAK3	3.34095	5.74048	4.49232	0.0001143	0.000615134	1.09125
UBXN1	3.33964	7.1684	4.73342	5.94709e-05	0.000351783	1.70788
EXOSC5	3.33515	4.23795	5.6033	5.63425e-06	4.8598e-05	3.99563
LIG1	3.33366	4.5932	4.8417	4.43275e-05	0.000275068	2.00782
CD82	3.32794	4.33976	4.66612	7.13803e-05	0.000412961	1.55239
ZBTB48	3.32613	5.09921	7.24479	7.57902e-08	1.41834e-06	8.14337
LIMD2	3.32553	5.36625	6.1472	1.31455e-06	1.45877e-05	5.3954
RGL2	3.32151	5.83543	5.50029	7.43854e-06	6.10992e-05	3.72166
NARF	3.32011	6.66745	4.43922	0.000131947	0.000696281	0.945711
NPRL2	3.31359	5.91175	6.40055	6.72886e-07	8.5811e-06	6.04071
FAM156B	3.3134	4.30808	5.4412	8.72579e-06	6.96302e-05	3.57307
CCDC142	3.31136	4.51723	4.96758	3.14964e-05	0.000204264	2.3368
ATPAF2	3.31122	5.73168	8.27716	5.89659e-09	1.83432e-07	10.5894
LZTR1	3.3078	4.87561	7.10694	1.07663e-07	1.86407e-06	7.80593
MRPS26	3.30747	5.15398	6.71968	2.92058e-07	4.18588e-06	6.84583
ZFYVE27	3.30684	5.0361	6.28009	9.24492e-07	1.10058e-05	5.73526
FAM156A	3.30333	4.34496	5.72044	4.11102e-06	3.729e-05	4.2986
RPS23	3.29577	10.7453	8.86057	1.48078e-09	6.16213e-08	11.9643
S100A9	3.29349	5.97132	1.74111	0.092813	0.163348	-5.08777
GPX4	3.2909	7.83697	5.80719	3.25706e-06	3.11836e-05	4.50305
ACOT8	3.28752	4.11854	6.14387	1.32623e-06	1.4683e-05	5.3899
LGALS3BP	3.28682	6.25469	3.83009	0.00067429	0.00276955	-0.605394
STAG3L2	3.28677	6.07721	6.83547	2.16332e-07	3.25803e-06	7.13454
SGSM2	3.28256	5.05746	7.1872	8.77382e-08	1.58785e-06	8.00258
GUSBP9	3.28005	4.45539	6.91597	1.75743e-07	2.73352e-06	7.33491
FXYD5	3.28004	7.8771	5.10691	2.15791e-05	0.000149994	2.6694
PRELID1	3.27986	6.49438	4.40787	0.000143609	0.000748251	0.867846
TTLL3	3.27956	6.43232	5.45097	8.49845e-06	6.816e-05	3.59206
GPS1	3.27668	5.24963	5.44841	8.55748e-06	6.8511e-05	3.58849
CUL9	3.27526	5.24688	6.96779	1.53796e-07	2.46073e-06	7.46314
TRMU	3.27382	4.77594	4.35173	0.000167109	0.000855192	0.730101
RANGAP1	3.26549	4.85815	7.79125	1.92856e-08	4.71602e-07	9.45495
DGAT1	3.26545	4.51711	6.40827	6.59346e-07	8.45389e-06	6.06275
NADSYN1	3.26532	6.65875	7.56391	3.39265e-08	7.43407e-07	8.91665
IFITM2	3.26144	8.56786	3.12587	0.0041487	0.0128134	-2.38592
HOMER3	3.25293	4.29571	5.24446	1.48609e-05	0.000109558	3.06183
HIST2H2AC	3.25216	4.79638	2.97392	0.0060465	0.0176195	-2.65581
ARL2	3.25179	5.45714	4.37114	0.00015858	0.000817723	0.779004
NMRAL1	3.25124	4.27795	7.03605	1.29077e-07	2.13729e-06	7.63148
RANBP3	3.24448	5.61603	6.94887	1.61465e-07	2.54905e-06	7.41627
SLC11A1	3.2429	8.43967	3.83958	0.000657566	0.00271851	-0.628812
SLC27A1	3.24254	4.00811	6.98792	1.46042e-07	2.34856e-06	7.51277
PHC3	3.24067	7.85466	7.80543	1.86219e-08	4.60115e-07	9.49873
C6orf136	3.2352	4.23403	5.76321	3.66492e-06	3.41304e-05	4.41064
ZMAT5	3.23399	4.22875	6.06513	1.63503e-06	1.75092e-05	5.1878
SPG7	3.23361	6.24242	4.4171	0.000140073	0.000731835	0.894911
ZDHHC12	3.22628	4.30559	4.91396	3.64322e-05	0.000232304	2.19918
SCN1B	3.22575	4.12671	6.99992	1.41611e-07	2.29797e-06	7.54248
GAK	3.22013	6.99176	6.14851	1.30999e-06	1.45541e-05	5.39414
SLC38A6	3.2178	5.15689	4.33417	0.00017521	0.00089041	0.683947
SIPA1L3	3.21651	4.28726	4.20462	0.000248316	0.00119244	0.356032
IKBKE	3.21621	5.24415	6.76718	2.58177e-07	3.78431e-06	6.96449
TRIM28	3.2135	5.56329	5.62266	5.34803e-06	4.64672e-05	4.04117
TMED1	3.20748	4.65381	4.50842	0.000109425	0.000592882	1.13934
ACAD10	3.20717	4.79401	6.32909	8.12288e-07	9.97023e-06	5.86021
PKN1	3.19968	4.67368	5.51965	7.05988e-06	5.86551e-05	3.77626
TFEB	3.19541	4.12567	6.13248	1.36696e-06	1.50287e-05	5.36103
APEH	3.18622	5.95811	4.09837	0.000330175	0.00152295	0.0758914
B4GALT7	3.18341	4.33324	6.57913	4.21261e-07	5.69261e-06	6.49418
EDC4	3.17884	4.50434	6.23285	1.04752e-06	1.224e-05	5.61598
RPS6KB2	3.17755	4.28091	6.04693	1.71622e-06	1.81331e-05	5.14098
SCARB1	3.17727	6.07769	4.60146	8.50561e-05	0.000478655	1.37467
TMEM222	3.16926	4.51442	7.22623	7.94485e-08	1.4637e-06	8.09764
FARSA	3.16695	5.49075	5.62902	5.25727e-06	4.58465e-05	4.05781
CYHR1	3.16635	5.28054	4.77322	5.33831e-05	0.000323022	1.82489
SLC25A29	3.15427	5.00902	5.26422	1.40861e-05	0.000104414	3.10892
ALKBH6	3.15312	5.19144	5.3709	1.05527e-05	8.16005e-05	3.38647
FGD3	3.15308	4.98962	6.9402	1.6511e-07	2.6002e-06	7.39488
RPLP0	3.14672	9.76546	7.39012	5.24771e-08	1.05788e-06	8.4886
SMG9	3.14587	5.53662	6.198	1.14883e-06	1.31962e-05	5.52514
RMRP	3.14564	4.83681	2.75093	0.0103747	0.0274497	-3.15079
TOR2A	3.13645	4.4826	4.63354	7.79739e-05	0.000444601	1.46526
LRRC25	3.13587	5.29364	6.7944	2.4059e-07	3.55564e-06	7.0324
MORC4	3.1331	6.08798	3.79779	0.000734351	0.00298523	-0.686151
STK19	3.13293	4.15204	5.18673	1.73785e-05	0.000125513	2.9093
CACNA2D4	3.13279	5.47509	4.63945	7.67346e-05	0.000439354	1.47478
ZNF76	3.12875	5.44425	7.38166	5.36085e-08	1.07307e-06	8.47614
COQ9	3.12045	5.34159	6.06048	1.65539e-06	1.76674e-05	5.17272
UROD	3.11672	6.54898	4.77192	5.35707e-05	0.000323744	1.81062
MUM1	3.11466	5.95865	6.69204	3.13821e-07	4.47369e-06	6.77625
FAM45A	3.11335	4.51583	4.46758	0.00012221	0.000652153	1.03345
IMP4	3.1129	6.09532	3.93342	0.000512696	0.00221313	-0.344948
RNF31	3.10383	5.22505	3.55563	0.00138505	0.00510345	-1.2831
CHCHD5	3.10282	4.05867	4.36754	0.00016013	0.000822585	0.780072
SLC25A45	3.09862	5.19319	4.24212	0.000224502	0.00109855	0.447513
SLC25A6	3.09033	7.52524	6.74866	2.7089e-07	3.92997e-06	6.9137
BAX	3.08946	5.14528	5.65416	4.91316e-06	4.33853e-05	4.12438
HLA-DRA	3.08651	11.8539	10.7534	2.27177e-11	2.66106e-09	16.0476
ORAOV1	3.08379	5.22841	6.63917	3.60154e-07	4.95957e-06	6.64388
NEURL4	3.0831	3.73495	4.91266	3.65609e-05	0.000232812	2.19694
RPLP1	3.08025	10.7457	6.20628	1.12391e-06	1.29571e-05	5.45365
SIN3B	3.07973	4.36828	6.3586	7.51487e-07	9.30824e-06	5.93665
RXRB	3.07466	4.08392	6.95855	1.57494e-07	2.49883e-06	7.4403
ATP9B	3.07367	6.56996	4.15151	0.000286362	0.00134839	0.20313
CAPG	3.07187	8.31021	6.65281	3.47572e-07	4.84253e-06	6.66853
CLN3	3.06774	5.56837	5.63996	5.10454e-06	4.46789e-05	4.08574
ILVBL	3.06343	4.44515	4.18218	0.000263736	0.00125808	0.298425
ZFP36L1	3.05768	10.6447	3.34525	0.00238229	0.00801964	-1.98124
BST2	3.05279	7.14521	6.25052	9.99666e-07	1.17678e-05	5.65193
HIST1H4C	3.05226	6.09903	2.99075	0.00580127	0.0170199	-2.62636
PABPC1L	3.04897	4.82409	7.43883	4.64203e-08	9.78747e-07	8.61358
EBI3	3.04648	6.28262	5.07412	2.3587e-05	0.000161351	2.60493
PGS1	3.04585	6.0233	6.18261	1.19668e-06	1.36468e-05	5.48493
MAN1B1	3.04513	4.6121	5.49345	7.57728e-06	6.20304e-05	3.7079
LYPLA2	3.04417	4.5115	6.2714	9.45983e-07	1.12194e-05	5.71457
TOM1	3.04299	5.10434	5.00716	2.82875e-05	0.000186254	2.43636
PPOX	3.04221	5.55716	4.91163	3.6663e-05	0.000233305	2.18452
CFD	3.03965	5.27169	4.09159	0.000336222	0.00154783	0.0628912
EGLN2	3.03852	5.25052	6.19677	1.15257e-06	1.32232e-05	5.52236
FAM26F	3.03449	5.81579	3.07234	0.00474098	0.014399	-2.44365
RPS2	3.03132	9.30065	4.92467	3.53877e-05	0.000227325	2.14827
FAM73B	3.02778	4.12586	4.74151	5.81799e-05	0.000344719	1.7491
CDK11A	3.02492	6.04501	6.4073	6.61036e-07	8.46411e-06	6.05799
NDUFC2	3.02467	7.14919	6.55139	4.52951e-07	6.03596e-06	6.41745
TAPBP	3.02325	6.25755	5.77583	3.54289e-06	3.34477e-05	4.43513
STARD3	3.02236	5.62591	5.52845	6.89417e-06	5.74797e-05	3.79581
COMMD4	3.02075	5.57767	3.36225	0.00228097	0.00774584	-1.75449
MSTO1	3.01942	5.73232	5.62607	5.29907e-06	4.61262e-05	4.04932
GPI	3.01941	6.38458	4.92331	3.5519e-05	0.000228014	2.2107
LMF1	3.01857	4.24638	6.31958	8.3294e-07	1.0158e-05	5.83774
C9orf89	3.01685	5.22186	5.46801	8.11611e-06	6.53698e-05	3.63912
RNF40	3.01276	5.01819	4.68654	6.75346e-05	0.000392868	1.59824
TBC1D17	3.00967	4.33671	3.86165	0.000620253	0.00258507	-0.513845
ALG1	3.00759	4.77016	5.97774	2.06385e-06	2.11466e-05	4.96106
CISD3	3.0033	4.15668	5.23067	1.54269e-05	0.000113378	3.02586
ELMOD3	3.0008	4.87521	5.10711	2.1567e-05	0.000149994	2.69774
ABTB1	2.99996	4.40722	4.50252	0.000111188	0.000601456	1.12569
PWP2	2.99975	5.17634	6.61254	3.86056e-07	5.26278e-06	6.57703
RPL7A	2.99168	9.67001	6.99975	1.41674e-07	2.29797e-06	7.5196
MCRS1	2.98967	4.61791	6.03664	1.76387e-06	1.85333e-05	5.1132
NAA10	2.98909	6.37305	5.86388	2.79805e-06	2.73636e-05	4.66383
EIF3G	2.98628	7.26135	6.54476	4.6087e-07	6.13287e-06	6.40008
CLPP	2.98439	4.64454	3.93978	0.000504098	0.00217998	-0.320167
MPST	2.98283	4.1514	6.00783	1.90465e-06	1.98585e-05	5.04137
MAP4K1	2.98209	5.59329	4.61507	8.19757e-05	0.000464072	1.41162
CERCAM	2.98091	4.03317	5.01938	2.7365e-05	0.000180933	2.47448
SCYL1	2.97792	4.76949	4.33259	0.000175962	0.000892316	0.683963
TMEM91	2.97758	4.24425	4.60002	8.53883e-05	0.000479671	1.38022
DEF6	2.97688	6.96257	5.66624	4.75611e-06	4.22527e-05	4.1455
C5orf56	2.97465	4.70209	5.63164	5.22024e-06	4.56074e-05	4.06769
EGFL8	2.9725	3.7459	5.21934	1.5908e-05	0.000116104	2.99816
TBCB	2.97241	6.81692	6.81923	2.25609e-07	3.38699e-06	7.09257
UQCR11	2.97222	7.85174	5.1811	1.76456e-05	0.000127084	2.85924
ASL	2.97109	4.76014	5.05694	2.47127e-05	0.000166886	2.56878
FGD2	2.9664	8.46346	4.88903	3.89829e-05	0.000245924	2.07695
METTL22	2.96601	5.60844	6.29267	8.94256e-07	1.07948e-05	5.76672
BAIAP2	2.96549	5.45125	4.71918	6.18136e-05	0.0003636	1.6823
ABHD14A	2.96487	4.25696	6.81368	2.28876e-07	3.43062e-06	7.08093
SLC25A19	2.96474	6.06863	2.28114	0.0304733	0.0659513	-4.13281
STRN4	2.9633	4.42834	5.39349	9.92708e-06	7.80427e-05	3.44879
ZNF677	2.96297	3.70527	4.64499	7.559e-05	0.000435457	1.50057
FBXW4	2.95835	5.30684	3.63213	0.00113471	0.00430614	-1.09515
ENG	2.95708	6.39318	5.12913	2.03167e-05	0.000143	2.74724
MICAL1	2.95682	6.48119	5.47865	7.88614e-06	6.40025e-05	3.66184
ARHGEF10L	2.9566	4.7933	6.39164	6.88841e-07	8.71426e-06	6.01964
NMT1	2.95231	6.1195	4.59863	8.57115e-05	0.000480917	1.36545
NFIC	2.94887	5.91622	6.18321	1.19477e-06	1.36414e-05	5.48703
POLR2J	2.94817	5.6247	5.22188	1.57988e-05	0.000115841	2.99564
MED15	2.94667	5.24295	5.92559	2.37228e-06	2.39324e-05	4.8261
PLB1	2.94266	5.39867	5.05389	2.49182e-05	0.000167795	2.557
C12orf10	2.93972	5.21098	6.01465	1.87035e-06	1.95439e-05	5.05526
HINFP	2.93188	4.62891	4.75761	5.56926e-05	0.000333382	1.78562
BCKDK	2.93173	5.24827	5.02576	2.6895e-05	0.000178323	2.48483
POLD2	2.93124	4.70402	5.27978	1.35048e-05	0.000100576	3.1515
BCAP31	2.93109	6.94406	4.45982	0.000124799	0.000664102	0.990819
WDR74	2.93108	5.83878	3.55416	0.00139038	0.00511909	-1.28795
WDR81	2.92919	4.39247	6.48694	5.36254e-07	7.0276e-06	6.2619
ASCC2	2.92781	6.70548	5.76315	3.66557e-06	3.41304e-05	4.39955
PPP6R1	2.92403	4.10247	5.79153	3.39679e-06	3.22288e-05	4.48344
CES2	2.92393	4.67103	3.87018	0.000606396	0.00253569	-0.497063
MRPL28	2.92341	4.91529	4.08467	0.000342511	0.00157297	0.048181
ARID5A	2.91894	6.33528	5.55837	6.3597e-06	5.39722e-05	3.86988
GPR108	2.91833	5.75531	5.82378	3.11537e-06	3.00088e-05	4.5621
RPS3	2.91782	10.4541	5.59633	5.74105e-06	4.94293e-05	3.85673
MLXIPL	2.91698	5.99747	5.10224	2.1854e-05	0.000151794	2.6826
POU2F2	2.91409	6.03756	4.89908	3.79333e-05	0.000240261	2.15091
EDF1	2.91113	7.81599	4.54098	0.000100197	0.000549518	1.1859
NBPF9	2.90785	6.18783	5.13151	2.01859e-05	0.000142185	2.75536
RPL35	2.90575	9.46165	3.47252	0.00171785	0.00609538	-1.58979
CYTH4	2.90552	7.07405	5.58993	5.84102e-06	5.02444e-05	3.94181
UNKL	2.90341	3.80927	3.07465	0.00471381	0.0143394	-2.41357
NSUN5	2.89903	5.70036	6.40442	6.66065e-07	8.51701e-06	6.05072
ZNF467	2.89543	3.92104	4.79321	5.05638e-05	0.000307927	1.88697
TUBG2	2.89367	4.60538	5.07005	2.38487e-05	0.000162438	2.60368
TAPBPL	2.8929	5.39265	6.28188	9.2012e-07	1.09951e-05	5.73956
PSMB10	2.89031	6.59584	6.24714	1.00865e-06	1.18588e-05	5.64767
MYL6B	2.88445	4.28476	4.36794	0.000159958	0.000822149	0.777462
ENO3	2.88237	4.97674	5.64271	5.06697e-06	4.4391e-05	4.09505
TPT1-AS1	2.8819	3.84512	5.06738	2.40224e-05	0.000163387	2.60158
C19orf10	2.88085	6.31887	3.67891	0.00100397	0.00389918	-0.988638
MTX1	2.87976	3.59011	5.6291	5.25612e-06	4.58465e-05	4.06503
TMEM219	2.87916	7.03043	4.83998	4.45349e-05	0.000275874	1.98062
ACCS	2.87905	4.78759	4.48493	0.000116608	0.000624017	1.07804
ACAA1	2.87598	7.26435	4.88	3.99507e-05	0.000251194	2.08273
SCAP	2.87093	4.54967	4.56523	9.38276e-05	0.000520302	1.28579
HMBS	2.8702	4.30893	3.65731	0.00106239	0.00407434	-1.02608
SH2D3C	2.86994	4.13748	5.62375	5.33238e-06	4.63737e-05	4.05039
RAB11B	2.86893	4.39776	4.3333	0.000175625	0.000892038	0.689139
SLC25A39	2.86879	6.22078	3.41196	0.00200794	0.00697691	-1.64083
ARFIP2	2.86677	4.65021	3.5702	0.00133356	0.00493289	-1.24294
ROMO1	2.86371	6.5084	3.19266	0.00350853	0.0110926	-2.16844
NUMA1	2.8584	6.74458	5.88388	2.6522e-06	2.62947e-05	4.71092
FDX1L	2.85457	4.50044	3.8962	0.000565961	0.00239511	-0.426456
MOV10	2.85009	5.33836	5.02593	2.68826e-05	0.000178323	2.48447
HEMK1	2.84998	4.52789	5.75828	3.71383e-06	3.4512e-05	4.39563
TUFM	2.8494	7.164	5.9189	2.4151e-06	2.41947e-05	4.79607
POLR2J2	2.8465	4.70937	5.73595	3.94327e-06	3.59748e-05	4.33738
ABCD4	2.84091	6.66385	6.33119	8.07799e-07	9.94085e-06	5.86091
TNK2	2.83582	4.2107	5.47387	7.98879e-06	6.46738e-05	3.66118
ARHGAP9	2.8358	7.8555	4.31333	0.000185338	0.000932886	0.589228
ZNRD1	2.83214	4.79926	3.429	0.00192185	0.00673855	-1.58992
DUS1L	2.83164	5.14971	4.76735	5.42393e-05	0.000326445	1.81056
AKNA	2.83072	5.16575	6.13486	1.35835e-06	1.49687e-05	5.36443
UQCRQ	2.8296	7.87678	5.24847	1.47004e-05	0.000108712	3.03724
LPCAT4	2.82949	3.99807	4.74135	5.82041e-05	0.000344719	1.7525
TIMM17B	2.82629	4.90973	6.00124	1.93844e-06	2.01224e-05	5.02209
GNB2	2.82287	4.65646	6.14667	1.31638e-06	1.45909e-05	5.39605
DEAF1	2.82263	4.04702	5.87322	2.72898e-06	2.68595e-05	4.69486
IRF9	2.82001	7.9532	5.16583	1.83917e-05	0.000131094	2.8194
RAD23A	2.81991	5.66092	5.53243	6.82063e-06	5.70788e-05	3.80583
EEFSEC	2.81725	3.64329	5.12206	2.07101e-05	0.000145231	2.74545
TMEM109	2.817	6.93981	5.11044	2.13731e-05	0.00014934	2.68831
DNASE1L1	2.81565	4.07813	4.78693	5.14334e-05	0.00031242	1.86866
C11orf31	2.81527	7.63496	5.72774	4.03119e-06	3.6636e-05	4.2956
FLOT2	2.81409	6.02058	5.1322	2.01482e-05	0.000142026	2.75758
DNAJC17	2.81359	4.72122	5.5424	6.63964e-06	5.58893e-05	3.83544
FCGR3B	2.81316	7.01772	4.57472	9.1446e-05	0.00050888	1.28017
P2RY6	2.81201	4.41069	3.42815	0.00192604	0.00675019	-1.58629
METTL17	2.81196	7.23304	2.88167	0.0075745	0.0211934	-2.90004
GMPPA	2.81166	4.88398	3.5328	0.00146967	0.00536316	-1.33407
SSNA1	2.8111	4.45431	3.4207	0.00196331	0.00684423	-1.60335
MRPL12	2.80488	4.35416	3.40313	0.00205404	0.00710749	-1.64366
PHPT1	2.80446	6.05283	4.71631	6.22965e-05	0.000366214	1.67464
GPS2	2.80285	7.05496	5.48771	7.69556e-06	6.28306e-05	3.67346
USP20	2.80272	3.94401	5.42409	9.13876e-06	7.24988e-05	3.53136
GBGT1	2.80182	5.19207	5.31665	1.22217e-05	9.21774e-05	3.24421
SHISA5	2.79534	5.67716	3.44765	0.00183173	0.00645836	-1.54696
UCKL1	2.79109	4.94232	4.37355	0.000157555	0.000813322	0.788668
MIPOL1	2.78966	3.79128	4.9995	2.88819e-05	0.0001891	2.42584
DOK3	2.78948	6.41387	5.5063	7.31893e-06	6.04369e-05	3.73135
ARFGAP2	2.78877	5.71356	5.76687	3.62908e-06	3.40581e-05	4.4148
FSCN1	2.78807	5.03144	3.13097	0.00409612	0.0126799	-2.29704
AURKAIP1	2.78764	5.19491	4.21519	0.000241361	0.00116502	0.379308
FIS1	2.78723	6.05867	2.7758	0.00977637	0.0261512	-3.11133
CTC1	2.78498	5.80791	5.41102	9.46755e-06	7.48568e-05	3.48974
BSG	2.78234	5.65157	4.96693	3.15522e-05	0.000204486	2.32961
CSK	2.78122	5.6678	6.18346	1.19397e-06	1.36414e-05	5.48797
MRPL34	2.78097	6.31213	5.69396	4.41432e-06	3.9662e-05	4.22241
IGHMBP2	2.77936	3.99304	3.09832	0.00444414	0.0136063	-2.36069
HRH2	2.77612	4.15659	4.95365	3.27106e-05	0.00021156	2.30319
IDH3G	2.77552	5.87553	3.92473	0.00052467	0.00225558	-0.364903
DCXR	2.77347	6.0673	4.63366	7.79484e-05	0.000444601	1.45674
LRRC37A2	2.77017	5.51327	4.93005	3.48749e-05	0.000224487	2.23308
LGALS9	2.76567	8.49749	5.21573	1.60642e-05	0.000116974	2.93543
HIST1H2BG	2.76146	7.41553	1.90963	0.0666346	0.124872	-4.84959
RUVBL2	2.75911	4.62936	4.84181	4.43147e-05	0.000275068	2.00732
GNRHR2	2.7555	3.83498	4.64361	7.58721e-05	0.000436817	1.49688
LMBR1L	2.75486	6.24545	6.12034	1.41176e-06	1.53786e-05	5.3231
PQBP1	2.75384	6.1354	4.42533	0.000136996	0.000719322	0.910902
ATP6V0E2	2.75062	4.37396	4.36624	0.000160693	0.000825029	0.772903
TRAF3IP3	2.75002	6.2791	5.73428	3.96104e-06	3.61022e-05	4.32571
NHP2	2.74928	6.09185	3.87669	0.000596026	0.00250225	-0.491032
DHRSX	2.74866	4.52527	4.51795	0.00010664	0.000579828	1.16451
ATG9A	2.74838	4.28359	2.76891	0.00993883	0.0264886	-3.11004
SNX8	2.74763	3.93798	4.08929	0.000338298	0.00155663	0.0655811
RPL7	2.7463	9.75687	7.04564	1.25944e-07	2.1001e-06	7.62599
TMEM150A	2.74502	5.33945	5.15073	1.91606e-05	0.000135871	2.81011
RPL32	2.74337	10.0265	5.45698	8.36155e-06	6.72326e-05	3.50629
SYMPK	2.74291	4.55537	3.76563	0.000799352	0.00320011	-0.756784
EPN2	2.74174	5.75301	3.80593	0.000718728	0.00292925	-0.663503
ZFPL1	2.74124	3.85814	4.55212	9.72176e-05	0.000535346	1.25765
C12orf57	2.74058	4.36135	4.11481	0.00031596	0.00146609	0.128443
IFI27L2	2.73874	5.93007	3.15628	0.00384441	0.0120026	-2.24418
FAM127B	2.73872	6.19235	5.3111	1.24067e-05	9.34247e-05	3.22435
C16orf13	2.7369	5.37276	3.27423	0.00285467	0.00934614	-1.96057
DDX54	2.7354	4.18263	4.67498	6.96854e-05	0.000404636	1.57706
IDH2	2.73289	5.60009	3.65141	0.00107893	0.00412943	-1.04791
AP2A1	2.73218	4.01476	4.37792	0.000155705	0.000806841	0.808217
FERMT3	2.72482	6.46611	4.60459	8.43371e-05	0.000476021	1.37429
KCTD13	2.72415	3.77217	4.25364	0.000217652	0.00106944	0.488203
GUSBP11	2.72355	5.34065	5.4717	8.03561e-06	6.49419e-05	3.64842
POMT1	2.72194	5.13956	3.37964	0.00218162	0.00745917	-1.70834
CCDC159	2.72022	5.57503	5.06065	2.44648e-05	0.000165578	2.5747
SPI1	2.71954	4.90037	4.19273	0.000256372	0.00122789	0.322904
CTSH	2.71469	9.18775	6.67913	3.24546e-07	4.57249e-06	6.71389
TBC1D8B	2.71132	5.58893	3.26077	0.00295384	0.00961112	-1.99589
TMCO6	2.71031	5.76541	4.69363	6.62496e-05	0.000386816	1.61433
MGRN1	2.70848	4.95818	5.61398	5.47451e-06	4.73061e-05	4.02088
RHBDD2	2.70753	5.13077	4.7909	5.08819e-05	0.000309466	1.87136
DOK1	2.70658	6.07846	6.80369	2.34873e-07	3.5089e-06	7.05484
DMAP1	2.70386	4.83544	5.04302	2.56643e-05	0.000171483	2.53117
ANKRD52	2.70299	4.3541	3.9111	0.000544019	0.00232181	-0.390979
FAM96B	2.69806	6.20377	4.5557	9.62804e-05	0.000532348	1.25065
NCKAP5L	2.69649	3.77568	4.81261	4.79694e-05	0.000294776	1.93924
IRF3	2.69408	5.67192	6.45972	5.75956e-07	7.50642e-06	6.1912
EEF1G	2.69396	9.35772	5.70785	4.25261e-06	3.83908e-05	4.19451
IVD	2.6922	6.6454	5.91854	2.41743e-06	2.41947e-05	4.80004
LAMTOR2	2.69135	6.56365	4.09777	0.000330712	0.00152468	0.0610687
PCIF1	2.68849	4.70506	5.52448	6.96852e-06	5.79976e-05	3.78901
STK25	2.68487	6.18782	3.97094	0.000463989	0.00202709	-0.252613
MMS19	2.67982	5.18895	4.41406	0.000141231	0.000737072	0.890309
ETFB	2.67728	4.99534	4.58831	8.8141e-05	0.00049222	1.34533
LAIR1	2.67666	8.56249	5.74841	3.81353e-06	3.51666e-05	4.32452
MKS1	2.6727	3.84857	4.63925	7.67759e-05	0.000439354	1.48318
CHCHD6	2.67127	4.09597	4.55362	9.6823e-05	0.000534175	1.26028
ITGB2	2.66929	8.87328	5.64724	5.00553e-06	4.39338e-05	4.05055
TMEM176B	2.66352	8.16811	3.24125	0.00310349	0.0100054	-2.11963
PNPLA2	2.66215	4.1126	5.57378	6.10089e-06	5.2102e-05	3.92135
DHX58	2.65575	4.14652	3.59874	0.00123803	0.00462893	-1.16398
ASMTL	2.6557	3.46684	4.37414	0.000157304	0.000812464	0.799143
NUP85	2.6554	6.87968	5.6778	4.61039e-06	4.10954e-05	4.16925
TEX264	2.65527	5.36102	4.53625	0.000101487	0.000556274	1.20658
CHMP1A	2.65526	4.62917	4.10466	0.000324668	0.00150266	0.097835
FKBP2	2.65507	6.24241	4.6386	7.69097e-05	0.00043959	1.46604
TAX1BP3	2.65426	4.49668	4.61555	8.18686e-05	0.000463743	1.41916
TRPT1	2.65386	6.8331	6.69194	3.13906e-07	4.47369e-06	6.77231
PLD2	2.65091	5.60842	4.31969	0.000182188	0.000919468	0.645008
PRKCSH	2.6505	4.79919	5.65398	4.9156e-06	4.33853e-05	4.12471
HDAC6	2.6491	6.09158	5.91293	2.45395e-06	2.45085e-05	4.78977
SEMA4C	2.6484	4.48119	5.68061	4.57572e-06	4.08799e-05	4.19581
SMUG1	2.64647	4.67319	5.72048	4.11058e-06	3.729e-05	4.29765
POLM	2.64437	5.04482	4.76722	5.42583e-05	0.000326445	1.81024
ARPC1B	2.63966	8.163	6.00518	1.91817e-06	1.99777e-05	5.00561
SLC43A2	2.63778	5.0081	2.97184	0.00607748	0.0177044	-2.66244
PLAC8	2.63645	5.64775	1.8064	0.0817819	0.147434	-4.97955
TRAPPC12	2.63546	5.78715	3.14792	0.00392591	0.0122328	-2.26099
ZMIZ2	2.63324	4.45845	4.50961	0.000109074	0.000591708	1.14588
SNRPA	2.62887	5.64487	5.09105	2.25279e-05	0.000155904	2.65406
PMPCA	2.62691	4.94931	6.53788	4.69243e-07	6.22682e-06	6.38921
LILRA2	2.62494	6.81096	5.67153	4.68884e-06	4.17333e-05	4.15764
CERS4	2.62434	4.48128	4.21721	0.000240055	0.00116028	0.389925
PCSK7	2.62385	5.19523	5.23292	1.53331e-05	0.000112776	3.02632
POMT2	2.623	3.7697	3.37882	0.00218618	0.00746937	-1.69552
PIGG	2.62292	6.26146	5.81426	3.1959e-06	3.06599e-05	4.53203
ELOF1	2.62218	4.86614	3.48084	0.00168132	0.00599712	-1.46415
ATG7	2.62087	6.81652	4.62189	8.04736e-05	0.00045748	1.41301
HLA-DQA2	2.61574	5.16399	3.38621	0.00214515	0.00736899	-1.69268
TXNDC17	2.61374	6.74552	3.67473	0.00101503	0.00393704	-1.01461
MXD4	2.61103	4.66798	3.66812	0.00103274	0.00399218	-1.0001
SLC12A7	2.60761	3.87697	4.05213	0.000373645	0.00169138	-0.0259365
COX17	2.6067	5.6511	4.17683	0.000267555	0.00127438	0.276438
C11orf49	2.60597	4.9317	3.70941	0.000926744	0.0036185	-0.901512
C19orf53	2.60497	6.74577	3.91077	0.000544487	0.00232184	-0.414608
WRAP73	2.6036	4.48078	4.88937	3.89473e-05	0.000245863	2.13154
SYNGR1	2.60231	4.9333	3.77591	0.000777992	0.00311854	-0.735104
MGLL	2.59878	5.1065	3.1445	0.00395972	0.0123261	-2.26722
ZNF385A	2.59641	4.86309	3.84553	0.000647293	0.00268306	-0.557266
SCAMP3	2.59579	5.71524	5.89185	2.59629e-06	2.57943e-05	4.7377
ADC	2.59574	5.02277	2.79664	0.00930018	0.0250967	-3.05077
EHMT1	2.59358	5.45054	5.51393	7.16973e-06	5.94117e-05	3.75897
MKL1	2.58675	5.5263	4.63395	7.78865e-05	0.000444601	1.46052
MGMT	2.58619	4.56971	4.80156	4.94298e-05	0.000303161	1.90415
CCDC22	2.58448	3.99559	4.54255	9.97708e-05	0.000548133	1.23275
ATP6V0B	2.5833	8.47418	6.93769	1.66179e-07	2.6083e-06	7.37714
HIST1H2BD	2.5832	7.55085	2.57762	0.0155968	0.038071	-3.57351
RGS19	2.58312	7.19908	5.95443	2.19639e-06	2.22881e-05	4.88542
TMEM223	2.5823	4.69558	3.86826	0.000609478	0.00254521	-0.498927
HCST	2.58035	7.60684	3.40753	0.00203096	0.00705076	-1.69951
POLR2F	2.58031	6.16884	5.2698	1.3875e-05	0.000103009	3.11576
P4HB	2.57869	6.72725	3.65845	0.00105924	0.00406393	-1.05311
SLC12A9	2.57865	3.72359	4.09981	0.000328911	0.00151933	0.0983074
TNFAIP2	2.57602	6.49366	3.45424	0.00180085	0.00635895	-1.54645
PTOV1	2.57353	4.82594	4.08338	0.000343692	0.00157686	0.0444609
MT2A	2.57315	6.61325	2.14341	0.0410494	0.0835931	-4.42902
LSM4	2.57272	5.58183	3.69147	0.000971442	0.00378679	-0.948058
MDP1	2.57233	4.68015	4.12217	0.000309789	0.00144153	0.144078
RPL21P28	2.57081	4.37292	4.15028	0.000287308	0.0013515	0.217953
P2RX4	2.57071	6.18322	4.03055	0.000395811	0.00177815	-0.109848
WDR27	2.56613	4.05972	4.32912	0.000177612	0.000899722	0.680234
RASSF4	2.56556	8.25124	5.09245	2.24422e-05	0.000155425	2.61307
SDF4	2.56554	4.26453	3.41191	0.00200821	0.00697691	-1.62087
GCDH	2.55871	5.04733	6.04853	1.7089e-06	1.80759e-05	5.14322
PLAT	2.55871	4.04561	2.71552	0.0112861	0.0294505	-3.21504
FCGBP	2.55813	5.02566	3.31908	0.00254686	0.00848178	-1.85447
FCGRT	2.55697	8.5461	5.49051	7.63774e-06	6.24714e-05	3.65122
TUBB	2.55679	7.48367	5.38684	1.01072e-05	7.86986e-05	3.40158
HIST1H2AL	2.55122	3.64626	2.19953	0.0363959	0.0759455	-4.26036
CUEDC2	2.55112	5.67275	2.76043	0.0101422	0.0269474	-3.14197
MARS	2.54958	7.71874	4.8004	4.95861e-05	0.000303923	1.85767
PMFBP1	2.54813	4.06055	6.26323	9.6663e-07	1.14356e-05	5.69518
LEPRE1	2.547	5.24082	3.9269	0.000521661	0.0022457	-0.359
GAMT	2.54695	3.89725	3.65924	0.00105704	0.0040571	-1.01368
BCAT2	2.54532	4.03005	4.61738	8.14644e-05	0.000462281	1.42877
SUN2	2.54384	4.17669	4.77845	5.26294e-05	0.000319034	1.84554
PIK3R6	2.5402	4.76243	5.01759	2.74978e-05	0.000181558	2.4649
AAAS	2.5393	5.47255	5.40942	9.50862e-06	7.51189e-05	3.48576
ERICH1	2.53799	6.65025	4.69871	6.53419e-05	0.000381987	1.61556
CROCC	2.5332	3.94023	5.00349	2.85712e-05	0.000187471	2.4361
FAM131A	2.53316	4.56294	4.26229	0.000212646	0.00104864	0.504814
CDK18	2.52835	4.56894	3.60042	0.00123263	0.00461714	-1.16397
TMEM208	2.52074	5.92273	2.99299	0.00576941	0.0169493	-2.63092
SORBS3	2.51981	3.66074	4.18029	0.000265081	0.00126323	0.30453
PIH1D1	2.5188	6.3802	4.44973	0.000128251	0.000680565	0.970525
MRPL53	2.51577	5.62241	2.70751	0.0115024	0.0299327	-3.25022
ZNF706	2.51569	6.70733	6.8779	1.93869e-07	2.9478e-06	7.23802
SLC2A11	2.5142	3.63721	3.57279	0.00132461	0.00490741	-1.22419
HEXA	2.51358	7.83413	6.37613	7.17557e-07	8.96993e-06	5.96251
ZFYVE19	2.51235	4.57156	4.79539	5.02653e-05	0.000306488	1.88708
G6PD	2.51224	3.89264	3.53287	0.00146938	0.00536316	-1.32574
DDR1	2.51179	3.54732	3.67436	0.00101601	0.00393704	-0.97388
HIST1H2BH	2.51027	4.78951	2.67575	0.0123986	0.0318371	-3.31173
SNHG12	2.50684	7.86682	4.03272	0.000393526	0.00177161	-0.134409
ZYX	2.50143	5.40569	4.15081	0.000286902	0.00135026	0.213569
TRIM3	2.4999	3.67739	4.52966	0.000103315	0.000563687	1.20163
HERC2P3	2.49766	5.29396	3.72771	0.000883247	0.0034744	-0.857045
PSMC3	2.49597	5.48766	5.19564	1.69635e-05	0.000123144	2.92785
ELL	2.49518	4.4804	3.1847	0.00357955	0.0112908	-2.16644
CNPY3	2.49451	8.13228	4.2859	0.000199551	0.000993357	0.504993
COQ4	2.49167	4.4073	5.48743	7.70151e-06	6.28306e-05	3.6936
ITFG2	2.4906	6.20316	3.25741	0.00297906	0.0096766	-2.01412
ARHGAP24	2.48737	9.36539	4.28986	0.000197433	0.000983973	0.462889
GNPTG	2.48344	6.56652	5.24752	1.47383e-05	0.000108816	3.05155
WDR45	2.48238	6.13217	5.39986	9.75746e-06	7.69566e-05	3.45337
NUDCD3	2.48074	5.20182	5.4794	7.87035e-06	6.39331e-05	3.66917
INF2	2.48035	3.95592	3.1427	0.00397761	0.0123696	-2.25416
NDUFC1	2.47884	7.15221	3.6049	0.00121832	0.00457075	-1.19981
RIPK3	2.47646	4.99023	4.00605	0.000422542	0.00187779	-0.153068
AFG3L1P	2.47574	5.05808	2.70282	0.0116307	0.0302004	-3.25851
CLK3	2.47522	6.49745	4.29782	0.000193247	0.000966541	0.573859
SLC25A37	2.47488	8.23767	3.7517	0.000829221	0.00330157	-0.85886
PLCD1	2.47176	4.05231	4.17251	0.000270672	0.00128793	0.281029
NSL1	2.47038	5.76133	5.24372	1.48909e-05	0.000109693	3.05166
RNF216P1	2.46824	4.77123	4.5616	9.47534e-05	0.000524822	1.27687
ATG10	2.46783	6.18318	5.13313	2.00973e-05	0.0001418	2.75642
SPCS2	2.46722	7.09937	3.65106	0.00107993	0.00413159	-1.08925
MAF1	2.46503	5.07067	3.05854	0.00490634	0.0148111	-2.46323
CDK11B	2.46345	5.79048	5.13972	1.9741e-05	0.00013957	2.78061
C1orf35	2.4612	3.86633	3.95181	0.000488222	0.00212002	-0.27921
LILRA4	2.45833	5.90568	3.37254	0.00222163	0.00757142	-1.72785
SPINT1	2.45629	4.08708	3.63667	0.00112132	0.00426972	-1.0727
UBA52	2.45487	9.6455	5.08694	2.27805e-05	0.00015708	2.53545
DPP9	2.45345	4.64143	5.84405	2.95067e-06	2.85964e-05	4.61811
SPN	2.45057	5.22591	4.09393	0.000334123	0.00153966	0.0676271
HDLBP	2.44897	6.41156	3.33313	0.00245721	0.00823818	-1.84039
RPS27A	2.44838	10.2644	7.00957	1.38146e-07	2.25988e-06	7.51022
PPP1R18	2.44181	5.69209	4.10721	0.000322459	0.00149389	0.0963084
XRRA1	2.43744	4.15047	3.24224	0.00309575	0.00999064	-2.02488
GSN	2.43593	8.45577	5.65731	4.87166e-06	4.30776e-05	4.08895
HDAC4	2.43506	5.56605	3.86253	0.00061881	0.00258078	-0.519736
AP2S1	2.43203	5.87742	2.69757	0.0117762	0.030528	-3.28439
MAD2L2	2.4304	4.81857	4.64014	7.65893e-05	0.000439081	1.47984
TNFRSF1A	2.42889	7.47471	5.34105	1.14405e-05	8.76089e-05	3.27612
UPP1	2.42873	4.78685	5.05439	2.48843e-05	0.000167795	2.56328
DBNL	2.42287	6.2055	4.32612	0.000179057	0.00090656	0.648528
RRP1	2.42002	3.69254	3.66038	0.0010539	0.00405072	-1.01061
DRAP1	2.41859	4.83643	3.47379	0.00171223	0.00607995	-1.47589
PUS1	2.41801	3.73284	4.06544	0.000360582	0.00164323	0.00906223
RGL3	2.41781	5.68626	4.6415	7.63086e-05	0.00043845	1.48029
C1orf63	2.41111	7.60992	3.96241	0.000474644	0.00206674	-0.321128
BATF3	2.41066	5.60285	4.28981	0.000197458	0.000983973	0.566998
TOLLIP	2.40888	4.67318	4.62004	8.08786e-05	0.000459506	1.43062
UNC93B1	2.40641	4.70191	3.47856	0.00169128	0.00602134	-1.46488
MYO19	2.40619	5.11202	3.66014	0.00105454	0.00405082	-1.0231
TEP1	2.40392	5.42415	3.65039	0.00108181	0.00413336	-1.05113
AGPAT1	2.40321	4.23104	5.08039	2.31887e-05	0.00015897	2.63386
BSDC1	2.40265	6.20126	4.13108	0.000302481	0.00141237	0.149728
C7orf50	2.39846	3.78623	3.52129	0.00151421	0.00550033	-1.35079
METTL21A	2.39543	5.36178	4.89766	3.80804e-05	0.000240871	2.14971
GMDS	2.39318	4.50143	3.24885	0.00304442	0.00986187	-2.01829
AMPD2	2.39262	6.43632	2.45817	0.0205189	0.0477868	-3.80355
G6PC3	2.39185	5.89446	4.69098	6.67268e-05	0.000388645	1.60223
SYNE2	2.39108	3.4717	3.02115	0.00538227	0.0160085	-2.5297
GATSL3	2.38316	4.12895	2.87829	0.00763682	0.0213417	-2.85923
TRAPPC2L	2.38218	4.99946	2.70486	0.0115747	0.0300797	-3.25357
RPAP1	2.37797	4.20518	3.54771	0.00141387	0.00519348	-1.29082
CEP164	2.3779	4.30076	4.42187	0.000138282	0.000724072	0.920971
ITGAE	2.377	5.61372	3.40392	0.00204988	0.00709801	-1.65261
ECH1	2.37642	5.8215	3.44558	0.00184153	0.00648328	-1.55869
CRTAP	2.37588	6.95222	4.64675	7.523e-05	0.00043391	1.46242
KLHDC3	2.36956	4.83868	4.8831	3.9616e-05	0.00024942	2.1145
MRPL23	2.36942	4.44143	3.67194	0.00102245	0.00395638	-0.989891
IL15RA	2.36936	3.93206	3.97063	0.00046437	0.00202729	-0.233628
RIN3	2.367	5.77289	4.33835	0.000173248	0.000881857	0.692061
GGT7	2.36689	4.61706	3.53204	0.00147256	0.00537165	-1.33474
DNPEP	2.36638	4.74001	4.60071	8.5229e-05	0.00047906	1.37794
HSF1	2.36599	4.69931	3.8241	0.00068505	0.00280619	-0.611609
C8orf59	2.36597	7.02922	3.08244	0.00462334	0.0140868	-2.45471
FAM72A	2.35766	6.88932	3.76588	0.00079883	0.00319936	-0.791763
DHRS1	2.35574	5.87172	4.16067	0.000279414	0.00132026	0.231866
PPP5C	2.35516	4.06994	3.45936	0.00177721	0.00628482	-1.50695
DDA1	2.35497	3.86148	5.39063	1.00043e-05	7.82531e-05	3.44528
FAM133B	2.35369	6.15405	4.47706	0.000119114	0.00063635	1.04151
TRAP1	2.35126	5.04914	3.56566	0.00134942	0.00498183	-1.2555
SELPLG	2.35049	8.93759	3.33519	0.00244431	0.00819782	-1.94188
UQCRB	2.34996	8.07391	4.8292	4.58581e-05	0.000283639	1.92446
LRP1	2.34874	6.27383	5.1479	1.93082e-05	0.000136714	2.79369
NR1H3	2.34455	3.94198	3.632	0.00113508	0.00430614	-1.08208
PTPN6	2.34375	7.95431	4.22357	0.000235987	0.00114529	0.347418
NPRL3	2.34325	3.79423	5.1724	1.8067e-05	0.000129179	2.87745
MGAT1	2.34317	7.64429	4.36287	0.000162159	0.000831658	0.712364
TAF6	2.34131	4.0589	4.01514	0.000412424	0.00184145	-0.121136
NAGPA	2.33909	4.11135	4.48398	0.000116906	0.000625254	1.08063
STEAP3	2.33847	4.68044	3.92189	0.000528648	0.00227063	-0.366532
AGPAT6	2.33764	5.31489	4.03434	0.000391826	0.00176694	-0.0870051
TIMM50	2.33744	4.98343	3.05796	0.00491337	0.0148276	-2.46775
IL15	2.33613	3.40685	3.74686	0.000839868	0.00333138	-0.791
NUPR1	2.33553	4.9952	2.21002	0.035581	0.074376	-4.24513
ITIH4	2.33101	4.16806	4.20458	0.000248341	0.00119244	0.360105
CLDN15	2.32826	3.30709	4.15331	0.000284984	0.00134457	0.237272
CAMTA2	2.32481	5.37614	4.90956	3.68697e-05	0.000234307	2.18118
KLC4	2.32452	3.65956	3.60003	0.00123388	0.00461815	-1.15704
GSTK1	2.31621	7.66853	4.63894	7.68395e-05	0.000439453	1.43436
P2RX1	2.31569	4.22553	3.11238	0.00429088	0.0131967	-2.3304
ELOVL1	2.31438	6.91486	5.24805	1.47171e-05	0.000108751	3.04322
MICB	2.30873	3.23691	4.16248	0.000278054	0.00131449	0.258596
TRPV2	2.30856	5.4168	4.13562	0.000298822	0.00139873	0.173051
SNX29P2	2.30707	3.78095	4.64894	7.47852e-05	0.000431607	1.51137
WIBG	2.30666	5.10404	4.43284	0.00013424	0.000707595	0.94045
NISCH	2.30525	4.7988	4.86115	4.20484e-05	0.000262643	2.05712
PSMC3IP	2.30367	3.6375	4.16785	0.00027408	0.00130024	0.271007
TRIM69	2.30146	4.58334	3.86105	0.000621232	0.00258747	-0.515935
TMEM180	2.30042	3.3133	4.23356	0.000229731	0.00111836	0.443198
TADA3	2.30033	4.22056	3.71234	0.000919661	0.0035983	-0.885297
IFI35	2.29975	4.62805	2.38966	0.0239512	0.0541326	-3.90455
FAM65A	2.29595	6.25466	4.12953	0.000303745	0.00141618	0.140509
SLC29A1	2.29351	6.94709	4.49022	0.000114949	0.000618276	1.05981
CRYBB2P1	2.29158	5.62718	3.49477	0.00162187	0.00582449	-1.4324
SLC39A7	2.28888	2.97231	4.48606	0.000116251	0.000622452	1.09416
SLC15A3	2.28761	5.68491	2.50549	0.0184191	0.0437229	-3.67898
CD74	2.28556	13.8013	6.37545	7.18852e-07	8.9743e-06	5.79782
MRPL45P2	2.28389	3.97541	3.5973	0.00124268	0.00464378	-1.16965
KAT2A	2.28304	6.26643	4.61581	8.18113e-05	0.000463743	1.40223
MAGED2	2.2814	6.79652	5.54161	6.65374e-06	5.59173e-05	3.81494
MCF2L	2.27819	6.75108	3.08301	0.00461686	0.0140716	-2.443
CRELD1	2.27793	5.37541	3.20225	0.00342479	0.010875	-2.13366
RHOC	2.2752	6.0317	4.19202	0.000256863	0.00122963	0.309998
SMARCB1	2.27356	5.04165	4.31245	0.000185775	0.000934586	0.629679
RASA4	2.27355	5.6267	3.23964	0.00311622	0.0100396	-2.04488
DHX38	2.27306	5.38804	4.07987	0.000346933	0.00158995	0.0258879
EEF1B2	2.27163	9.20843	5.17729	1.78287e-05	0.00012786	2.78825
FLVCR2	2.2707	3.60626	2.39681	0.02357	0.0535132	-3.87761
LY6G5B	2.27067	4.41786	3.65028	0.00108213	0.00413336	-1.04191
MAP4K2	2.26963	3.98867	4.13917	0.000295991	0.00138684	0.196101
HSD3B7	2.26847	3.51244	2.82342	0.00872036	0.0238029	-2.9778
ZNF90	2.26833	3.3764	4.21273	0.000242964	0.00117136	0.388433
SLC35C2	2.26764	4.54841	3.80925	0.000712459	0.0029062	-0.644928
SMN1	2.26295	4.70985	3.27283	0.00286483	0.0093697	-1.9614
FHOD1	2.26114	6.47365	2.52803	0.0174901	0.0418739	-3.65281
DYRK4	2.26073	6.56854	4.17571	0.000268362	0.00127758	0.257269
PER1	2.26045	6.2802	2.89952	0.00725294	0.0204505	-2.84979
HSD17B14	2.26007	4.33505	3.47549	0.00170474	0.00605561	-1.46449
BTBD19	2.25709	3.8513	3.83917	0.000658279	0.00271909	-0.560169
MRPS12	2.25585	4.2001	3.17407	0.00367646	0.0115657	-2.18156
NUDT3	2.25475	4.57557	3.02096	0.00538476	0.0160108	-2.54712
TLE3	2.24641	5.3279	4.31217	0.000185917	0.000934805	0.629244
TBC1D9B	2.24528	6.10592	6.28723	9.07203e-07	1.08818e-05	5.74919
RPL3	2.24393	10.6121	8.09932	9.06584e-09	2.62246e-07	10.1808
POLD4	2.2434	7.45212	3.48511	0.00166287	0.00593802	-1.50719
PORCN	2.24225	3.83681	4.26094	0.00021342	0.00105191	0.506368
CTBP1	2.23796	6.06501	5.02079	2.726e-05	0.00018049	2.46144
SLC25A35	2.23656	3.51752	4.4288	0.000135714	0.000713824	0.944414
DDIT4	2.23641	8.68163	2.38173	0.0243807	0.054918	-4.04305
ROGDI	2.23497	4.05813	4.33297	0.00017578	0.000892042	0.691724
IGSF21	2.2348	5.66478	3.74296	0.000848532	0.003358	-0.827482
TMEM8A	2.23246	3.3451	3.83635	0.000663217	0.00273592	-0.566984
TRIM16L	2.22904	3.07653	3.34795	0.00236592	0.00797719	-1.76398
MEF2BNB	2.2267	4.22877	5.00665	2.83272e-05	0.000186335	2.44112
YPEL3	2.22452	6.02383	2.26377	0.0316554	0.067921	-4.17418
SH3D19	2.22432	5.58173	4.09266	0.00033526	0.00154415	0.0602141
VKORC1	2.22351	5.92222	3.49592	0.00161705	0.00581379	-1.44199
ALOX5	2.22276	7.86051	5.12295	2.06603e-05	0.000144999	2.69642
CEACAM1	2.22149	4.24668	3.90074	0.000559186	0.00237067	-0.41116
SGTA	2.22092	4.41646	5.45022	8.51579e-06	6.82414e-05	3.59828
DNAJA3	2.22038	5.44246	4.22182	0.0002371	0.00114952	0.392744
SLC37A1	2.21938	3.7379	3.99464	0.0004356	0.00192321	-0.170876
TMEM147	2.21825	6.63363	3.16597	0.00375203	0.0117645	-2.24791
TBC1D8	2.21817	4.12049	2.69598	0.0118205	0.0306177	-3.26499
SDHAF1	2.21632	4.26758	3.40476	0.00204543	0.00709255	-1.63729
PPIE	2.21472	5.469	4.57434	9.15398e-05	0.000509103	1.30486
MUS81	2.21425	5.9981	5.15752	1.8811e-05	0.000133592	2.81983
MECR	2.21408	4.03627	3.79891	0.000732182	0.00297896	-0.666634
CCDC101	2.21269	4.5765	3.16927	0.00372112	0.0116869	-2.19879
C4orf36	2.21161	3.18218	4.24433	0.00022317	0.00109372	0.471639
ATP5SL	2.21129	4.49126	2.57051	0.0158561	0.0386047	-3.53386
NAPA	2.20933	5.42893	5.17772	1.78083e-05	0.00012781	2.88195
PSD4	2.2069	4.03988	4.6365	7.73492e-05	0.000441835	1.47915
HMGCL	2.20579	5.0221	2.78663	0.00952621	0.025641	-3.07593
C16orf58	2.20576	4.56817	3.83805	0.000660228	0.00272477	-0.57408
DHRS3	2.20339	7.28824	4.23606	0.000228192	0.00111373	0.38826
ZNF493	2.19627	4.68197	3.52077	0.00151623	0.00550554	-1.36237
ZNF324	2.19534	3.85989	4.26739	0.000209746	0.00103703	0.52441
FIBP	2.19335	5.83937	5.36693	1.06667e-05	8.2348e-05	3.3693
NCKIPSD	2.19319	3.5386	3.56884	0.00133831	0.00494851	-1.22915
PPIL2	2.1927	4.86933	3.10795	0.00433866	0.0133307	-2.34949
GUSBP2	2.19144	3.19923	4.60285	8.47356e-05	0.000477702	1.39754
SERPINA1	2.18845	8.47684	3.5152	0.00153828	0.00557707	-1.47775
MRPL2	2.18565	4.40899	2.7821	0.00963025	0.0258404	-3.07726
TMED9	2.18541	6.46297	3.86157	0.000620384	0.00258507	-0.546106
LRSAM1	2.18391	4.764	4.60087	8.51919e-05	0.00047906	1.38028
CNPY2	2.1828	6.34637	3.0176	0.0054296	0.0161139	-2.58607
RASGRP2	2.17799	4.20276	4.20943	0.000245124	0.00117998	0.374473
PPP2R1A	2.17724	6.18973	5.06381	2.42561e-05	0.000164858	2.57201
C2orf68	2.17673	5.75297	4.4271	0.000136341	0.000716676	0.919425
TSPAN15	2.17519	4.33068	4.00263	0.000426414	0.0018888	-0.159741
NUDT1	2.17468	5.22344	2.96973	0.00610899	0.0177743	-2.6663
MFNG	2.17383	5.56143	3.90607	0.000551322	0.00234361	-0.414275
AP2A2	2.17376	4.87545	3.7948	0.000740177	0.00300377	-0.687522
LPP	2.17306	7.22919	2.52512	0.0176073	0.042112	-3.70031
LINC00085	2.17182	4.17901	2.94488	0.00649283	0.0186927	-2.70964
SERGEF	2.17066	4.77514	2.28025	0.0305325	0.0660493	-4.12204
HLA-DOA	2.16737	5.79466	3.76387	0.000803064	0.00321198	-0.773303
CST3	2.16683	9.55799	3.80974	0.000711548	0.00290498	-0.811347
GGA1	2.1651	6.00024	4.77952	5.24774e-05	0.000318354	1.83242
CCDC40	2.16216	3.78575	2.64568	0.0133069	0.0337132	-3.36636
FAHD2B	2.16167	3.87996	3.30725	0.00262479	0.00871989	-1.86755
MED22	2.15981	4.0014	5.21114	1.62654e-05	0.000118348	2.97685
MCTS1	2.15981	4.90108	2.2135	0.0353135	0.0738819	-4.2527
CYC1	2.15728	6.12323	3.15928	0.00381559	0.0119244	-2.24818
TSEN54	2.15679	4.42996	2.98268	0.00591758	0.0173103	-2.6263
USF1	2.15537	5.47479	2.2237	0.0345424	0.0726692	-4.24075
FOXP1	2.15492	5.18389	3.5072	0.0015705	0.00566806	-1.39943
CABIN1	2.15349	4.36151	4.70665	6.39498e-05	0.000374309	1.65922
RHOG	2.15143	7.52404	3.68445	0.000989481	0.00384762	-1.02013
PLK3	2.14648	6.49871	2.92325	0.00684524	0.0194979	-2.80087
SLC25A11	2.14637	5.65268	5.24948	1.46603e-05	0.0001085	3.06457
LSM10	2.14601	5.66086	3.18976	0.00353425	0.0111665	-2.16574
SLCO2B1	2.14562	9.62405	3.4826	0.00167369	0.00597216	-1.63234
EPB41L4A-AS1	2.14476	6.37036	2.14333	0.0410565	0.0835931	-4.42756
SCAND1	2.14379	5.12085	4.5328	0.00010244	0.000560202	1.20127
PRPF31	2.14114	4.6598	3.84371	0.000650419	0.00269121	-0.561863
CIZ1	2.14049	5.05625	4.77607	5.29716e-05	0.000320737	1.83351
MS4A6A	2.14024	9.2917	4.06125	0.000364644	0.00165776	-0.171049
DENND4B	2.13745	6.38514	3.02261	0.00536291	0.0159709	-2.57611
CAD	2.13702	4.17742	3.34835	0.00236349	0.00797186	-1.77187
ASTN2	2.12968	3.62936	3.52377	0.00150447	0.00547124	-1.34143
COX5B	2.12577	7.53863	4.05437	0.000371412	0.00168691	-0.0811095
PGPEP1	2.12547	4.72064	2.94551	0.00648273	0.0186785	-2.71931
MINOS1	2.1236	7.85949	5.08539	2.28764e-05	0.000157512	2.59771
PRDX2	2.12312	6.08709	3.42583	0.00193757	0.00677365	-1.6192
PFDN4	2.12241	4.06479	2.7827	0.00961624	0.0258101	-3.07675
PPP6R2	2.1222	4.83121	4.77826	5.26568e-05	0.000319034	1.84072
LILRB3	2.12109	4.951	3.88191	0.000587828	0.0024703	-0.464856
INPP5K	2.12102	3.98597	3.63774	0.00111819	0.00426252	-1.0694
DNASE2	2.12026	6.36041	4.06213	0.000363787	0.00165576	-0.0365951
RASAL3	2.11891	5.06793	3.54311	0.00143086	0.00524779	-1.30884
PTPN23	2.11477	3.37253	2.5891	0.0151868	0.037262	-3.48078
OCEL1	2.11176	4.50828	2.27583	0.0308301	0.066496	-4.12752
ZNF250	2.11155	4.14493	3.73758	0.00086061	0.00339379	-0.823814
KCNK6	2.11106	4.64103	3.99229	0.000438338	0.0019335	-0.187257
TAMM41	2.10883	5.00404	4.21579	0.000240974	0.00116413	0.381142
NOTCH1	2.10872	3.40528	4.68001	6.87416e-05	0.000399645	1.59754
RPS6KA1	2.10801	6.98107	5.18664	1.73824e-05	0.000125513	2.88042
GPR132	2.10789	4.27776	2.56482	0.0160664	0.0390068	-3.54614
KRI1	2.10571	4.38658	4.06778	0.000358331	0.00163454	0.0103352
NBPF1	2.10564	6.17157	3.60403	0.00122106	0.00457742	-1.18147
C11orf24	2.10469	5.45436	4.97075	3.12262e-05	0.000202789	2.3361
PLCB2	2.10425	8.33684	3.12252	0.00418356	0.0129074	-2.40429
EVL	2.10307	7.96266	3.26928	0.00289075	0.00943822	-2.04176
DTYMK	2.09924	4.30794	2.55181	0.0165572	0.0399632	-3.56865
MCM7	2.0977	5.46985	4.05382	0.000371952	0.00168694	-0.0371831
CIDECP	2.09626	4.31984	3.02747	0.00529887	0.0158199	-2.52389
IKBKG	2.09608	3.78977	3.7956	0.000738607	0.00299868	-0.670995
ICAM2	2.09511	4.31385	2.97639	0.00600988	0.0175398	-2.64859
KANSL1	2.09232	6.02855	3.03645	0.00518235	0.0155307	-2.54025
AKR7A2	2.0886	4.79851	3.66804	0.00103297	0.00399218	-1.00031
ZNF335	2.08652	3.98455	3.82529	0.000682893	0.00280004	-0.60015
C4orf32	2.08325	5.19113	2.68047	0.0122614	0.0315603	-3.30896
TMEM135	2.08183	3.90347	2.18776	0.0373311	0.0773834	-4.28913
RAB3IL1	2.08154	3.34554	2.88005	0.00760443	0.0212646	-2.8496
UPF1	2.08146	3.9818	3.38436	0.00215537	0.00740092	-1.68318
GCA	2.08077	6.52035	3.38852	0.00213247	0.00733565	-1.72351
TARS2	2.07758	3.48774	3.32092	0.00253497	0.00845404	-1.832
HDAC7	2.07607	4.08993	3.59868	0.00123822	0.00462893	-1.16448
LILRB1	2.07297	6.67517	3.85151	0.000637124	0.00264553	-0.579504
ERF	2.07178	4.16961	2.78747	0.00950708	0.0255968	-3.06261
COPS7B	2.07148	6.16656	3.79279	0.000744105	0.00301841	-0.715514
ERCC2	2.07108	3.42003	3.55	0.00140549	0.00516735	-1.27671
ATG13	2.0667	5.36148	4.06784	0.000358275	0.00163454	-0.00289814
PARVG	2.06495	7.61158	4.09908	0.000329552	0.00152081	0.0310906
NDUFAF3	2.06401	6.01236	3.58002	0.0012999	0.00482908	-1.23841
ANKRD12	2.06369	6.63494	3.30342	0.00265048	0.00878984	-1.93127
CHFR	2.06344	5.21361	4.13038	0.000303052	0.00141434	0.15979
MICA	2.06324	3.79964	2.74944	0.0104116	0.0275245	-3.14006
SPAG7	2.06147	5.7752	3.86355	0.000617143	0.00257496	-0.526646
SNRPC	2.06124	6.31983	3.15944	0.00381409	0.0119236	-2.26027
ST3GAL3	2.06109	4.03508	3.10314	0.00439097	0.0134696	-2.34869
SART1	2.05887	4.54023	2.34576	0.0264185	0.0586611	-3.98945
PI4KAP1	2.05736	4.61932	4.23433	0.000229254	0.00111719	0.43392
HAGH	2.05612	5.22452	4.20795	0.000246104	0.00118409	0.36196
TMEM39B	2.05583	4.6983	3.42066	0.00196353	0.00684423	-1.6071
KEAP1	2.05566	4.55527	3.34666	0.00237371	0.00799778	-1.78022
ZFP14	2.05306	3.98622	2.15881	0.0397225	0.0812256	-4.34308
OAZ1	2.0502	9.54398	5.69818	4.36452e-06	3.9289e-05	4.14006
IRF5	2.04964	7.05671	4.44909	0.000128472	0.000681355	0.944976
TMEM119	2.04959	7.01736	4.27418	0.000205948	0.00102038	0.492251
TMEM205	2.04419	5.64981	2.45772	0.0205399	0.047824	-3.7813
OPHN1	2.04407	5.21501	2.59481	0.0149864	0.0368848	-3.49422
RAB24	2.04331	5.62776	2.5172	0.0179308	0.0427779	-3.65884
EIF3F	2.04327	7.76756	4.54125	0.000100123	0.000549429	1.16398
NDUFA10	2.04323	6.5598	4.34023	0.000172373	0.000878817	0.670011
HIST2H2BA	2.04264	4.81233	2.37699	0.0246406	0.0553742	-3.93066
BIN1	2.04144	7.42677	2.94741	0.00645271	0.0186032	-2.77809
PI4KAP2	2.04022	4.73108	4.71232	6.29749e-05	0.000369903	1.67064
RNASEH2C	2.03947	5.38231	4.32045	0.000181812	0.000918058	0.647628
BBS1	2.03924	3.73408	3.43854	0.00187521	0.00659452	-1.55078
SLC4A2	2.03182	3.87584	3.84662	0.00064543	0.00267767	-0.543132
RPL13A	2.02446	10.263	5.34901	1.11967e-05	8.59502e-05	3.17845
U2AF2	2.02324	4.27716	3.33616	0.00243828	0.00818626	-1.80175
UBE2J2	2.02302	4.68359	2.90064	0.00723315	0.0204129	-2.81685
ORC4	2.02173	5.38362	2.99572	0.00573071	0.0168494	-2.61587
C17orf89	2.02137	5.74148	3.42372	0.00194815	0.0068056	-1.61113
ITGB3BP	2.0209	5.62938	3.09056	0.0045309	0.0138496	-2.40646
SUSD3	2.02031	7.24249	4.08353	0.000343553	0.00157686	-0.0040428
C2	2.01885	4.46327	2.19769	0.0365406	0.0761302	-4.27915
CCDC137	2.0172	4.01291	4.60578	8.40652e-05	0.000475278	1.39883
GPSM3	2.01682	5.40439	3.78596	0.000757644	0.00305375	-0.712872
LRRC27	2.01646	3.54011	3.52149	0.00151341	0.0054995	-1.34726
HCK	2.01572	7.28709	4.22303	0.000236329	0.00114636	0.354202
TREM2	2.015	9.33529	3.92799	0.000520152	0.00224022	-0.492831
NSFL1C	2.01286	5.94817	4.23049	0.000231638	0.00112649	0.405537
ASB1	2.01069	3.84809	2.91735	0.00694463	0.0197455	-2.77336
ACSF2	2.0096	5.27791	2.29995	0.029238	0.0636407	-4.08581
UCK2	2.00838	4.47445	2.63779	0.0135554	0.0341967	-3.39061
ASGR2	2.00827	3.09698	3.13012	0.00410482	0.0127027	-2.27792
CINP	2.0065	4.29065	3.10432	0.00437807	0.0134344	-2.34966
BDH1	2.00635	3.85991	2.7628	0.010085	0.0268405	-3.11508
CTSA	2.00601	7.56693	4.05406	0.000371718	0.00168694	-0.0965204
HIST1H2AM	2.00559	4.36169	1.40033	0.172565	0.26885	-5.56086
PIK3CD	2.00419	5.35472	3.09968	0.00442908	0.0135733	-2.37136
HILPDA	1.99736	4.00224	2.32155	0.0278761	0.0612809	-4.03104
ABCF3	1.99668	4.93911	2.63227	0.0137318	0.0345316	-3.40827
PLOD1	1.99577	4.81121	2.83412	0.00849829	0.0233242	-2.96992
ZNF511	1.99528	5.10664	3.28773	0.00275842	0.00909694	-1.92677
ARHGAP22	1.99411	6.8662	3.67428	0.00101621	0.00393704	-1.02743
SEPW1	1.99267	6.95988	3.53545	0.0014596	0.00534081	-1.36924
SPATA20	1.99224	5.23746	2.83857	0.00840756	0.0231086	-2.9658
RIMKLB	1.98985	5.20855	3.71067	0.000923688	0.00360954	-0.902925
DPYD	1.98973	4.97415	2.59844	0.0148604	0.0366698	-3.47786
ZNF689	1.98679	3.3319	3.05408	0.00496083	0.0149448	-2.45592
SNCA	1.98455	6.99217	3.29514	0.00270692	0.00895824	-1.95684
AKT1	1.98442	4.74713	4.77006	5.38425e-05	0.000324932	1.82036
MTHFS	1.98436	5.73829	2.3521	0.0260482	0.0580563	-4.00398
DDX41	1.98119	5.72861	3.49518	0.00162014	0.00582048	-1.44419
RPTOR	1.98059	3.97563	3.48408	0.00166733	0.00595169	-1.44493
SH3BGRL3	1.98057	8.05725	3.77908	0.000771505	0.0031004	-0.796194
HARS2	1.98029	5.55179	3.74109	0.000852717	0.00336827	-0.830474
METRNL	1.97431	3.48041	2.04054	0.0509765	0.0997453	-4.55058
MYO1C	1.97367	4.41473	2.70416	0.0115939	0.0301129	-3.24761
ACP2	1.97201	4.64924	2.77538	0.00978642	0.0261634	-3.09625
LIMK1	1.97114	4.65018	4.75668	5.58333e-05	0.000333622	1.78686
SIGLEC9	1.96915	6.38117	2.10648	0.044395	0.0888649	-4.49125
TFPT	1.96692	4.10511	3.74693	0.000839708	0.00333138	-0.795619
AKT2	1.96435	4.54135	3.05677	0.00492787	0.0148619	-2.46113
PTCD1	1.96397	2.98137	4.07452	0.000351932	0.00161	0.0382206
SNX29	1.96351	7.50136	3.64974	0.00108366	0.00413586	-1.10168
TYROBP	1.96176	11.144	5.0906	2.2555e-05	0.000155978	2.46078
WFS1	1.96165	3.33222	3.63579	0.0011239	0.00427331	-1.06297
WDR83OS	1.96022	7.17414	3.20074	0.0034378	0.0109126	-2.18575
RNF123	1.9601	3.3049	3.38988	0.00212509	0.00731333	-1.66524
SURF6	1.96002	3.78161	4.23507	0.000228804	0.00111614	0.440697
DGCR2	1.95912	3.91419	3.27066	0.00288061	0.00940834	-1.95304
PSMF1	1.95851	6.28594	3.72683	0.000885286	0.00348098	-0.887691
RPS5	1.95849	9.58183	3.88811	0.000578246	0.00243732	-0.619665
MYO7A	1.95596	5.12671	3.48716	0.00165408	0.00591108	-1.45053
SYVN1	1.95268	5.46421	2.5961	0.0149414	0.0368218	-3.50123
ECI1	1.95234	3.11491	3.3598	0.00229528	0.00778271	-1.7319
GUSBP1	1.95219	5.23188	4.64019	7.65799e-05	0.000439081	1.47666
TMUB2	1.94913	5.8909	4.73283	5.95651e-05	0.000352121	1.70808
FCGR1C	1.94576	8.1391	2.17709	0.038197	0.0788025	-4.43727
DUSP23	1.94528	5.21441	2.46453	0.0202243	0.0472159	-3.75972
TRIM11	1.94498	3.09975	3.91652	0.000536247	0.00229599	-0.36039
TIMP1	1.94418	6.21262	2.57914	0.0155419	0.037947	-3.54323
PIGL	1.94167	5.9511	2.59568	0.0149561	0.0368485	-3.51308
DIS3L2	1.94105	5.08408	2.22949	0.0341111	0.0719373	-4.23111
HYI	1.9397	5.58443	2.61838	0.014185	0.0354084	-3.44361
SLC46A1	1.93925	4.79685	3.35304	0.00233536	0.00788536	-1.77006
CYB5R3	1.93921	5.13189	3.82644	0.000680818	0.00279394	-0.607176
AKR1A1	1.93783	8.02798	3.4945	0.001623	0.00582635	-1.51287
SIRPB2	1.9364	6.23694	4.00314	0.000425833	0.00188711	-0.186442
TMEM173	1.93631	6.95199	2.74879	0.0104278	0.027552	-3.21534
FAM161B	1.93356	3.76614	4.87157	4.08756e-05	0.000256161	2.09349
HIGD2A	1.9329	7.38657	3.5096	0.00156078	0.00564142	-1.44557
BRD2	1.93099	6.19253	3.93082	0.000516255	0.00222647	-0.368848
ABHD11	1.92992	6.28287	3.42603	0.00193658	0.00677267	-1.6222
MYO18A	1.9297	5.96377	3.50093	0.0015962	0.00575191	-1.43271
SGK494	1.92946	4.32903	4.05334	0.00037243	0.0016883	-0.0270732
CHURC1	1.92673	6.56484	3.32018	0.0025397	0.00846389	-1.88555
C19orf38	1.92397	5.02256	3.49535	0.00161941	0.00582006	-1.42559
TNIP1	1.92225	4.93804	3.03752	0.00516867	0.0154995	-2.51141
HSPA7	1.91849	5.70674	2.6075	0.0145498	0.036044	-3.46561
MMAB	1.9177	3.30604	2.4871	0.0192105	0.0452168	-3.6898
NBPF15	1.91703	4.13278	4.23687	0.000227699	0.00111189	0.443303
PSEN2	1.91663	3.81981	3.19985	0.00344557	0.01093	-2.12123
SZT2	1.91521	4.53699	3.74225	0.000850109	0.00335936	-0.812082
TXN2	1.91449	5.97881	4.12247	0.000309539	0.00144107	0.123052
IRAK1	1.91359	6.42298	4.44387	0.000130299	0.000688736	0.943632
TMEM129	1.91342	3.78857	3.13477	0.00405731	0.0125927	-2.27162
PPP2R4	1.91266	4.35376	3.59616	0.00124638	0.00465392	-1.17411
ZNF84	1.91213	4.25358	3.90986	0.000545807	0.00232538	-0.389594
BANF1	1.90912	6.28793	3.15907	0.00381764	0.0119268	-2.25611
ZNF737	1.90715	3.92866	2.01439	0.053816	0.104333	-4.60824
C9orf3	1.905	3.65053	3.27689	0.00283546	0.00930174	-1.93901
MRPL52	1.90487	6.37334	3.33267	0.00246008	0.00824197	-1.85114
SMN2	1.90136	5.15154	2.80963	0.00901457	0.0244233	-3.0322
PIM1	1.90126	6.05477	1.48539	0.148784	0.238618	-5.48575
SPNS2	1.90105	4.64957	4.00725	0.000421198	0.00187445	-0.145205
MRC2	1.90002	4.50457	2.89319	0.00736547	0.0206817	-2.82961
PANK4	1.89972	3.56376	2.65096	0.0131431	0.0333874	-3.34977
TRIM26	1.89741	3.78135	3.19858	0.00345655	0.0109502	-2.12157
C11orf1	1.89691	4.81325	2.82114	0.00876829	0.0239131	-2.99609
GYPC	1.8962	6.5773	3.60957	0.00120356	0.00453149	-1.17877
SDCCAG8	1.89494	8.01834	3.15164	0.00388949	0.0121313	-2.32918
C2CD3	1.89315	5.85614	2.56907	0.015909	0.0387038	-3.56371
PMVK	1.89233	4.72563	3.52053	0.00151717	0.00550684	-1.36311
CEPT1	1.89211	5.91069	4.58482	8.89789e-05	0.000496315	1.31388
SLC20A2	1.89114	4.23944	3.90125	0.000558436	0.00236855	-0.412043
AAMP	1.88409	6.08871	4.37151	0.000158425	0.000817367	0.762789
VPS16	1.884	4.80794	3.24255	0.00309337	0.00998635	-2.03213
GNB2L1	1.88367	10.5693	4.98493	3.00474e-05	0.000196208	2.1915
ZNF429	1.88286	3.48651	2.61916	0.0141594	0.0353631	-3.41722
BAP1	1.88063	5.04734	3.24178	0.00309933	0.00999539	-2.03604
ZNF169	1.88058	2.83188	3.06904	0.00478005	0.0144806	-2.4168
CCDC18	1.87654	4.80816	3.75935	0.000812694	0.00324258	-0.773036
VPS4A	1.87617	5.02217	2.86558	0.00787592	0.0218947	-2.90004
RNASEH2A	1.87574	4.02284	3.62714	0.00114959	0.00435074	-1.09557
JUP	1.874	3.27654	4.37917	0.000155182	0.000804573	0.818045
LRP5L	1.87202	3.19246	2.45207	0.0208049	0.0482751	-3.75617
FUK	1.87159	3.41931	3.87608	0.00059698	0.00250515	-0.465105
LILRB4	1.87029	8.45403	3.71106	0.000922756	0.00360738	-1.00344
IDH3B	1.86986	7.34973	4.50044	0.000111815	0.000603815	1.06968
SPRYD3	1.8687	4.19837	3.25802	0.00297449	0.00966504	-1.9903
ZNF276	1.86867	4.73596	3.88376	0.000584943	0.00246008	-0.461685
ABI3	1.86752	6.94289	3.83361	0.000668029	0.00275337	-0.629695
MBOAT7	1.86704	5.0214	2.64727	0.0132577	0.0336064	-3.3715
S100A8	1.86529	6.35808	0.922635	0.3642	0.480268	-6.14844
C14orf159	1.86364	5.71968	4.69202	6.65385e-05	0.000387787	1.6063
METTL15	1.86345	3.65984	2.74212	0.0105949	0.0278925	-3.15865
CRAT	1.8633	3.22463	3.6357	0.00112418	0.00427331	-1.06221
SMG5	1.86196	4.2918	3.29176	0.00273033	0.00902939	-1.90889
C1orf85	1.86174	5.59736	2.67955	0.0122879	0.0315967	-3.31804
CLEC16A	1.86056	5.75442	4.42216	0.000138174	0.000723907	0.899514
RBM6	1.85968	8.45627	3.41237	0.00200585	0.0069738	-1.74051
POLR3E	1.85876	5.43705	4.1632	0.000277524	0.00131449	0.23916
GARNL3	1.85863	5.3113	2.99087	0.00579959	0.0170199	-2.63175
HSPA1A	1.85829	9.75279	1.95299	0.0610383	0.116152	-4.93503
RUSC2	1.85438	3.18092	3.58454	0.00128471	0.00478015	-1.18726
CD151	1.85367	3.87885	2.72869	0.0109387	0.0286623	-3.18454
ECHDC2	1.8534	6.08504	2.75217	0.0103442	0.0273922	-3.17361
SMPD1	1.85294	3.78689	3.00275	0.00563225	0.0166165	-2.57574
NOP2	1.85252	6.31443	4.18052	0.00026492	0.00126309	0.263926
AGAP8	1.849	4.75915	3.49031	0.00164068	0.00587205	-1.43632
USF2	1.84847	5.86658	3.60921	0.00120469	0.00453377	-1.16219
MRPS11	1.84508	5.18404	4.2181	0.000239481	0.00115869	0.386322
FAM160A2	1.84337	4.11698	3.74903	0.000835075	0.00331931	-0.791018
C7orf43	1.84287	3.84712	2.8996	0.00725144	0.0204505	-2.80941
IMMP1L	1.84274	4.98711	2.46889	0.0200245	0.0468424	-3.74695
DCAF11	1.84266	5.05849	3.18096	0.00361336	0.0113861	-2.18589
NDUFA7	1.84264	5.1842	2.92844	0.00675906	0.0193212	-2.76434
ACY1	1.84193	4.24838	1.96651	0.0593791	0.113454	-4.68973
BRD8	1.84005	5.9787	4.32119	0.000181452	0.000916728	0.630784
PNKD	1.84	5.95962	2.74173	0.0106046	0.0279025	-3.19031
B4GALT3	1.839	5.08504	2.86381	0.0079097	0.0219758	-2.91353
C15orf61	1.83704	3.76615	3.16404	0.00377028	0.01181	-2.20403
DCUN1D5	1.83424	3.95436	3.20648	0.00338843	0.010792	-2.10892
LZTS2	1.83326	3.85658	3.2398	0.0031149	0.0100388	-2.02583
PPA1	1.8331	7.33569	2.21733	0.0350225	0.073435	-4.31529
CCDC107	1.83127	4.19602	3.27154	0.00287422	0.00939072	-1.95582
GPN2	1.8311	4.28429	2.31709	0.0281525	0.061817	-4.04024
TNRC18	1.83089	3.84743	3.3551	0.00232309	0.00786074	-1.75229
MRPL41	1.83024	4.17321	3.51066	0.00155649	0.00563017	-1.37652
RRP9	1.82989	3.19776	2.71661	0.0112569	0.0293906	-3.20813
SWSAP1	1.82868	3.74491	2.41386	0.022683	0.0518345	-3.84031
MAU2	1.82854	5.09833	3.26852	0.00289634	0.00944346	-1.97621
H2AFJ	1.82845	5.28143	2.79201	0.00940426	0.0253632	-3.06934
ADPRHL2	1.82601	4.93049	2.73511	0.010773	0.028275	-3.18598
ENO1	1.82578	8.13085	2.93985	0.00657322	0.0188933	-2.83616
PILRB	1.82274	6.51502	3.90798	0.000548541	0.00233493	-0.434617
ORAI2	1.82236	3.1098	2.74566	0.0105059	0.0276965	-3.13811
APOPT1	1.82144	4.50362	2.26824	0.0313471	0.067412	-4.14274
NUP210	1.81728	3.58935	4.07941	0.000347357	0.0015906	0.0498979
ANKRD39	1.81714	3.40156	2.61265	0.014376	0.0357254	-3.4271
WASH2P	1.81665	3.58816	4.42407	0.00013746	0.000720561	0.933059
CCNDBP1	1.81593	6.50391	3.83157	0.000671657	0.00276426	-0.631167
TMCO4	1.81553	3.66422	4.47627	0.000119372	0.000637367	1.06686
RBM42	1.81427	4.43314	3.94631	0.000495419	0.00214636	-0.299886
LY6G5C	1.81421	3.13704	2.69257	0.011916	0.0308315	-3.25764
QARS	1.8139	7.34513	3.22805	0.00320885	0.0102793	-2.14002
OBSL1	1.81225	3.48974	2.76158	0.0101144	0.0268961	-3.11125
ALDH16A1	1.81155	3.4503	2.51435	0.0180485	0.0429829	-3.63385
MYO9B	1.81082	6.67321	3.18551	0.00357219	0.0112714	-2.2087
SLC25A1	1.81047	3.65266	3.16075	0.0038016	0.0118885	-2.20519
OBFC1	1.8099	3.94195	2.89707	0.0072963	0.0205335	-2.82257
C20orf96	1.80814	5.07197	2.58931	0.0151791	0.037255	-3.50119
FAHD2A	1.80673	4.52406	3.56599	0.00134825	0.00497946	-1.24813
IMPA2	1.80602	4.45673	3.27904	0.00282	0.00926139	-1.94326
GTF2F1	1.80549	4.4162	3.52825	0.00148711	0.00541846	-1.3378
PUS3	1.80527	3.78595	3.03601	0.00518806	0.015538	-2.50485
PFKM	1.8033	4.87961	3.08496	0.00459445	0.0140078	-2.40504
IFFO1	1.80168	5.74974	2.30098	0.0291721	0.0635557	-4.11158
PPM1N	1.80052	3.97549	2.3462	0.0263927	0.0586313	-3.97554
FAM127A	1.79718	6.39312	3.6612	0.00105164	0.0040485	-1.05058
RPL39	1.79233	10.9483	4.79559	5.02374e-05	0.000306488	1.67578
PAM16	1.79168	5.13666	3.05126	0.00499569	0.015033	-2.48203
FASTKD1	1.79028	5.84148	2.98952	0.00581883	0.0170662	-2.64317
FTX	1.7899	5.81797	2.30883	0.0286711	0.0626656	-4.09286
MPV17	1.78901	7.61194	3.54183	0.00143563	0.00525916	-1.38602
KAT8	1.78888	5.52233	3.8817	0.000588154	0.0024703	-0.475423
SSR4	1.78866	7.85846	2.6581	0.0129245	0.0329379	-3.45121
TBC1D10A	1.787	3.55086	2.86586	0.00787056	0.0218911	-2.88283
C14orf93	1.7858	3.15517	3.25837	0.00297185	0.0096598	-1.97698
GALM	1.78537	4.4895	2.75816	0.0101975	0.0270791	-3.13143
SLC2A9	1.78502	5.07493	2.76244	0.0100937	0.026853	-3.12806
PSMG3	1.78334	5.40258	2.33035	0.0273383	0.0604065	-4.03961
TPCN1	1.78308	6.23008	2.65135	0.0131312	0.0333749	-3.39547
TTC38	1.78147	4.5698	2.62119	0.0140924	0.0352237	-3.42876
EIF2B4	1.7779	5.81562	3.79867	0.000732654	0.0029796	-0.699525
CYTH2	1.77787	4.2962	3.89248	0.00057158	0.00241673	-0.435886
MITD1	1.77753	6.53951	2.4259	0.0220752	0.0506896	-3.87399
CDK5RAP3	1.77621	7.80944	3.3711	0.00222984	0.00759122	-1.807
CD68	1.77535	8.85597	4.25712	0.000215623	0.00106166	0.359114
IPO4	1.77441	2.86331	2.17222	0.0385979	0.0793755	-4.30448
RPS3A	1.77412	10.4879	4.21921	0.000238768	0.00115583	0.169007
IL16	1.77388	6.23963	4.1263	0.000306385	0.00142779	0.124759
LY96	1.77343	7.25244	3.28198	0.00279904	0.00920529	-2.00127
TMEM101	1.77325	4.69895	2.98646	0.00586294	0.017169	-2.62401
HECTD3	1.773	4.65862	2.81746	0.00884631	0.0240636	-3.00203
HPS4	1.77016	5.99332	3.46183	0.00176596	0.00625292	-1.53111
INPPL1	1.76954	6.26567	3.35384	0.00233057	0.0078748	-1.8011
NAA38	1.76943	5.24985	2.6365	0.0135964	0.0342648	-3.40498
CTSB	1.76846	11.423	5.07106	2.37835e-05	0.000162227	2.39162
CCDC12	1.76581	6.00731	1.95067	0.0613268	0.11656	-4.7575
TMEM115	1.76542	4.10331	3.22608	0.0032249	0.0103127	-2.06386
FOXRED1	1.76512	4.01982	2.39337	0.0237526	0.0537676	-3.88399
TMEM234	1.764	3.75444	2.32501	0.0276635	0.0608983	-4.01851
ZNF720	1.76319	3.6383	2.82007	0.00879099	0.0239681	-2.98603
PTAFR	1.76152	7.73029	3.14887	0.0039165	0.0122076	-2.33534
CARD16	1.7615	6.42677	2.51959	0.0178328	0.0425653	-3.68915
S100A4	1.75755	6.45713	1.69324	0.10168	0.176047	-5.17789
ARRDC2	1.75648	5.92728	2.49262	0.0189696	0.0447608	-3.72189
TAF1C	1.75611	5.13261	3.06045	0.00488311	0.0147504	-2.46031
ZFAND2B	1.75539	4.90676	2.27955	0.0305799	0.0661067	-4.11993
TMEM138	1.75498	5.85873	3.10603	0.0043594	0.0133901	-2.37985
DEPDC5	1.75373	4.96496	2.31236	0.0284482	0.0623221	-4.06581
FLT3LG	1.75226	2.8943	3.48966	0.00164342	0.00587963	-1.41879
UNC119	1.75112	4.80676	3.23233	0.00317435	0.0101992	-2.05656
RPL34	1.74558	11.0479	4.36816	0.000159864	0.000822108	0.547645
LY6E	1.74532	3.58661	2.11105	0.0439684	0.0881225	-4.41509
FTL	1.74485	13.0873	4.18405	0.000262417	0.00125242	-0.00163083
USP21	1.74413	4.13531	3.6645	0.00104259	0.00402119	-1.00108
TNFSF13B	1.74183	6.17789	2.07943	0.0469975	0.0930729	-4.53097
BLVRB	1.74141	5.55267	3.2434	0.00308672	0.00997507	-2.04307
HIST1H2AG	1.73998	3.31783	2.37421	0.0247944	0.0556539	-3.91644
ULK1	1.73945	2.92712	2.35092	0.0261166	0.0581268	-3.95759
PTGES2	1.73921	3.67562	2.9255	0.00680782	0.0194235	-2.74687
PSMC6	1.73837	6.3243	2.56571	0.0160332	0.0389461	-3.59833
PTPMT1	1.73503	6.35141	3.10524	0.00436802	0.0134079	-2.38882
ULK3	1.73315	5.8371	2.60023	0.0147983	0.0365642	-3.50021
AGAP4	1.73038	4.67863	3.85982	0.000623257	0.00259476	-0.520251
CHERP	1.73027	4.60094	2.64714	0.0132615	0.033607	-3.37123
MTHFD2L	1.73018	3.40935	3.4403	0.00186674	0.00656715	-1.54524
COL9A2	1.72952	4.16737	2.77475	0.00980117	0.0261954	-3.09028
METTL3	1.72736	6.53223	3.49695	0.00161272	0.00580382	-1.46459
GPR114	1.72628	3.63709	2.83048	0.00857315	0.0234754	-2.95926
TMSB4X	1.7239	13.2969	6.16377	1.25798e-06	1.41084e-05	5.24496
ZNF573	1.72334	4.05733	2.59409	0.0150113	0.0369365	-3.47477
ELAC2	1.72236	4.89452	3.51071	0.00155629	0.00563017	-1.39039
STK36	1.72216	4.53608	3.00834	0.00555514	0.0164095	-2.57263
CIB1	1.7218	5.89579	2.94595	0.00647581	0.0186642	-2.74035
ARHGEF40	1.72155	5.86014	3.31044	0.00260357	0.00865545	-1.8897
CLIP2	1.72087	3.57572	3.0198	0.00540023	0.01605	-2.53294
TSPAN14	1.71847	7.30408	3.30211	0.00265936	0.00881004	-1.95485
PHB2	1.71804	6.548	2.81702	0.00885577	0.0240824	-3.04672
CHD9	1.71767	8.05863	2.98323	0.00590959	0.0172949	-2.73333
MED12	1.71714	5.30537	3.06329	0.00484881	0.0146608	-2.4656
TMEM184B	1.71644	3.57271	2.38168	0.0243835	0.054918	-3.90571
ST5	1.71574	5.0931	2.92449	0.00682459	0.0194508	-2.76652
SH3GLB2	1.71549	3.03319	3.01547	0.00545826	0.0161736	-2.53948
MLF2	1.71528	6.99587	3.55698	0.0013802	0.00508953	-1.32611
DNHD1	1.71334	3.88599	3.49687	0.00161306	0.00580382	-1.41002
PRMT2	1.71099	6.72997	2.70883	0.0114664	0.0298554	-3.29405
RPL13AP20	1.71083	3.22536	2.5568	0.0163673	0.0396056	-3.54301
DUSP18	1.7105	4.80661	3.005	0.00560108	0.0165297	-2.58289
LYPLAL1	1.7095	5.39939	2.13476	0.0418124	0.0848227	-4.41606
PTCH1	1.70908	3.22894	2.81377	0.00892536	0.02423	-2.99529
ZNF212	1.70903	2.92321	2.43871	0.0214449	0.0495059	-3.78574
SIRT2	1.70874	4.87784	3.37888	0.00218587	0.00746937	-1.70619
LINC00478	1.7083	5.26201	2.34176	0.0266542	0.059129	-4.01011
PIGM	1.70624	4.0115	3.14463	0.00395839	0.012326	-2.25219
TMBIM4	1.70604	8.14082	4.66644	7.13196e-05	0.000412862	1.46619
FANCL	1.70472	4.22754	2.37603	0.0246937	0.0554542	-3.92799
BTN3A2	1.70246	5.83304	2.94507	0.00648969	0.0186927	-2.74716
TAF1D	1.70222	7.73139	3.87167	0.000603997	0.002527	-0.566705
RBM8A	1.70156	6.82046	2.57021	0.015867	0.0386214	-3.58817
FUS	1.70142	7.30171	3.73044	0.000876938	0.00345244	-0.908618
NUDT5	1.69841	5.5426	1.85637	0.0741155	0.136201	-4.916
AKAP9	1.69838	7.17866	2.97508	0.0060292	0.0175799	-2.71463
HM13	1.69679	7.50509	4.5642	9.40887e-05	0.000521445	1.22799
SYNDIG1	1.69421	6.94937	3.28953	0.00274585	0.00906811	-1.96828
DIABLO	1.69257	5.33957	3.20326	0.00341608	0.0108546	-2.13371
POLG	1.69183	5.09258	3.26754	0.00290352	0.0094636	-1.97902
APOL3	1.68951	4.15623	3.11644	0.00424765	0.013085	-2.31723
INPP5D	1.68915	8.99596	3.24723	0.00305689	0.00989888	-2.17898
KBTBD3	1.68865	3.64351	3.00157	0.00564873	0.0166548	-2.57312
AP2M1	1.68561	6.96039	3.46248	0.00176296	0.00624606	-1.56064
LUC7L	1.68143	6.87834	3.03985	0.00513898	0.0154188	-2.55553
CLIC1	1.68012	7.74856	3.29049	0.00273917	0.00904919	-2.00059
GCC2	1.67886	7.03558	2.67366	0.0124598	0.031951	-3.38343
WBP2	1.6787	6.25523	2.81145	0.0089753	0.0243377	-3.05637
ALPK1	1.67725	6.33931	3.71997	0.000901404	0.00353475	-0.908254
POP4	1.67657	5.73331	2.26144	0.0318167	0.0682517	-4.18838
SNHG10	1.67225	4.17583	2.11497	0.0436054	0.0875029	-4.42637
RPL18	1.67105	9.74046	3.85777	0.000626656	0.00260662	-0.721565
TRIP10	1.67077	3.48095	2.76237	0.0100953	0.026853	-3.11185
SNRPD2	1.67012	8.28048	3.15703	0.00383722	0.011984	-2.34675
RABL2A	1.66696	4.50376	3.19937	0.00344971	0.0109358	-2.13021
TMC8	1.66587	5.83256	3.01673	0.0054413	0.016139	-2.58108
UCK1	1.66567	4.3157	2.42461	0.0221394	0.0508002	-3.82659
HERC2	1.66484	5.38947	3.01954	0.00540372	0.0160521	-2.56726
PMM1	1.6646	4.46512	2.79272	0.00938806	0.0253267	-3.05467
CEP41	1.66359	4.84922	3.02314	0.00535583	0.0159598	-2.54367
MPPE1	1.66311	6.46331	4.05179	0.00037398	0.0016921	-0.0751932
DDRGK1	1.66192	5.13171	1.45112	0.158027	0.25052	-5.50923
IFITM3	1.66163	8.23581	1.7283	0.0951194	0.166665	-5.212
ARHGAP11B	1.66151	3.68821	2.74781	0.0104521	0.0275854	-3.14405
RABL2B	1.65964	4.86397	2.61424	0.014323	0.0356403	-3.44577
GTPBP3	1.65963	3.80762	2.50972	0.0182412	0.0433875	-3.64962
ATXN3	1.65833	5.92851	2.66799	0.0126274	0.0322754	-3.35612
WDR6	1.65822	6.4964	2.61515	0.0142924	0.0356105	-3.49518
COX4I1	1.65532	9.22552	3.67312	0.00101931	0.00394581	-1.15638
TRIOBP	1.65514	3.7385	2.99711	0.00571117	0.0168075	-2.58554
ST6GALNAC2	1.65486	2.67446	3.26487	0.00292324	0.00952135	-1.95554
DPAGT1	1.65412	6.66956	3.51702	0.00153105	0.005553	-1.41912
PES1	1.65125	3.38393	2.82421	0.00870369	0.0237642	-2.9715
FAM172A	1.64853	5.21525	2.59503	0.0149787	0.0368778	-3.49467
DDX56	1.64749	5.59041	3.80447	0.000721509	0.00293806	-0.67875
PCBD1	1.6467	4.89906	2.09976	0.04503	0.0898895	-4.46554
LSM12	1.64564	5.65765	2.28667	0.0301054	0.0652444	-4.13865
SAP30BP	1.64504	6.40649	3.42959	0.00191892	0.00673574	-1.62523
GBAP1	1.645	3.7518	3.26057	0.00295535	0.00961273	-1.97521
ZNF816	1.64481	3.21275	2.3647	0.0253268	0.0566612	-3.93959
PMF1	1.64347	4.59094	2.2315	0.0339623	0.0717065	-4.21298
RAC2	1.64338	6.12534	2.38717	0.0240849	0.0543961	-3.95399
PPP1CA	1.64278	6.48719	3.33737	0.00243075	0.00816389	-1.84448
CSF1R	1.64205	10.3371	3.28443	0.00278165	0.00915446	-2.19461
SLAMF8	1.64114	4.73311	1.95438	0.0608653	0.115939	-4.72101
UBE2Q2P1	1.63955	3.8794	2.38567	0.0241665	0.0545413	-3.90155
ZNHIT1	1.63937	4.5658	2.45447	0.0206923	0.0481079	-3.77201
DDX23	1.63888	5.23871	3.99816	0.000431533	0.00190792	-0.182837
GPR56	1.6384	8.59687	2.53929	0.0170425	0.0409158	-3.76477
IRF1	1.63827	4.76861	2.92565	0.00680522	0.0194235	-2.76174
KIAA0141	1.63703	6.30328	2.78154	0.00964305	0.0258572	-3.13477
DVL2	1.63699	4.03672	2.84904	0.00819766	0.0226541	-2.9209
DNMT1	1.63546	6.19124	3.29644	0.002698	0.00893496	-1.93612
TOM1L2	1.63432	3.43153	2.35783	0.0257178	0.0574276	-3.9481
BET1	1.63358	4.1078	2.32923	0.027406	0.0604999	-4.02025
PAQR3	1.63354	5.4569	3.04382	0.00508869	0.0152838	-2.51166
LEMD2	1.63223	4.7249	2.13868	0.0414656	0.0842814	-4.3893
CCBL1	1.63085	3.37118	2.72479	0.0110404	0.0288809	-3.18913
PATL2	1.62972	3.3996	1.83395	0.0774747	0.141036	-4.90945
RPL6	1.62729	9.74922	4.65428	7.37107e-05	0.000425664	1.34144
DFFA	1.62281	3.54179	3.52573	0.00149688	0.00544569	-1.33789
PDIA3	1.62163	7.6586	3.45442	0.00180002	0.00635836	-1.61309
NEU1	1.62108	5.49652	4.11574	0.000315173	0.00146371	0.110075
DCTN1	1.62096	5.16252	3.47818	0.00169291	0.00602263	-1.47034
SDHC	1.62051	5.91232	2.83398	0.00850123	0.0233255	-3.00117
SRRT	1.61967	5.66717	2.17083	0.0387134	0.079546	-4.35359
TTC9C	1.6181	5.51221	2.41549	0.0225997	0.0516937	-3.87489
TAF8	1.61781	4.05154	2.63456	0.0136586	0.0343929	-3.39334
MFSD8	1.61753	4.65894	2.63649	0.0135969	0.0342648	-3.39939
MAST3	1.61716	5.62739	2.82441	0.00869964	0.02376	-3.00524
ITGB1BP1	1.61707	5.09004	1.82923	0.0781997	0.142138	-4.94476
CCDC84	1.61666	5.5295	1.82508	0.0788401	0.143055	-4.96129
ANKRA2	1.61631	5.60364	2.81867	0.00882074	0.0240354	-3.02832
PARP16	1.6158	3.9371	2.54221	0.0169282	0.0407136	-3.58201
GFOD2	1.61395	3.12233	3.61396	0.00118985	0.004487	-1.116
STAMBP	1.61377	5.0467	3.00526	0.0055975	0.0165294	-2.58573
DAXX	1.61351	4.31724	2.89053	0.00741314	0.0207865	-2.8384
C21orf2	1.61111	3.59509	2.58487	0.0153367	0.0375523	-3.48978
RRNAD1	1.61046	4.81283	1.98349	0.0573514	0.110085	-4.67173
TMIGD2	1.61033	4.05558	2.71727	0.0112394	0.0293531	-3.21813
SNX17	1.60986	6.28017	3.57432	0.00131934	0.00489172	-1.27169
FHIT	1.60785	6.19924	2.7239	0.011064	0.0289347	-3.24293
OGDH	1.60777	4.04587	3.3286	0.00248575	0.00831035	-1.81867
QSOX1	1.60573	5.40441	3.45842	0.00178157	0.00629787	-1.52765
TESK1	1.60407	3.83546	2.45395	0.0207164	0.0481403	-3.76157
RPS29	1.60401	10.9238	3.74963	0.000833756	0.00331684	-1.05765
PDHA1	1.60367	6.83775	2.30467	0.0289353	0.0631557	-4.14287
PBXIP1	1.60148	3.92782	2.7044	0.0115874	0.0301044	-3.24358
ARMC7	1.60112	3.45928	2.78648	0.00952966	0.025643	-3.05381
LHPP	1.6009	3.71327	2.37946	0.0245046	0.055147	-3.91139
DISP1	1.59877	5.56456	2.97874	0.00597531	0.0174496	-2.66875
SYT17	1.59847	4.99631	3.49927	0.00160306	0.00577223	-1.41826
UBE2O	1.59749	3.75576	2.86171	0.00795003	0.0220684	-2.89429
APOC1	1.5972	9.88985	2.5547	0.0164472	0.0397076	-3.80066
DRG2	1.59674	4.97052	2.44057	0.0213548	0.0493339	-3.80618
RMND5B	1.59521	3.91852	3.75764	0.000816349	0.00325579	-0.767106
GCSH	1.5951	3.56849	2.40178	0.0233078	0.0529941	-3.86429
TMEM80	1.59405	5.22634	1.58642	0.124047	0.20681	-5.32669
VAC14	1.59381	4.6129	3.08219	0.00462625	0.0140911	-2.40174
DTNB	1.5938	6.05635	3.85367	0.000633493	0.0026316	-0.568127
NDUFS2	1.59345	7.72272	3.66503	0.00104114	0.00401771	-1.0874
SLC1A5	1.5927	6.7388	2.66252	0.0127911	0.0326417	-3.40339
SULT1A3	1.59233	4.82938	3.01765	0.00542901	0.0161139	-2.55413
TMEM179B	1.5922	6.43851	1.69702	0.100953	0.174948	-5.20271
ACTN4	1.59216	4.62559	2.53469	0.0172239	0.0412992	-3.60996
ATXN1	1.59005	5.12217	3.9034	0.000555254	0.00235716	-0.416293
TRNT1	1.58954	5.16187	3.03603	0.00518783	0.015538	-2.52447
ARHGDIA	1.58563	4.82893	2.34893	0.0262331	0.0583176	-3.98617
TNFAIP8	1.58539	4.30677	2.66788	0.0126306	0.0322754	-3.32691
CIRBP	1.58518	7.46962	3.49347	0.00162732	0.00583963	-1.50096
COMMD10	1.58379	5.85849	2.05573	0.0493881	0.0971179	-4.58286
SHMT2	1.58376	4.97104	2.16983	0.0387967	0.0796112	-4.33477
SURF2	1.58057	3.94705	2.16146	0.0394981	0.0808365	-4.33954
PFKP	1.57983	4.63937	1.54846	0.132913	0.218255	-5.36453
ZNF780B	1.57829	4.81087	2.61337	0.0143521	0.0356752	-3.44805
TRIM68	1.57805	4.10536	2.61201	0.0143978	0.0357606	-3.43977
VRK3	1.57796	4.98156	2.90518	0.00715358	0.0202425	-2.81176
HDDC3	1.57702	3.95605	2.47809	0.0196096	0.0460534	-3.71824
PTPN7	1.57512	4.44461	2.01245	0.0540322	0.104667	-4.60781
RP9	1.5747	4.18439	2.59999	0.0148068	0.036573	-3.46622
UBL7	1.57374	5.28786	2.12362	0.0428138	0.0862174	-4.42335
KHSRP	1.57275	3.54431	2.844	0.00829797	0.0228538	-2.92721
ZNF133	1.57251	3.33275	2.17	0.0387825	0.0796112	-4.31293
ELMO1	1.56902	8.40955	3.13336	0.00407165	0.0126267	-2.42886
MRPS18C	1.56737	5.80364	2.63939	0.0135048	0.0340871	-3.41769
RBM19	1.56722	5.39839	3.03519	0.00519855	0.0155596	-2.52797
EHBP1L1	1.56672	4.5176	2.09248	0.0457256	0.0910291	-4.47001
MRPS16	1.56566	5.36107	2.78382	0.00959068	0.0257578	-3.09838
PPP1R3E	1.56449	5.14778	2.86036	0.00797608	0.0221278	-2.91542
SFXN4	1.56383	4.86873	3.42198	0.00195688	0.00682858	-1.60755
CECR5	1.563	4.95405	3.36556	0.00226169	0.00768586	-1.74261
NAP1L4	1.56269	5.90318	3.1057	0.00436303	0.0133969	-2.38052
UXT	1.56177	7.46655	3.26888	0.00289367	0.00944125	-2.04698
COG8	1.56147	3.96094	2.97002	0.00610466	0.0177672	-2.65237
METTL5	1.55666	5.69081	1.67587	0.105068	0.180792	-5.20197
KLHL36	1.55648	4.06811	2.80038	0.00921707	0.0248937	-3.03301
CARS2	1.55643	4.81942	2.98823	0.00583733	0.0171046	-2.6204
IFT122	1.5559	4.58682	2.29594	0.0294977	0.0641326	-4.08625
PRKD2	1.55584	3.6492	2.64016	0.0134803	0.0340526	-3.3708
CES4A	1.55508	3.45573	2.38164	0.0243856	0.054918	-3.90458
RBM33	1.55453	6.27199	2.26074	0.0318657	0.0683258	-4.20337
TPI1	1.54797	8.69489	2.41273	0.0227407	0.0519163	-4.02735
SEC31B	1.546	4.65077	3.07802	0.00467444	0.0142288	-2.41334
THEM4	1.54419	4.44706	2.2473	0.0328147	0.0698135	-4.1796
SUPT5H	1.54371	6.05167	3.59079	0.00126395	0.00471101	-1.21722
ZNF770	1.5436	5.90116	2.21099	0.0355059	0.0742353	-4.29311
TMEM55A	1.54243	4.72114	1.98933	0.0566681	0.109004	-4.66727
GET4	1.54153	4.93132	3.39253	0.00211068	0.00726901	-1.6739
DDOST	1.54137	6.96906	3.34518	0.00238273	0.00801964	-1.85172
MTHFSD	1.53876	3.09879	2.49633	0.0188095	0.0444493	-3.66761
RNF135	1.53846	5.76087	3.84711	0.00064459	0.00267536	-0.579889
KRTCAP2	1.53692	8.04581	2.595	0.0149797	0.0368778	-3.6035
PSMD4	1.53481	6.95065	3.02798	0.00529214	0.0158048	-2.59154
KAT5	1.53452	4.5379	3.12005	0.00420952	0.0129759	-2.31618
GDPD3	1.53353	3.55834	2.02647	0.0524882	0.102135	-4.58122
GRHPR	1.53303	5.79259	1.9878	0.0568463	0.109292	-4.69549
PHYHD1	1.53303	3.16309	2.27322	0.0310069	0.0668165	-4.11125
RNF121	1.533	3.89444	2.81812	0.00883236	0.0240463	-2.98912
GMIP	1.5306	4.33033	2.74429	0.0105402	0.0277716	-3.15824
PIAS3	1.52979	5.89182	2.84849	0.00820839	0.0226728	-2.96895
SREBF1	1.5259	4.10188	2.45101	0.020855	0.0483677	-3.76913
GRIPAP1	1.52509	5.52747	1.83416	0.0774437	0.141013	-4.94621
ISY1	1.52235	4.67094	3.21374	0.00332693	0.0106171	-2.10027
PRR14	1.51916	4.35573	2.84941	0.00819033	0.0226427	-2.92802
DHODH	1.51813	3.00764	2.48629	0.019246	0.0452892	-3.68679
SLC5A6	1.51771	4.64016	2.04472	0.0505353	0.0990455	-4.56703
FXN	1.51604	4.5938	3.09056	0.00453089	0.0138496	-2.38408
SH2B1	1.51603	3.22991	2.59869	0.0148517	0.0366579	-3.45445
FAM185A	1.51521	4.01281	2.32632	0.0275834	0.0607796	-4.02086
PDCD5	1.51501	6.60579	1.54114	0.134682	0.220587	-5.44142
CHCHD10	1.51429	4.37924	1.81521	0.0803825	0.145243	-4.9507
SIRT7	1.51262	4.04563	3.13291	0.00407627	0.0126267	-2.28038
ADHFE1	1.51242	4.64332	1.75444	0.090464	0.159807	-5.05866
CCNL2	1.51222	7.15464	3.41241	0.00200562	0.0069738	-1.69062
NDUFB10	1.51151	6.13877	1.43045	0.163822	0.257768	-5.57068
GIMAP7	1.5108	5.46632	2.14452	0.0409532	0.0834365	-4.40919
RPPH1	1.50958	4.56741	1.48337	0.149316	0.239223	-5.45199
FAM49B	1.50933	8.28185	4.0871	0.000340285	0.00156501	-0.0518141
OPRL1	1.50915	3.24335	2.90076	0.00723104	0.0204129	-2.79785
DOLPP1	1.50903	2.83734	2.32646	0.0275751	0.0607796	-4.00587
IFT172	1.50886	4.72686	2.48181	0.0194439	0.0456869	-3.71745
ANAPC5	1.50803	6.77974	3.50841	0.00156558	0.00565446	-1.44942
TGFBI	1.50797	6.25339	2.30004	0.0292327	0.0636407	-4.13824
ZNF783	1.50209	3.49779	2.64826	0.0132268	0.0335462	-3.3572
TMEM212	1.50145	2.67475	2.07163	0.0477731	0.0942939	-4.48572
MAVS	1.50132	5.24329	3.26589	0.00291571	0.00950008	-1.99406
LINC00476	1.49999	2.64089	2.09055	0.0459121	0.0912992	-4.45071
MXD3	1.49992	2.91176	2.45409	0.0207101	0.0481376	-3.7538
BCO2	1.49872	5.80555	2.46035	0.0204175	0.0475974	-3.79889
ARNTL	1.4983	5.02605	3.74774	0.000837915	0.00332781	-0.80972
C10orf11	1.49722	6.71534	2.89538	0.00732631	0.0206084	-2.89456
CHRFAM7A	1.49706	3.67104	2.39068	0.0238964	0.0540345	-3.89062
ZNF714	1.49644	3.66596	2.30213	0.0290981	0.0634269	-4.06525
GAS5	1.49606	9.05479	3.60732	0.00121066	0.00454919	-1.31835
LINC00493	1.49488	7.00544	3.17602	0.00365853	0.011517	-2.24956
SFXN5	1.49408	3.1743	2.56849	0.0159306	0.0387464	-3.51643
FAU	1.49387	9.79874	3.07154	0.00475039	0.0144137	-2.66043
ERV3-1	1.49277	6.59717	3.01396	0.00547867	0.016224	-2.61754
WDR4	1.49206	3.13708	2.12409	0.0427708	0.0861592	-4.39338
TMEM63A	1.49043	5.59252	2.48786	0.0191771	0.045172	-3.7275
TAP2	1.48969	3.21011	2.88511	0.00751152	0.021042	-2.83434
MRRF	1.48924	5.94752	2.6454	0.0133159	0.033727	-3.41704
PI4KA	1.48843	5.96072	3.79601	0.000737811	0.00299673	-0.710673
DENND2D	1.48751	4.71097	1.87149	0.0719221	0.132902	-4.85858
TRIM25	1.4874	5.86329	2.27283	0.0310339	0.0668444	-4.1667
SPATA6	1.48712	5.20058	2.0756	0.0473767	0.0936089	-4.52881
SH3BP2	1.48545	6.12599	2.20462	0.0359987	0.0751331	-4.31312
RPL4	1.48504	10.3842	3.62208	0.0011649	0.00440167	-1.36026
GEMIN7	1.48496	4.70231	2.4043	0.0231761	0.0527579	-3.87566
ANKRD10	1.48388	8.52469	2.64458	0.0133414	0.0337705	-3.53714
IFT74	1.48181	3.36817	1.80924	0.0813295	0.146702	-4.94419
TMEM220	1.48008	4.8308	2.0157	0.0536714	0.104095	-4.61679
PPP1R12B	1.47963	4.70759	2.87819	0.00763874	0.0213417	-2.86983
ANAPC16	1.47931	6.26552	2.06829	0.0481088	0.0948383	-4.56797
SLC7A6OS	1.47901	5.14785	2.57071	0.0158489	0.0386047	-3.54906
ATXN7L1	1.47843	4.92733	2.58625	0.0152874	0.0374508	-3.50841
RTKN	1.4758	3.34477	2.29028	0.0298671	0.0647796	-4.07988
HCLS1	1.47287	9.42506	3.9861	0.00044563	0.00196019	-0.397773
MRPL36	1.47257	5.18997	1.72847	0.0950872	0.16664	-5.105
CNP	1.47131	5.10797	2.89732	0.00729186	0.0205335	-2.83491
PAOX	1.47067	2.85046	2.3846	0.0242245	0.0546462	-3.88933
LSM5	1.46876	5.16435	2.7858	0.00954511	0.0256701	-3.08383
PPM1F	1.46875	4.07157	1.93899	0.0627989	0.118858	-4.73761
PARP3	1.46809	3.34127	2.17268	0.0385596	0.0793437	-4.30764
SULT1A1	1.46637	3.49767	2.39944	0.0234311	0.053249	-3.86856
EXOC4	1.46556	7.11897	2.17494	0.0383737	0.0790812	-4.40191
ADD1	1.4638	6.5612	3.3824	0.00216623	0.0074226	-1.74586
PEF1	1.46278	5.10376	1.8773	0.0710937	0.131617	-4.85599
TSGA10	1.46068	3.1844	2.26556	0.0315316	0.0677319	-4.13197
USP11	1.46015	6.09364	2.8761	0.0076776	0.021425	-2.90736
CHMP4A	1.45869	6.45917	1.68181	0.103898	0.179136	-5.23431
NAGK	1.45839	7.61671	3.27218	0.00286953	0.00938183	-2.04103
ANKAR	1.45832	3.78707	2.11491	0.0436112	0.0875029	-4.41563
CTNS	1.45723	4.9447	2.66167	0.0128166	0.032698	-3.35003
PYCR2	1.45708	4.41508	2.82131	0.00876483	0.0239131	-2.99131
ACTR10	1.45531	5.43944	2.30436	0.0289555	0.0631853	-4.10424
CUTA	1.45505	6.6995	2.99968	0.00567506	0.0167169	-2.64548
SIGLEC11	1.45432	3.64748	2.01988	0.0532086	0.103282	-4.58931
SNRPA1	1.45183	6.2798	1.7066	0.0991359	0.172356	-5.19036
PSRC1	1.45169	6.68009	2.17296	0.0385372	0.0793148	-4.3817
GBA	1.45157	5.42163	2.24569	0.0329295	0.0699899	-4.20836
FGGY	1.45123	3.73751	2.69102	0.0119598	0.0309196	-3.26585
PDAP1	1.45105	4.91275	2.59131	0.0151086	0.0371183	-3.49642
TRMT2B	1.44909	3.55821	2.44725	0.021034	0.0487233	-3.77288
PSMG4	1.44791	4.07111	2.58445	0.0153517	0.0375729	-3.49592
SNRPB	1.44683	6.36922	2.27044	0.0311963	0.0671636	-4.19181
TP53I11	1.44475	6.15836	2.77997	0.00967941	0.0259357	-3.127
RNF8	1.44376	3.63362	1.91133	0.0664079	0.124472	-4.78163
APOA1BP	1.44266	5.36819	3.27169	0.00287311	0.00939031	-1.97971
CPM	1.44005	6.49479	2.61388	0.0143351	0.0356517	-3.50298
HMGB1	1.43866	8.08732	2.78147	0.00964465	0.0258572	-3.21143
AHCY	1.43859	4.99968	2.63055	0.0137871	0.0346339	-3.41884
UCP2	1.43821	8.54791	2.99697	0.00571315	0.0168082	-2.75104
RBBP4	1.43807	6.32818	3.36021	0.00229292	0.00777807	-1.79394
CCDC94	1.43759	3.93776	2.17219	0.0386002	0.0793755	-4.31661
SNRNP70	1.43743	5.05079	1.83704	0.0770048	0.140485	-4.92511
NAA60	1.43735	5.1893	2.93541	0.00664486	0.0190761	-2.7561
BLOC1S1	1.43735	6.79056	2.17481	0.0383841	0.0790854	-4.3806
FARP2	1.43472	4.46706	2.49652	0.0188012	0.044441	-3.6839
GRAP	1.43394	2.53083	2.38394	0.0242603	0.054701	-3.88971
ITPA	1.43368	4.93956	1.42242	0.166117	0.260818	-5.55327
PLEKHM2	1.43309	4.11452	2.51687	0.0179446	0.0427974	-3.63947
TMEM104	1.43166	3.45662	2.105	0.0445345	0.0890877	-4.43459
C1RL	1.43078	4.16018	1.86716	0.0725444	0.13382	-4.86221
PPP1R11	1.42628	4.00099	1.87715	0.0711147	0.131622	-4.8415
WDR60	1.42476	4.67158	1.46723	0.153628	0.244674	-5.48265
RPL26	1.42418	11.3825	4.0332	0.00039302	0.00177149	-0.345769
ZNF596	1.42382	3.28948	2.07925	0.0470154	0.0930889	-4.47737
EIF3C	1.42307	7.1706	2.981	0.00594213	0.0173687	-2.71009
PGBD2	1.42274	2.93281	2.07349	0.0475872	0.0939669	-4.48515
UBE2B	1.42186	7.33837	3.17621	0.00365678	0.0115153	-2.25732
RBM10	1.41973	3.84527	2.92988	0.00673537	0.0192718	-2.74165
PRPF6	1.41911	4.39668	3.28343	0.00278873	0.00917458	-1.93031
BCL2L12	1.4183	2.59419	2.7338	0.0108067	0.0283556	-3.16087
CFL1	1.41604	9.10423	3.28647	0.0027673	0.00911749	-2.11398
SNHG6	1.41599	8.36174	2.03627	0.0514308	0.100448	-4.74107
CEP250	1.41528	3.14239	2.33224	0.027224	0.060182	-3.99619
YIPF3	1.41498	6.34065	2.62961	0.0138176	0.0346738	-3.46245
ACO2	1.41476	4.75857	2.49372	0.0189219	0.0446737	-3.69507
ILKAP	1.41397	5.7247	3.63393	0.00112937	0.00428963	-1.10954
PUF60	1.41357	5.56031	2.5885	0.0152079	0.0373042	-3.52118
CRYZL1	1.41313	6.98038	2.82606	0.008665	0.0236995	-3.04829
ABCF1	1.41304	4.23747	2.31664	0.028181	0.0618366	-4.04066
FAM78A	1.41304	4.4032	2.38891	0.0239914	0.0542061	-3.89933
C7orf73	1.41296	5.34879	3.38425	0.002156	0.00740092	-1.71182
DEF8	1.41231	5.33287	3.14404	0.00396425	0.0123361	-2.28017
GNLY	1.4116	4.68735	0.74131	0.464772	0.579926	-6.26548
SH2D4A	1.41033	3.40799	1.67784	0.104678	0.180186	-5.16128
MPI	1.41032	5.3229	2.43709	0.0215235	0.0496512	-3.83133
DPP3	1.40556	3.79318	2.00565	0.0547957	0.105929	-4.61783
GTPBP10	1.40358	3.81812	2.44389	0.0211949	0.0490481	-3.78654
LENG1	1.40345	2.82887	2.71027	0.0114274	0.0297701	-3.21348
NBPF24	1.40203	4.67092	2.86971	0.00779756	0.0217278	-2.889
ZNF646	1.40107	2.50623	2.51573	0.0179916	0.0428883	-3.62211
PABPN1	1.40092	5.39896	2.42496	0.0221217	0.0507718	-3.84972
GRB2	1.40014	7.76779	2.95455	0.00634081	0.0183196	-2.79664
CIC	1.40006	2.91392	2.45124	0.0208445	0.0483553	-3.75716
DNAH1	1.39983	3.94422	2.32698	0.027543	0.0607456	-4.02106
GAPDH	1.39913	10.3022	2.51563	0.0179955	0.0428883	-3.93282
WDR73	1.39825	4.68144	1.79239	0.0840491	0.15072	-4.99574
NDUFB1	1.39746	7.67796	3.27463	0.00285179	0.00933993	-2.04195
ZNF496	1.39739	3.08709	2.17428	0.038428	0.0791586	-4.29998
SH3GL1	1.39679	3.38034	2.50464	0.0184549	0.043764	-3.65641
ZNF814	1.39462	3.38122	2.0285	0.0522675	0.10183	-4.57121
PCGF1	1.39385	4.73953	2.65663	0.0129695	0.0330436	-3.3521
RAB1B	1.39373	4.8824	2.44631	0.0210787	0.0487911	-3.79687
BIN3	1.39186	4.05191	2.9448	0.00649402	0.0186927	-2.70846
SSBP2	1.39079	7.02843	2.13524	0.0417697	0.0847906	-4.47535
TMSB10	1.39035	11.2765	3.26156	0.00294789	0.00959618	-2.27251
SMARCA4	1.38959	5.34726	3.07175	0.00474789	0.0144107	-2.44661
DOCK6	1.38896	3.28137	1.89133	0.0691281	0.128605	-4.80193
NUCB2	1.38719	4.477	1.41263	0.168952	0.264306	-5.55565
CD300A	1.38546	7.53098	2.90957	0.00707756	0.0200753	-2.89275
NBPF10	1.38436	4.40945	3.18895	0.00354142	0.0111854	-2.15347
KCNAB2	1.3831	2.63234	2.43325	0.0217114	0.0499872	-3.7904
PPP1R12C	1.38302	3.75336	1.94998	0.0614134	0.116678	-4.7083
TNFSF12	1.38197	5.16398	2.06997	0.0479399	0.0945641	-4.5295
GEMIN8	1.3815	3.51483	2.11962	0.043178	0.0867768	-4.40694
AMT	1.38085	5.00158	1.83096	0.0779326	0.141715	-4.94138
SP110	1.38072	7.46693	3.22003	0.00327455	0.0104574	-2.16661
VAMP1	1.38013	5.30547	2.78086	0.00965876	0.0258877	-3.10254
LYSMD1	1.37967	2.58316	2.18389	0.037643	0.0778968	-4.27858
SLC16A5	1.37715	2.75377	1.98542	0.0571244	0.10976	-4.63782
HIST1H1C	1.37606	5.74611	1.59265	0.122639	0.204751	-5.33202
TGFB1	1.37589	4.42923	1.93334	0.0635215	0.120058	-4.74968
LRRC28	1.37319	4.87121	2.60074	0.014781	0.0365386	-3.48496
RNASE3	1.3728	5.49536	1.38589	0.176887	0.274188	-5.63288
NOP56	1.37246	7.09705	2.61432	0.0143201	0.0356403	-3.5204
GRINA	1.37237	5.94146	2.58441	0.0153531	0.0375729	-3.54186
ATP5G1	1.37021	6.30467	1.62152	0.116287	0.196497	-5.3039
SEMA6A	1.36984	3.19611	1.8273	0.0784964	0.14254	-4.91639
PAIP1	1.3697	4.24864	2.26433	0.0316169	0.0678536	-4.14667
EPN1	1.36742	2.65226	2.35237	0.0260326	0.0580378	-3.95366
ZMYND19	1.36695	2.77624	2.19927	0.0364162	0.0759711	-4.25105
PFAS	1.36606	3.71004	2.46849	0.0200431	0.0468744	-3.73114
ZSCAN5A	1.36578	2.62976	1.80387	0.082187	0.147968	-4.94817
TSPAN31	1.36525	6.08757	2.60152	0.0147539	0.0365021	-3.51173
TNPO2	1.36494	4.82896	2.18263	0.037745	0.0780397	-4.30629
COQ6	1.3627	4.71641	2.15953	0.0396609	0.0811347	-4.35186
HSD17B7	1.35855	5.66883	2.46565	0.0201731	0.0471203	-3.78091
TMEM176A	1.35845	7.79766	2.59991	0.0148096	0.036573	-3.60097
FAM110B	1.35725	4.30587	1.61387	0.117942	0.198622	-5.26638
ING5	1.35654	3.44808	2.41281	0.0227363	0.0519163	-3.83846
TUSC2	1.35611	4.15012	2.45728	0.0205604	0.0478418	-3.76189
SFXN1	1.35317	4.74787	1.7597	0.0895504	0.158547	-5.04664
ORMDL1	1.34998	7.58428	2.24767	0.0327882	0.0697834	-4.30744
ASB6	1.34971	3.4118	2.96761	0.00614084	0.0178451	-2.64992
NR2C2AP	1.34943	3.91171	2.04648	0.05035	0.0987231	-4.54846
SON	1.34941	9.65285	2.45286	0.0207677	0.0482169	-4.01934
PCK2	1.34879	5.18684	2.12195	0.0429655	0.0864468	-4.43333
PIK3IP1	1.3468	6.75217	2.0932	0.0456567	0.0909491	-4.54028
HDHD3	1.34443	3.57086	2.07349	0.0475876	0.0939669	-4.49337
PTCD3	1.34431	6.07437	1.78276	0.0856397	0.152965	-5.06787
RPL19	1.3441	11.2509	3.20286	0.0034195	0.0108618	-2.41749
TJAP1	1.34223	3.8584	2.03143	0.051951	0.101297	-4.57503
COX8A	1.33987	7.75641	2.24457	0.0330101	0.0701298	-4.29551
NDRG2	1.33966	7.31009	2.26868	0.031317	0.0673625	-4.23844
DDX39A	1.33951	6.63027	1.67214	0.105808	0.181933	-5.24762
THOC3	1.33913	4.40467	2.28976	0.0299015	0.0648174	-4.09965
PON2	1.33882	6.86214	2.09258	0.045716	0.0910291	-4.55069
IKBKB	1.3381	6.24632	2.07907	0.0470332	0.0931046	-4.55303
GLYCTK	1.33797	3.19575	2.18518	0.0375384	0.0777313	-4.28131
UROS	1.33732	5.03885	2.31138	0.0285102	0.0623858	-4.07128
PIGT	1.33675	6.28659	3.03497	0.00520141	0.0155632	-2.56271
ARIH2	1.33547	6.41534	2.24062	0.0332952	0.070643	-4.25681
LINC00265	1.33522	3.39213	2.58345	0.0153871	0.0376465	-3.48817
LINC00324	1.33421	3.30329	2.08649	0.0463061	0.0919724	-4.46429
CCND3	1.33302	6.62603	2.17071	0.0387232	0.079546	-4.38899
CRTC3	1.33204	2.47017	1.88507	0.069999	0.129945	-4.81206
ZNF595	1.33132	4.17652	2.72185	0.0111179	0.0290671	-3.20898
PPIA	1.33101	9.9908	3.42239	0.00195483	0.00682391	-1.84425
GIT1	1.3274	3.19146	2.25522	0.0322523	0.0688436	-4.14788
VGLL4	1.32578	4.56299	2.56928	0.0159012	0.0386948	-3.53746
SDHA	1.32399	6.11464	2.93365	0.00667362	0.0191355	-2.78764
DENND1C	1.32386	4.99651	2.58753	0.0152423	0.0373499	-3.50446
ZNF710	1.32317	4.40787	2.42726	0.0220072	0.0505655	-3.82368
ATP5I	1.32189	8.44513	2.32509	0.0276585	0.0608983	-4.19486
C22orf29	1.3214	2.95068	1.95045	0.0613536	0.116588	-4.70304
ACRBP	1.32097	4.29703	1.8735	0.0716343	0.132437	-4.85259
BRD3	1.3206	4.43056	3.11877	0.00422296	0.0130131	-2.31718
RALGDS	1.31995	3.0365	2.13485	0.0418043	0.0848227	-4.36974
SLC37A4	1.31973	5.38288	2.64378	0.0133665	0.033819	-3.40096
TMEM70	1.31782	6.00574	2.52803	0.0174901	0.0418739	-3.66949
COMMD9	1.31732	5.54361	2.00151	0.0552657	0.106708	-4.65947
TMEM241	1.3163	3.02422	2.19226	0.0369706	0.0767564	-4.26488
TTL	1.31626	3.21114	1.82286	0.0791853	0.143599	-4.92299
STAT2	1.31501	6.26051	2.26711	0.0314247	0.0675482	-4.19859
STK16	1.3145	2.65453	2.09038	0.0459287	0.0912992	-4.45139
DHRS4	1.31298	4.78463	2.19857	0.0364718	0.0760704	-4.2757
SIDT2	1.31214	5.34746	2.17531	0.0383433	0.0790617	-4.34606
CLPB	1.31121	4.94678	2.04134	0.0508915	0.0995995	-4.57602
TBCA	1.3104	6.72916	2.07264	0.0476723	0.0941147	-4.58054
PREX1	1.30998	6.52338	2.549	0.016665	0.0401416	-3.63955
CBWD6	1.30972	6.92424	2.74186	0.0106014	0.0279018	-3.24216
HIRIP3	1.3084	3.3963	1.70638	0.099177	0.172356	-5.10992
CRELD2	1.30787	3.98651	1.69151	0.102012	0.176558	-5.14133
TBC1D22A	1.3075	6.21085	2.49779	0.0187464	0.0443667	-3.73209
SF3B3	1.30723	6.17984	2.50609	0.0183937	0.0436878	-3.7186
DCTN2	1.30692	6.64439	3.47751	0.00169586	0.00603011	-1.52234
ZNF574	1.30503	2.71274	2.13298	0.0419707	0.0849623	-4.37308
TSPAN3	1.30463	7.2437	3.15585	0.00384856	0.0120116	-2.31435
C19orf54	1.30432	3.93494	2.72544	0.0110236	0.0288529	-3.19314
PTK2B	1.30427	5.26516	1.86711	0.0725517	0.13382	-4.88509
UQCR10	1.30188	7.46086	2.93317	0.00668141	0.0191462	-2.83266
AKIP1	1.30187	5.51975	2.62676	0.0139099	0.0348593	-3.44163
NPHP4	1.30102	2.76269	2.39134	0.0238608	0.0539669	-3.87692
RPLP2	1.3005	10.6862	1.99803	0.0556634	0.107344	-4.95359
NADK	1.30023	4.42815	2.13381	0.0418972	0.0848859	-4.38896
WASH7P	1.29974	3.72482	2.90716	0.00711928	0.0201755	-2.78812
LRRC69	1.29913	2.87243	2.09683	0.0453089	0.0903512	-4.44148
ALG9	1.29835	4.54463	2.34081	0.026711	0.0592413	-4.00003
RNF187	1.29703	3.85576	1.53283	0.136712	0.22318	-5.37613
CARD11	1.29591	5.14698	2.12357	0.0428179	0.0862174	-4.42957
ZCRB1	1.29518	5.33548	2.30266	0.0290644	0.0633938	-4.09809
TSSC1	1.29477	3.83096	2.43455	0.0216474	0.0499006	-3.80114
AKAP10	1.29271	6.35626	2.45282	0.0207697	0.0482169	-3.83097
PDXDC2P	1.2925	5.50702	2.63461	0.013657	0.0343929	-3.4294
N4BP2L2	1.29245	8.30901	2.21917	0.034883	0.073235	-4.40154
CLPTM1L	1.29177	4.35572	1.88309	0.0702766	0.130435	-4.83781
ADAT2	1.29144	4.07494	2.15789	0.0398003	0.0813496	-4.34431
B2M	1.28838	13.1872	4.33454	0.000175039	0.000890017	0.370393
C6orf226	1.28831	4.66781	1.4408	0.160901	0.254227	-5.5139
OLA1	1.28785	5.28407	1.88795	0.0695968	0.129351	-4.86301
HDAC2	1.28676	6.02868	1.85649	0.0740986	0.136197	-4.94886
PELP1	1.28563	3.49998	2.76147	0.0101172	0.0268961	-3.11045
MRPL43	1.28549	5.66301	1.77365	0.0871657	0.155019	-5.06524
PPCS	1.28339	6.15219	2.60104	0.0147707	0.0365339	-3.51871
PLEKHH1	1.28315	3.38739	2.07565	0.0473724	0.0936089	-4.48672
KCNIP1	1.28263	4.9086	1.78146	0.0858565	0.153208	-5.00973
TCHP	1.28227	4.34923	2.6119	0.0144015	0.0357606	-3.44139
TTC31	1.28002	5.18162	1.58657	0.124013	0.20679	-5.32879
MAP2K5	1.27952	4.98283	2.6124	0.0143846	0.0357374	-3.46075
C12orf5	1.27914	5.57342	2.59937	0.0148281	0.0366091	-3.50237
C5orf63	1.27862	3.48274	1.99133	0.0564355	0.108635	-4.63391
SIKE1	1.27684	4.62444	1.62629	0.115263	0.19508	-5.25464
EMP3	1.27674	5.69965	2.04918	0.0500677	0.0982507	-4.5832
DPF2	1.27665	5.65931	2.58938	0.0151767	0.037255	-3.52489
MED19	1.27639	4.23804	2.53058	0.0173878	0.0416709	-3.61252
MNT	1.27514	3.04605	2.27867	0.0306391	0.0662044	-4.09839
CHMP7	1.2746	4.42991	2.83382	0.00850446	0.0233277	-2.96605
CYP20A1	1.27219	4.91483	2.4952	0.0188581	0.0445422	-3.70732
RYR1	1.27127	5.32482	1.90066	0.0678466	0.126594	-4.83278
ZNF568	1.2711	3.04352	1.97534	0.0583166	0.111757	-4.66085
LGALS1	1.27102	6.19071	1.57072	0.127653	0.21141	-5.35715
TAOK3	1.26983	6.97596	2.63321	0.0137017	0.0344724	-3.47673
JMJD8	1.2696	3.45235	2.3518	0.0260655	0.0580676	-3.95915
AP3D1	1.26886	5.01134	2.84768	0.00822465	0.0226913	-2.94331
SLC12A4	1.26866	3.53004	1.79085	0.0843015	0.151028	-4.97375
IL11RA	1.26815	4.12262	2.03069	0.0520299	0.10143	-4.57951
PREB	1.26699	5.22813	1.55099	0.132307	0.217506	-5.38074
TCTN1	1.26619	3.97906	2.20983	0.0355952	0.0743893	-4.24617
RPL22L1	1.26614	6.67979	2.24261	0.0331514	0.0703828	-4.25781
SMAD5	1.26373	5.86333	2.29102	0.0298185	0.0646964	-4.14214
ZNF345	1.26335	2.75009	2.23927	0.033393	0.0707848	-4.17658
RRBP1	1.26211	4.90302	2.63003	0.013804	0.0346603	-3.41529
SNRPG	1.26199	6.99146	1.79098	0.0842808	0.151021	-5.07468
ARHGAP1	1.26095	4.9139	2.70507	0.0115691	0.030077	-3.25876
ZNF333	1.26025	5.30203	2.33657	0.0269633	0.0597449	-4.02985
AES	1.25985	3.70543	1.83193	0.0777849	0.141546	-4.91344
VAT1	1.2596	5.24738	1.81656	0.0801699	0.144886	-4.96713
ZC3H18	1.25917	4.24377	2.17069	0.038725	0.079546	-4.32176
CCT7	1.25756	6.58406	3.00835	0.00555511	0.0164095	-2.63251
SREK1IP1	1.25748	4.72472	1.66302	0.107635	0.18444	-5.19905
KIAA1841	1.25695	4.14124	1.36243	0.184087	0.282482	-5.60788
CRTC2	1.25686	5.7977	2.00635	0.0547177	0.1058	-4.66864
TMED3	1.25609	4.93247	1.73846	0.0932864	0.163968	-5.0872
TMEM183A	1.25577	4.05599	1.85564	0.0742232	0.136346	-4.87965
PET112	1.25572	4.09801	2.50373	0.0184932	0.043833	-3.66675
HIATL2	1.2532	2.76379	1.95694	0.0605496	0.115421	-4.69091
PYGB	1.25263	3.6635	2.64951	0.013188	0.0334624	-3.35214
OSGEP	1.25225	6.41224	2.0365	0.0514062	0.100448	-4.63018
ABHD12	1.24848	5.60422	2.08849	0.0461111	0.0916042	-4.51093
RNASET2	1.24772	10.4954	1.92535	0.0645564	0.12163	-5.07416
GORASP1	1.24684	5.49188	2.23475	0.0337234	0.0712782	-4.24509
ABCA5	1.24624	2.46588	2.07728	0.0472102	0.0933967	-4.47303
CSNK1E	1.24623	5.43525	2.23909	0.0334065	0.0707976	-4.22663
FBXO18	1.24603	5.27779	2.52953	0.0174298	0.0417611	-3.64715
DUOX1	1.24597	2.56914	1.82495	0.0788601	0.143064	-4.91159
ZNF836	1.24444	3.68715	1.71347	0.0978486	0.170565	-5.1005
DUSP22	1.24315	5.37262	2.11899	0.0432359	0.0868378	-4.45612
HDAC3	1.24265	6.20801	2.71727	0.0112394	0.0293531	-3.27307
FUT8	1.24186	5.05802	1.87962	0.0707651	0.131213	-4.86368
LILRA6	1.23945	4.15066	1.19117	0.24374	0.352478	-5.81288
HKR1	1.23766	4.72362	1.6885	0.102594	0.177307	-5.16114
MINK1	1.23743	4.60031	1.54848	0.132908	0.218255	-5.3616
TMEM216	1.23685	4.29428	2.07708	0.0472305	0.0934174	-4.50189
PARK7	1.23646	7.60687	2.75638	0.0102408	0.0271789	-3.24487
DBF4B	1.23563	2.66407	2.04341	0.0506726	0.0992531	-4.5369
SCPEP1	1.23434	7.86581	3.57052	0.00133245	0.00493069	-1.34372
UPK3BL	1.23356	4.82873	1.96709	0.059309	0.113407	-4.70086
TBC1D2B	1.23342	5.58117	2.32226	0.0278328	0.0612283	-4.07506
CD2BP2	1.23136	4.47428	2.90984	0.0070729	0.0200681	-2.79692
GPR89A	1.2297	5.56935	2.41688	0.0225288	0.0515932	-3.87723
AVIL	1.22943	2.86547	1.87922	0.0708222	0.131268	-4.82373
MBD6	1.22736	4.91593	1.67932	0.104388	0.179818	-5.18545
FCGR2C	1.22438	7.04039	1.76245	0.0890754	0.157765	-5.11615
FAM86A	1.22407	4.08361	1.74269	0.0925308	0.163033	-5.0604
IFI30	1.22337	9.07649	2.13447	0.0418385	0.0848575	-4.61339
GTF2H2C	1.22332	4.78187	2.4969	0.0187848	0.0444133	-3.6953
CDK5RAP1	1.22201	5.57514	1.55944	0.130297	0.214889	-5.37945
DAGLB	1.22176	6.96174	2.78959	0.00945878	0.025494	-3.1396
POP5	1.22145	6.34906	1.09158	0.284462	0.397317	-6.00792
FGR	1.22103	5.36275	1.15454	0.258188	0.369191	-5.89295
CEACAM21	1.21967	4.62913	1.89846	0.0681477	0.127056	-4.81731
STAT6	1.2193	6.89427	2.25782	0.03207	0.0686398	-4.24066
PTPN18	1.21908	7.21308	2.04528	0.0504764	0.0989505	-4.64751
ATP6AP1	1.2188	7.28971	3.42541	0.00193966	0.00677846	-1.67153
PDCD11	1.2179	4.12823	1.06121	0.297803	0.412079	-5.96523
PISD	1.2173	5.86487	2.34262	0.0266036	0.0590445	-4.0381
PDXK	1.21699	4.73137	1.63399	0.113627	0.193104	-5.23566
PILRA	1.21503	8.05429	2.4526	0.0207802	0.0482296	-3.91287
BLOC1S3	1.21447	3.8519	1.51675	0.140712	0.228257	-5.39858
RNF10	1.2142	6.47435	2.9665	0.00615765	0.017883	-2.72551
RNASEK	1.21232	8.59297	2.84719	0.00823425	0.0226921	-3.11454
TNFAIP8L2	1.2105	6.29158	1.81954	0.0797031	0.144262	-5.00694
ZNF320	1.20995	3.90315	1.84191	0.0762682	0.139375	-4.90023
CATSPER2P1	1.20931	2.8673	2.13546	0.04175	0.0847686	-4.36964
RPS6KA4	1.20897	3.65285	1.4461	0.159422	0.252351	-5.4941
UBIAD1	1.20875	3.68938	2.29482	0.0295708	0.0642619	-4.07713
TXNIP	1.20672	8.50768	2.21603	0.0351209	0.0736089	-4.44984
BRE	1.20646	6.78319	3.14301	0.0039745	0.0123639	-2.32631
SPDYE6	1.2063	4.12031	1.84113	0.076386	0.139536	-4.90153
GPX1	1.20508	9.31974	2.61584	0.0142694	0.0355723	-3.66218
SASH3	1.20479	6.42742	2.55132	0.0165758	0.0399978	-3.6363
DGKA	1.20403	7.04766	2.1232	0.0428518	0.0862673	-4.50634
SRGAP3	1.20321	5.26507	1.8259	0.0787129	0.142852	-4.96458
SLC37A2	1.20316	4.71413	2.09407	0.0455731	0.0908208	-4.46665
RAB3IP	1.20295	2.85853	1.73208	0.0944334	0.165678	-5.06296
ATOX1	1.202	5.83574	1.23751	0.226332	0.332266	-5.82519
FAH	1.20132	5.26538	2.74927	0.0104159	0.0275281	-3.17207
SLX1A	1.20084	5.08259	2.83072	0.00856834	0.0234699	-2.98722
MAPKAPK3	1.19994	5.37441	2.48453	0.0193236	0.0454604	-3.73831
CD47	1.19987	5.93029	2.44071	0.0213481	0.0493304	-3.8533
C2orf76	1.19887	3.51098	1.54319	0.134185	0.219963	-5.35531
LOH12CR1	1.19723	3.98236	1.58179	0.1251	0.20817	-5.30782
GMPPB	1.19665	3.2542	1.5906	0.123101	0.205486	-5.2833
ALG6	1.19665	3.98929	2.06745	0.0481927	0.0949839	-4.51417
ZBED1	1.19658	2.80685	2.13036	0.0422057	0.0852199	-4.37971
SNHG11	1.19597	4.24817	1.30806	0.201654	0.30336	-5.68871
CTDSP1	1.19591	4.59964	1.70267	0.0998784	0.173308	-5.13732
FANCG	1.19558	4.15914	1.79016	0.0844151	0.151176	-4.98666
BABAM1	1.19502	5.79813	1.39496	0.174162	0.270849	-5.61322
SSR3	1.19502	7.40179	1.6944	0.101457	0.175693	-5.27113
RPL10A	1.194	9.76868	3.28044	0.00281003	0.00923824	-2.18434
ZNF302	1.19382	4.66758	1.77071	0.0876639	0.155701	-5.03246
BPNT1	1.1934	2.78721	2.21755	0.0350059	0.0734164	-4.21704
ANKRD32	1.19235	3.37691	1.73424	0.0940427	0.165114	-5.06949
NPEPPS	1.19186	6.63328	2.58012	0.0155068	0.0378905	-3.57817
NOB1	1.19138	4.11502	2.00376	0.0550102	0.106303	-4.62592
ARID3A	1.19045	3.31458	2.08439	0.0465106	0.0922627	-4.46655
MED12L	1.18912	4.91988	1.39353	0.174591	0.271338	-5.60017
NMNAT1	1.18837	2.58885	2.53946	0.0170357	0.0409158	-3.57532
TRIM14	1.18757	5.75454	2.46947	0.0199984	0.0468159	-3.77423
GANAB	1.18638	6.39499	2.19499	0.0367544	0.0764344	-4.34522
TREML1	1.18467	5.12976	1.32742	0.195256	0.295506	-5.68156
ZNF346	1.18253	3.94034	2.74073	0.0106299	0.0279452	-3.16205
P2RX7	1.18058	7.141	1.99102	0.056471	0.108681	-4.74791
CD163	1.18053	6.95715	0.685459	0.498777	0.610789	-6.41067
EZH1	1.17703	6.16662	1.98493	0.0571822	0.109805	-4.72054
TOP3A	1.17644	4.1499	2.32884	0.02743	0.0605388	-4.01674
ZNF718	1.17588	3.91001	1.84809	0.0753418	0.138001	-4.88999
GPHN	1.17557	4.19629	2.10634	0.0444081	0.0888724	-4.44534
COPS7A	1.17496	5.80176	2.41094	0.0228324	0.0521005	-3.90357
SUMF1	1.17474	5.43958	2.64176	0.0134299	0.0339524	-3.41991
PDIA4	1.17032	4.9596	1.41149	0.169285	0.264696	-5.57417
GNGT2	1.16999	4.36154	1.61155	0.118447	0.199261	-5.26568
LACTB2	1.16966	5.12614	2.73221	0.0108476	0.028455	-3.20971
GSTM2	1.16885	8.4677	1.52766	0.137988	0.224838	-5.58532
TYSND1	1.16863	2.8792	2.2483	0.0327433	0.0697191	-4.15709
CYTL1	1.16835	7.29262	2.16484	0.039213	0.080305	-4.438
PPIB	1.16773	8.12281	2.32172	0.0278657	0.0612722	-4.20091
COX11	1.16676	4.72488	1.68852	0.10259	0.177307	-5.17102
RNASE2	1.16608	7.3647	1.34462	0.189706	0.288682	-5.75309
OLFML2B	1.16528	5.23259	2.29825	0.029348	0.0638216	-4.12646
EDEM2	1.16438	4.88726	2.56343	0.0161183	0.0391026	-3.55772
MAP3K14	1.16343	3.43463	2.22353	0.0345546	0.0726697	-4.20926
ZSWIM7	1.16216	5.65804	2.28167	0.0304375	0.065889	-4.15561
MLXIP	1.16203	5.63155	2.57462	0.0157058	0.0383077	-3.55785
HIBCH	1.16189	5.65697	1.99925	0.0555234	0.10714	-4.67786
N4BP2L1	1.16132	5.32606	2.39513	0.023659	0.0536459	-3.92079
GOSR2	1.16041	5.69368	2.75124	0.0103671	0.0274374	-3.19192
PIGS	1.16021	5.61745	2.3693	0.0250681	0.0561754	-3.97875
GUSBP4	1.15872	3.17058	1.87708	0.0711244	0.131622	-4.82995
RFT1	1.15852	4.74206	2.32585	0.0276121	0.0608274	-4.04396
PLBD2	1.15829	3.4162	2.37825	0.0245715	0.0552712	-3.90791
TM7SF2	1.15743	2.8836	1.51701	0.140647	0.228257	-5.38575
ATP6V0D1	1.15588	6.64648	2.21391	0.0352825	0.0738333	-4.31663
ATP6V0C	1.15541	5.63618	1.33323	0.193368	0.293431	-5.69354
RPP40	1.15475	3.65618	1.53416	0.136386	0.222725	-5.37354
ADCK3	1.15422	3.63716	2.27606	0.0308149	0.0664784	-4.11278
ARHGAP15	1.15101	8.4611	2.51482	0.0180289	0.042947	-3.82222
PMM2	1.15076	3.90744	1.95427	0.0608794	0.115942	-4.71157
MRPL22	1.14939	5.19203	1.44301	0.160283	0.253419	-5.53533
ACOX3	1.14854	3.22903	1.90451	0.067324	0.125841	-4.78497
COX7A2	1.14618	8.07956	2.57053	0.0158555	0.0386047	-3.6817
NFS1	1.14605	5.05263	1.85025	0.0750195	0.13749	-4.9104
ZNF518A	1.14582	5.35424	1.75316	0.0906859	0.160169	-5.08219
PRRC2B	1.1458	5.5169	2.5409	0.0169795	0.0407955	-3.62511
SLC2A8	1.14481	4.22442	1.65411	0.109446	0.186935	-5.20327
METTL8	1.14428	4.01157	1.45291	0.157535	0.249907	-5.49235
LUC7L3	1.1439	9.54536	2.06308	0.0486356	0.095797	-4.78556
SMYD4	1.14316	5.40379	1.76778	0.0881635	0.156442	-5.06228
FAM168A	1.14222	4.37363	2.49703	0.0187792	0.0444111	-3.68354
MRPL1	1.14107	4.34154	1.54224	0.134414	0.220225	-5.37328
TMEM9	1.14079	4.60006	2.15936	0.039676	0.0811481	-4.35178
HDDC2	1.1402	5.72638	2.03477	0.0515911	0.10074	-4.61474
MEA1	1.13993	5.84802	1.90867	0.0667641	0.124967	-4.84261
SLC26A11	1.13927	2.9754	1.6156	0.117566	0.198065	-5.24244
SLC25A26	1.13889	4.02097	1.80931	0.0813175	0.146702	-4.95445
SAFB2	1.13844	6.33168	2.08412	0.0465371	0.0922961	-4.55068
CA5B	1.13832	3.7716	1.92219	0.06497	0.122309	-4.76041
ACY3	1.13683	6.17777	1.04023	0.307268	0.42166	-6.04811
FKRP	1.13569	3.64016	1.76198	0.0891572	0.15788	-5.02476
SSBP4	1.13558	2.64059	1.89466	0.0686687	0.127952	-4.79554
FCGR1A	1.13517	9.60786	1.70634	0.0991844	0.172356	-5.41622
SUZ12P	1.13515	5.02024	2.01681	0.0535478	0.103877	-4.62492
ZNF408	1.13448	2.31975	2.33094	0.0273024	0.0603413	-3.99276
ZNF738	1.13429	3.33394	1.61293	0.118147	0.198826	-5.25003
SCO1	1.13372	4.26875	2.32725	0.0275266	0.0607236	-4.02537
KIAA1683	1.1336	2.60592	1.28805	0.208432	0.311433	-5.68725
FRA10AC1	1.13268	4.41067	1.81267	0.0807843	0.145858	-4.95547
GLTSCR2	1.13246	5.47942	1.56069	0.130001	0.214475	-5.3743
PSMB3	1.1309	7.05227	1.83422	0.0774344	0.141013	-5.00826
ALKBH4	1.13059	2.60811	2.16806	0.0389441	0.0798117	-4.30663
GPR89B	1.12936	3.97782	2.24809	0.0327576	0.069734	-4.17232
ANAPC7	1.12911	5.84893	2.6046	0.0146485	0.0362506	-3.50153
CMTM7	1.12876	6.81084	1.47206	0.152326	0.243065	-5.55464
CACNB3	1.12782	2.6205	1.50816	0.142886	0.231151	-5.39475
PET117	1.12744	4.17392	1.92158	0.0650495	0.12241	-4.77072
ETHE1	1.1274	4.92387	1.71301	0.0979352	0.170622	-5.13615
CBR1	1.12559	5.15928	1.3675	0.182513	0.280931	-5.64002
URGCP	1.12507	3.71541	2.30774	0.0287404	0.0627881	-4.05082
SLC38A7	1.12487	4.27015	1.88542	0.069951	0.129882	-4.8287
C15orf52	1.12479	4.05038	2.16912	0.0388551	0.0796925	-4.31883
PIGY	1.12459	7.12276	0.927088	0.361925	0.477865	-6.20175
PAN2	1.1243	5.92771	1.6899	0.102324	0.17701	-5.20656
BCL2L1	1.12271	4.94343	1.63033	0.114402	0.19403	-5.25711
GTF3C2	1.12036	5.55579	2.92843	0.00675925	0.0193212	-2.78868
MRPS2	1.12027	3.65912	2.29451	0.0295905	0.06429	-4.08047
MRPL10	1.11847	4.41027	1.53137	0.13707	0.223534	-5.3902
VTI1B	1.11787	6.45385	1.72468	0.0957783	0.167665	-5.17052
NCF4	1.11736	6.1643	1.90694	0.0669967	0.125279	-4.85943
C12orf43	1.11515	3.49842	1.95531	0.0607498	0.115742	-4.70098
[truncated: 6,984 more rows]

## Sheet: Sheet1
Supplementary Data 4. Differential gene expression analysis between middle aged and aged human microglia. The genes affected by aging were identified by contrasting the gene expression levels between midlle aged (microglia RNA-Seq dataset from Zhang et al.; mean age=53, SEM=±5.29, N=3) and aged human microglia (present study; mean age=94.07, SD=±0.95, N=10).
gene symbol	logFC	average expression	t value	p value	adjusted p value	B value
A2M	-1.92096	9.7964	-4.50825	0.000109478	0.000592882	0.872283
AAAS	2.5393	5.47255	5.40942	9.50862e-06	7.51189e-05	3.48576
AACS	0.943312	2.73624	1.59377	0.122386	0.204437	-5.27285
AAGAB	0.347449	3.90523	0.616877	0.542376	0.652061	-6.34013
AAK1	0.695872	6.2631	1.52352	0.139017	0.226203	-5.46813
AAMP	1.88409	6.08871	4.37151	0.000158425	0.000817367	0.762789
AANAT	0.569944	2.92381	1.0359	0.309249	0.424031	-5.97136
AARS	0.0462647	5.38456	0.0841395	0.933553	0.95716	-6.58501
AARSD1	3.35843	5.65452	6.64515	3.54576e-07	4.91844e-06	6.65859
AASDH	0.761488	4.56508	1.04512	0.305043	0.419468	-5.99904
AASDHPPT	0.325335	4.14713	0.639662	0.527672	0.63859	-6.33647
AASS	-0.398588	4.32821	-0.516865	0.609372	0.710809	-6.42953
AATF	-0.942511	5.31998	-1.79285	0.0839747	0.150636	-5.06169
ABAT	-1.43611	3.17014	-3.1141	0.00427247	0.0131444	-2.32139
ABCA1	-2.63219	3.93224	-4.01323	0.000414526	0.00184996	-0.192064
ABCA5	1.24624	2.46588	2.07728	0.0472102	0.0933967	-4.47303
ABCA8	0.0687462	1.48339	0.107845	0.9149	0.944773	-6.48837
ABCB4	-0.543346	3.31254	-0.933594	0.358617	0.474488	-6.09597
ABCB7	-0.778073	4.99022	-1.26467	0.216575	0.321072	-5.79459
ABCC1	-1.21541	2.32295	-2.42712	0.0220142	0.0505655	-3.79844
ABCC10	3.82804	4.83802	8.92644	1.27046e-09	5.38132e-08	12.0451
ABCC4	-1.50813	5.9189	-3.29493	0.00270836	0.00895986	-2.03851
ABCC5	0.00582957	4.4001	0.00968322	0.992344	0.995648	-6.55687
ABCD3	-1.4916	3.24758	-3.18242	0.0036001	0.0113519	-2.17378
ABCD4	2.84091	6.66385	6.33119	8.07799e-07	9.94085e-06	5.86091
ABCE1	-1.70952	4.94679	-2.95667	0.00630785	0.0182355	-2.76642
ABCF1	1.41304	4.23747	2.31664	0.028181	0.0618366	-4.04066
ABCF2	-0.192679	3.79986	-0.351009	0.728249	0.810435	-6.47726
ABCF3	1.99668	4.93911	2.63227	0.0137318	0.0345316	-3.40827
ABCG1	-1.24268	3.99395	-1.57313	0.127094	0.210768	-5.36023
ABHD10	-0.579828	3.76114	-0.805894	0.427199	0.542751	-6.21744
ABHD11	1.92992	6.28287	3.42603	0.00193658	0.00677267	-1.6222
ABHD12	1.24848	5.60422	2.08849	0.0461111	0.0916042	-4.51093
ABHD12B	-0.0299944	2.1322	-0.0419103	0.966872	0.979257	-6.49805
ABHD13	-1.41417	3.15161	-2.99294	0.00577005	0.0169493	-2.61033
ABHD14A	2.96487	4.25696	6.81368	2.28876e-07	3.43062e-06	7.08093
ABHD14B	1.03645	5.08221	2.56692	0.0159885	0.0388673	-3.55828
ABHD15	-0.754391	4.22323	-1.27767	0.212019	0.315823	-5.74969
ABHD16A	4.3622	5.94793	9.69416	2.22252e-10	1.35175e-08	13.6974
ABHD2	0.301151	5.56775	0.392286	0.697863	0.786754	-6.51511
ABHD3	0.311214	6.43761	0.81871	0.419971	0.53542	-6.29984
ABHD4	0.532493	4.09667	0.745063	0.462537	0.577897	-6.25573
ABHD6	0.172809	2.54538	0.309204	0.759491	0.834987	-6.45382
ABI1	-1.92798	6.00718	-3.48857	0.00164809	0.00589189	-1.603
ABI2	-0.753477	4.8078	-1.30884	0.201393	0.303015	-5.74442
ABI3	1.86752	6.94289	3.83361	0.000668029	0.00275337	-0.629695
ABL1	-0.70775	3.24372	-1.24145	0.224898	0.330827	-5.75315
ABL2	-4.41805	4.2104	-7.69616	2.44054e-08	5.73165e-07	9.2342
ABLIM3	-0.356333	1.3647	-0.463134	0.646903	0.742897	-6.38334
ABR	0.954634	7.2209	1.89222	0.0690055	0.128432	-4.91448
ABT1	-0.0658842	4.08623	-0.151656	0.880562	0.92216	-6.53075
ABTB1	2.99996	4.40722	4.50252	0.000111188	0.000601456	1.12569
ACAA1	2.87598	7.26435	4.88	3.99507e-05	0.000251194	2.08273
ACAA2	-0.947976	5.93514	-2.57957	0.0155265	0.0379189	-3.63143
ACACA	-0.0101042	4.44404	-0.0207528	0.983592	0.989766	-6.54554
ACAD10	3.20717	4.79401	6.32909	8.12288e-07	9.97023e-06	5.86021
ACAD11	0.164503	4.10244	0.274921	0.785426	0.853427	-6.4934
ACAD8	0.948904	4.92926	1.54906	0.13277	0.218096	-5.38612
ACAD9	0.994813	4.50978	1.59662	0.121748	0.20355	-5.29157
ACADM	-1.0912	5.21527	-1.79621	0.0834266	0.149915	-5.06347
ACADSB	-1.21557	3.22341	-2.04768	0.050225	0.0985186	-4.54589
ACADVL	4.17088	7.96809	5.17332	1.8022e-05	0.000129051	2.85456
ACAP2	1.0582	6.71032	1.87508	0.0714095	0.132073	-4.93464
ACAT1	0.28095	5.80017	0.695737	0.492416	0.605109	-6.35545
ACBD3	-3.76655	2.73128	-7.21382	8.19947e-08	1.49897e-06	8.06869
ACBD5	-2.55311	3.66282	-4.55814	9.56452e-05	0.000529144	1.24681
ACBD6	1.11179	5.07778	1.96732	0.0592802	0.113374	-4.71543
ACCS	2.87905	4.78759	4.48493	0.000116608	0.000624017	1.07804
ACER3	0.136342	5.45268	0.146228	0.884805	0.924359	-6.57007
ACIN1	0.59879	6.12888	1.5474	0.133167	0.218635	-5.43518
ACLY	-0.283267	4.87079	-0.599947	0.55344	0.662007	-6.3953
ACN9	0.364701	3.82257	0.486537	0.630431	0.728833	-6.40401
ACO1	-2.14718	2.88312	-4.40324	0.000145417	0.000757254	0.86852
ACO2	1.41476	4.75857	2.49372	0.0189219	0.0446737	-3.69507
ACOT1	-0.317098	2.32795	-0.535684	0.596471	0.700151	-6.35384
ACOT13	-2.44121	3.59234	-5.84859	2.91501e-06	2.83377e-05	4.62201
ACOT2	0.766501	3.18764	1.07612	0.291198	0.404641	-5.93503
ACOT8	3.28752	4.11854	6.14387	1.32623e-06	1.4683e-05	5.3899
ACOT9	-1.36891	5.57267	-1.91268	0.0662279	0.124233	-4.9023
ACOX1	-1.10937	4.07537	-1.99256	0.0562934	0.108405	-4.67128
ACOX3	1.14854	3.22903	1.90451	0.067324	0.125841	-4.78497
ACP1	0.149706	6.3192	0.19057	0.850259	0.89936	-6.6275
ACP2	1.97201	4.64924	2.77538	0.00978642	0.0261634	-3.09625
ACP6	1.10656	4.13434	1.58178	0.125104	0.20817	-5.31236
ACPP	0.0921693	4.59341	0.117662	0.907188	0.939981	-6.56304
ACRBP	1.32097	4.29703	1.8735	0.0716343	0.132437	-4.85259
ACRC	-1.49419	1.88305	-2.5902	0.015148	0.0372054	-3.46202
ACSF2	2.0096	5.27791	2.29995	0.029238	0.0636407	-4.08581
ACSL1	-1.01497	6.86001	-1.0672	0.295136	0.408975	-6.16549
ACSL3	-1.78549	4.95211	-3.12763	0.00413048	0.0127655	-2.38643
ACSL4	-2.84206	4.51413	-3.72594	0.00088736	0.00348769	-0.921385
ACSL5	-1.30732	4.3714	-2.95357	0.00635603	0.0183524	-2.73821
ACSL6	0.799005	2.10552	1.19648	0.241696	0.350162	-5.79096
ACSM5	0.844114	6.05478	1.23682	0.226586	0.332536	-5.84571
ACSS1	0.779456	4.25575	1.73787	0.093391	0.164122	-5.07669
ACSS2	0.75408	5.0322	1.9905	0.0565318	0.108776	-4.67695
ACTA2	0.365231	4.1582	0.46	0.649123	0.744815	-6.42873
ACTB	-0.17381	12.1648	-0.364769	0.718066	0.803516	-6.89338
ACTG1	-0.753412	9.37612	-2.30007	0.0292302	0.0636407	-4.38642
ACTL6A	-0.211235	5.43457	-0.29165	0.772737	0.844377	-6.54972
ACTN1	1.10196	2.43021	1.44705	0.159155	0.252014	-5.47816
ACTN4	1.59216	4.62559	2.53469	0.0172239	0.0412992	-3.60996
ACTR10	1.45531	5.43944	2.30436	0.0289555	0.0631853	-4.10424
ACTR1A	0.743676	5.51324	1.33979	0.19125	0.290612	-5.70176
ACTR1B	0.968434	4.89552	2.22034	0.0347943	0.0730696	-4.24628
ACTR2	-3.44457	6.12444	-6.33505	7.99626e-07	9.85305e-06	5.77848
ACTR3	-1.03669	7.49175	-2.1412	0.0412436	0.08392	-4.63152
ACTR3B	-0.426974	1.89021	-0.713078	0.481789	0.595986	-6.24151
ACTR5	0.4752	3.37641	0.985119	0.333131	0.448842	-6.02594
ACTR6	-0.650563	3.73369	-0.960702	0.345051	0.46065	-6.07417
ACTR8	-1.20761	3.83929	-1.90246	0.0676018	0.126286	-4.81428
ACVR1	-2.62137	2.45909	-5.00323	2.85909e-05	0.000187471	2.43296
ACVR1B	-2.16218	2.65544	-3.78241	0.000764773	0.00307856	-0.705031
ACVR2A	-0.961813	2.79858	-1.44363	0.16011	0.253229	-5.49234
ACY1	1.84193	4.24838	1.96651	0.0593791	0.113454	-4.68973
ACY3	1.13683	6.17777	1.04023	0.307268	0.42166	-6.04811
ACYP1	-0.207272	4.31102	-0.31979	0.751538	0.828272	-6.49588
ACYP2	0.374319	4.10901	0.557264	0.581843	0.687573	-6.36891
ADAL	0.139954	3.99496	0.17428	0.862919	0.9089	-6.51054
ADAM10	-1.56432	6.44011	-3.31679	0.00256174	0.00852836	-2.02667
ADAM15	4.07935	4.74559	8.88914	1.3855e-09	5.81663e-08	11.9636
ADAM17	-2.27125	5.75045	-6.05263	1.69034e-06	1.79195e-05	5.08525
ADAM28	0.286165	9.52373	0.631431	0.532959	0.643102	-6.64949
ADAM9	-2.24492	5.98528	-3.92453	0.000524945	0.00225574	-0.525064
ADAMTS4	-2.66796	2.62351	-3.84635	0.0006459	0.00267845	-0.552454
ADAMTSL4	0.636797	3.86807	1.17602	0.249642	0.359205	-5.83042
ADAP2	0.62077	7.12156	1.31289	0.200042	0.301413	-5.80029
ADAR	-1.1566	5.69425	-1.97481	0.0583793	0.111832	-4.78758
ADARB1	-1.34723	2.00656	-2.68557	0.0121149	0.0312524	-3.25879
ADAT1	0.967875	4.82792	1.3329	0.193474	0.293472	-5.66895
ADAT2	1.29144	4.07494	2.15789	0.0398003	0.0813496	-4.34431
ADC	2.59574	5.02277	2.79664	0.00930018	0.0250967	-3.05077
ADCK1	0.536918	4.18264	1.03136	0.311333	0.426252	-5.99741
ADCK2	-0.856164	3.84654	-1.27339	0.21351	0.317521	-5.73512
ADCK3	1.15422	3.63716	2.27606	0.0308149	0.0664784	-4.11278
ADCY3	-0.230386	3.23453	-0.31212	0.757297	0.832974	-6.45562
ADCY7	0.501661	6.52295	0.639975	0.527471	0.638429	-6.42005
ADCY9	0.00336837	1.59462	0.00526884	0.995834	0.997411	-6.49357
ADD1	1.4638	6.5612	3.3824	0.00216623	0.0074226	-1.74586
ADD2	-0.825056	1.03583	-1.27285	0.213698	0.317651	-5.69201
ADH5	-0.904927	5.15524	-1.83444	0.0774011	0.14101	-4.99209
ADHFE1	1.51242	4.64332	1.75444	0.090464	0.159807	-5.05866
ADI1	-1.47346	4.74236	-2.61521	0.0142905	0.0356105	-3.49816
ADIPOR1	-0.255947	6.55345	-0.722875	0.475844	0.590171	-6.41251
ADIPOR2	-2.30444	3.59742	-4.11477	0.000315994	0.00146609	0.106483
ADK	0.0265754	5.76831	0.0519287	0.95896	0.97387	-6.60932
ADM	-0.979879	4.84239	-0.642152	0.526077	0.636986	-6.38103
ADNP	-2.80742	4.66544	-7.87725	1.56022e-08	3.97939e-07	9.67312
ADNP2	-4.02513	2.24621	-8.57022	2.92894e-09	1.02925e-07	11.2567
ADO	-4.83753	2.17741	-11.4936	5.00849e-12	9.90011e-10	17.2539
ADORA3	-1.06227	9.84634	-2.99225	0.00577991	0.0169678	-2.91882
ADPGK	0.726038	7.20426	1.63588	0.113231	0.192636	-5.36774
ADPRH	-2.67404	4.05512	-5.35499	1.10168e-05	8.47962e-05	3.30932
ADPRHL2	1.82601	4.93049	2.73511	0.010773	0.028275	-3.18598
ADRB1	-1.6302	2.14332	-2.25936	0.0319622	0.0684863	-4.13216
ADRB2	-0.219967	7.63221	-0.235001	0.815945	0.875855	-6.7232
ADRBK1	4.26808	5.79844	7.69993	2.41781e-08	5.69236e-07	9.24029
ADRBK2	-2.17047	3.55789	-4.54723	9.85139e-05	0.000541541	1.22644
ADRM1	3.36595	5.06063	5.04709	2.53824e-05	0.000170076	2.54102
ADSL	-0.0230575	5.01211	-0.058331	0.953906	0.970788	-6.57705
ADSS	-0.39632	3.79507	-0.788404	0.437186	0.552922	-6.22924
AEBP2	-2.29313	3.04545	-4.39952	0.000146887	0.000763234	0.854345
AEN	0.386259	4.57142	0.652183	0.519683	0.63045	-6.33792
AES	1.25985	3.70543	1.83193	0.0777849	0.141546	-4.91344
AFAP1	-0.966402	1.59568	-1.61558	0.11757	0.198065	-5.23066
AFF1	-0.415837	6.35647	-0.881158	0.385848	0.501085	-6.25385
AFF4	-1.69886	6.91992	-4.21513	0.000241402	0.00116502	0.21842
AFG3L1P	2.47574	5.05808	2.70282	0.0116307	0.0302004	-3.25851
AFG3L2	-1.17268	3.65603	-2.60065	0.0147841	0.0365386	-3.48286
AFMID	0.339001	4.41353	0.530391	0.600086	0.703163	-6.38842
AFTPH	-2.79147	4.89661	-7.25647	7.35786e-08	1.3879e-06	8.16392
AGA	-0.244798	4.22653	-0.260773	0.796205	0.861588	-6.49967
AGAP3	0.571303	5.15098	0.747568	0.461049	0.576114	-6.27461
AGAP4	1.73038	4.67863	3.85982	0.000623257	0.00259476	-0.520251
AGAP5	-0.637105	3.19567	-1.00343	0.324377	0.439663	-6.00743
AGAP6	0.109699	4.38446	0.254417	0.801061	0.8653	-6.51244
AGAP7	0.913968	2.51688	2.33992	0.0267635	0.0593439	-3.97616
AGAP8	1.849	4.75915	3.49031	0.00164068	0.00587205	-1.43632
AGAP9	-0.390893	3.06689	-0.680808	0.50167	0.613699	-6.27022
AGBL3	-0.670786	1.70132	-1.10916	0.276941	0.389276	-5.8849
AGBL5	0.659732	2.13943	1.06441	0.296374	0.41051	-5.93564
AGER	3.50018	4.3652	6.17228	1.22991e-06	1.38756e-05	5.46195
AGFG1	-2.19695	3.42837	-3.40379	0.00205055	0.00709801	-1.67146
AGGF1	0.412067	4.86969	0.696503	0.491944	0.604614	-6.32053
AGK	0.724555	5.48814	1.17878	0.248557	0.358188	-5.88835
AGL	-2.23492	2.32789	-4.53084	0.000102985	0.000562534	1.20757
AGPAT1	2.40321	4.23104	5.08039	2.31887e-05	0.00015897	2.63386
AGPAT3	-0.102786	3.33531	-0.180472	0.858102	0.905737	-6.49358
AGPAT4	-0.536749	3.06348	-0.800037	0.430528	0.546249	-6.18351
AGPAT5	0.364045	4.18832	0.489086	0.628649	0.727117	-6.4192
AGPAT6	2.33764	5.31489	4.03434	0.000391826	0.00176694	-0.0870051
AGPAT9	-1.71461	4.1543	-2.38423	0.0242442	0.0546778	-3.94972
AGTPBP1	-1.93453	3.40195	-3.32937	0.00248088	0.00829992	-1.83534
AHCTF1	-2.43258	3.22845	-4.53015	0.000103178	0.000563263	1.18467
AHCY	1.43859	4.99968	2.63055	0.0137871	0.0346339	-3.41884
AHCYL1	-3.36472	4.90207	-8.36816	4.73931e-09	1.57226e-07	10.8306
AHCYL2	-1.8681	3.01805	-2.92074	0.00688742	0.0196063	-2.76856
AHDC1	0.0161865	1.68914	0.0236493	0.981303	0.988469	-6.49395
AHI1	-0.0247505	5.59963	-0.0403086	0.968138	0.979911	-6.59101
AHNAK	-2.67349	2.70272	-3.40402	0.00204931	0.00709801	-1.64757
AHNAK2	0.39221	2.10649	0.674057	0.505887	0.617742	-6.27048
AHSA1	0.514767	6.99818	1.08861	0.285751	0.398824	-6.05626
AHSA2	0.0107027	6.71217	0.0201164	0.984095	0.989938	-6.64783
AIDA	-1.13671	5.33899	-1.73076	0.0946723	0.166035	-5.17887
AIF1	0.61091	9.92015	1.6302	0.114431	0.19403	-5.55007
AIFM1	-0.995608	4.45076	-1.8759	0.0712927	0.131908	-4.88347
AIG1	-0.990345	6.3876	-1.95381	0.0609368	0.116028	-4.88271
AIM1	-0.756067	1.16048	-1.4378	0.161742	0.255173	-5.48224
AIMP1	-0.642543	5.40456	-1.03374	0.310239	0.425123	-6.06735
AIP	4.17034	5.60349	6.17622	1.21712e-06	1.38466e-05	5.46917
AK2	0.793615	6.71071	1.78074	0.0859767	0.153262	-5.09738
AK3	-0.0820575	3.85732	-0.120398	0.905041	0.938575	-6.52899
AK4	-0.260657	1.69137	-0.361594	0.720411	0.805475	-6.42909
AKAP1	0.716831	3.50258	1.41002	0.169714	0.265279	-5.5422
AKAP10	1.29271	6.35626	2.45282	0.0207697	0.0482169	-3.83097
AKAP11	-3.97496	3.18762	-8.08878	9.30103e-09	2.6578e-07	10.1669
AKAP13	-0.457039	7.71831	-1.01343	0.319666	0.434963	-6.255
AKAP17A	-1.94656	3.1997	-3.88657	0.0005806	0.00244398	-0.448072
AKAP2	-1.70898	2.80603	-3.01059	0.00552442	0.0163289	-2.55254
AKAP7	-0.659207	2.79666	-1.09558	0.282741	0.395437	-5.90839
AKAP8	-1.49418	4.06135	-2.83915	0.00839574	0.0230828	-2.98484
AKAP8L	0.751021	4.97521	1.06232	0.297308	0.411623	-5.98981
AKAP9	1.69838	7.17866	2.97508	0.0060292	0.0175799	-2.71463
AKIP1	1.30187	5.51975	2.62676	0.0139099	0.0348593	-3.44163
AKIRIN1	-2.84946	4.71395	-4.39851	0.000147289	0.000764482	0.76782
AKIRIN2	-2.32634	5.36239	-6.32277	8.25948e-07	1.00987e-05	5.79963
AKNA	2.83072	5.16575	6.13486	1.35835e-06	1.49687e-05	5.36443
AKR1A1	1.93783	8.02798	3.4945	0.001623	0.00582635	-1.51287
AKR1B1	0.262997	8.2912	0.466465	0.644547	0.741178	-6.67108
AKR7A2	2.0886	4.79851	3.66804	0.00103297	0.00399218	-1.00031
AKT1	1.98442	4.74713	4.77006	5.38425e-05	0.000324932	1.82036
AKT1S1	0.461782	2.38453	0.708067	0.484846	0.598519	-6.24851
AKT2	1.96435	4.54135	3.05677	0.00492787	0.0148619	-2.46113
AKT3	-3.42027	3.89919	-5.84533	2.94057e-06	2.85498e-05	4.60132
ALAD	0.428122	4.7434	0.904873	0.373371	0.489049	-6.1411
ALAS1	-0.617908	5.22057	-1.20167	0.239709	0.347762	-5.88025
ALCAM	-1.33715	5.36458	-1.90921	0.0666921	0.124882	-4.87452
ALDH16A1	1.81155	3.4503	2.51435	0.0180485	0.0429829	-3.63385
ALDH18A1	-0.292659	3.27204	-0.467708	0.643669	0.740617	-6.40601
ALDH1B1	-0.219118	2.57782	-0.391455	0.69847	0.787251	-6.42747
ALDH1L2	0.872364	2.04642	1.01269	0.320011	0.435112	-5.98995
ALDH2	-0.883506	7.35182	-1.9852	0.0571497	0.109765	-4.87725
ALDH3A2	-1.02095	4.51616	-2.01799	0.0534172	0.103666	-4.64665
ALDH3B1	0.31425	3.6637	0.478387	0.636146	0.73341	-6.39489
ALDH5A1	-1.91396	1.51055	-3.32025	0.00253927	0.00846389	-1.81453
ALDH6A1	-0.775534	3.82544	-1.28424	0.209744	0.313098	-5.74199
ALDH7A1	0.227858	4.01074	0.357664	0.723318	0.807298	-6.4684
ALDH9A1	-0.989467	5.67009	-2.624	0.014	0.0350314	-3.52373
ALDOA	4.13815	8.62304	5.56955	6.17083e-06	5.26519e-05	3.87956
ALDOC	-1.2535	3.95054	-1.37315	0.180768	0.278656	-5.61609
ALG1	3.00759	4.77016	5.97774	2.06385e-06	2.11466e-05	4.96106
ALG10	-1.43672	2.35375	-2.2266	0.0343257	0.0722934	-4.19548
ALG10B	-0.645684	1.89679	-1.1146	0.274641	0.387076	-5.88074
ALG11	-1.9945	3.387	-3.90405	0.000554293	0.00235413	-0.416049
ALG13	-0.318652	6.34546	-0.752768	0.457968	0.573272	-6.37578
ALG14	-1.47166	2.83709	-1.82467	0.0789035	0.143115	-4.92059
ALG2	-0.647117	5.16017	-1.14103	0.263671	0.375496	-5.95244
ALG3	3.63678	5.73196	4.20295	0.000249428	0.00119705	0.343304
ALG5	-0.626295	5.44618	-1.00639	0.32298	0.438403	-6.10195
ALG6	1.19665	3.98929	2.06745	0.0481927	0.0949839	-4.51417
ALG8	-0.707358	5.80484	-1.40641	0.170771	0.266449	-5.6624
ALG9	1.29835	4.54463	2.34081	0.026711	0.0592413	-4.00003
ALKBH1	-0.841015	3.44969	-1.55995	0.130177	0.214728	-5.34764
ALKBH3	0.279511	4.69235	0.351479	0.727901	0.810316	-6.49611
ALKBH4	1.13059	2.60811	2.16806	0.0389441	0.0798117	-4.30663
ALKBH5	-0.497393	4.18799	-0.955145	0.347803	0.463542	-6.09006
ALKBH6	3.15312	5.19144	5.3709	1.05527e-05	8.16005e-05	3.38647
ALKBH7	4.22944	5.30488	7.57086	3.33427e-08	7.3571e-07	8.93162
ALKBH8	-1.03455	2.3923	-1.851	0.0749094	0.137341	-4.86719
ALMS1	-2.42679	3.18283	-3.46544	0.00174958	0.00620329	-1.50714
ALOX5	2.22276	7.86051	5.12295	2.06603e-05	0.000144999	2.69642
ALOX5AP	-0.528983	10.0187	-1.39805	0.173244	0.269643	-5.91192
ALPK1	1.67725	6.33931	3.71997	0.000901404	0.00353475	-0.908254
ALPK3	-4.17506	1.97423	-6.84569	2.10692e-07	3.17813e-06	7.16027
ALS2	-0.908585	3.09694	-1.32076	0.197437	0.298109	-5.65361
AMACR	-0.796921	3.04863	-1.26488	0.2165	0.321021	-5.72148
AMBRA1	0.138912	3.5912	0.247918	0.806035	0.868657	-6.48246
AMD1	-1.61755	5.46603	-2.87134	0.00776665	0.0216481	-3.0098
AMFR	-0.608893	4.2985	-0.890449	0.380928	0.496736	-6.15972
AMICA1	-2.34489	1.68262	-4.44996	0.000128174	0.000680532	1.00856
AMMECR1	0.215698	2.29977	0.262538	0.794859	0.860719	-6.46536
AMMECR1L	-1.44932	2.58363	-2.67593	0.0123933	0.0318321	-3.29266
AMN1	0.0561153	4.02337	0.0743426	0.941274	0.962579	-6.52808
AMOT	-1.08201	4.23731	-2.10215	0.0448032	0.0895121	-4.47374
AMOTL1	-1.10416	2.09819	-1.59752	0.121548	0.203286	-5.26271
AMPD2	2.39262	6.43632	2.45817	0.0205189	0.0477868	-3.80355
AMPD3	-0.200381	5.07392	-0.472188	0.640508	0.737517	-6.46808
AMT	1.38085	5.00158	1.83096	0.0779326	0.141715	-4.94138
AMY1A	-1.86947	1.97507	-3.03354	0.0052198	0.0156133	-2.48995
AMY2A	0.770682	1.99482	1.16457	0.254171	0.364506	-5.82772
AMY2B	-1.14994	5.23415	-2.38153	0.0243913	0.054918	-4.00567
AMZ2	-1.82086	5.86916	-5.12436	2.05814e-05	0.000144649	2.66214
AMZ2P1	-0.861944	5.42808	-1.21152	0.235978	0.343557	-5.89551
ANAPC1	-0.705665	4.5901	-1.47618	0.151226	0.241716	-5.50577
ANAPC11	3.50534	6.41503	4.97705	3.06969e-05	0.000199762	2.35427
ANAPC16	1.47931	6.26552	2.06829	0.0481088	0.0948383	-4.56797
ANAPC4	-0.467383	4.95337	-0.911401	0.369983	0.48607	-6.16794
ANAPC5	1.50803	6.77974	3.50841	0.00156558	0.00565446	-1.44942
ANAPC7	1.12911	5.84893	2.6046	0.0146485	0.0362506	-3.50153
ANG	-0.840383	4.37965	-1.05307	0.301449	0.415901	-5.99126
ANGEL1	0.634518	5.32184	1.28733	0.208679	0.311754	-5.75363
ANGEL2	0.0186731	4.82975	0.0347589	0.972522	0.982463	-6.56798
ANK2	-0.148799	2.96665	-0.208357	0.836482	0.889248	-6.48289
ANKAR	1.45832	3.78707	2.11491	0.0436112	0.0875029	-4.41563
ANKDD1A	-1.56903	3.30999	-2.40474	0.0231536	0.0527193	-3.87232
ANKFY1	-0.669106	5.00878	-1.52463	0.138741	0.225831	-5.45492
ANKH	-2.51713	3.14659	-5.38585	1.01343e-05	7.88152e-05	3.42114
ANKHD1	-0.333374	6.66432	-0.712212	0.482316	0.596514	-6.41638
ANKIB1	-1.11538	4.27953	-2.25142	0.0325212	0.0693241	-4.21193
ANKLE2	-1.4526	4.66089	-3.60147	0.00122927	0.00460636	-1.20754
ANKMY1	3.44925	4.78902	5.62761	5.27715e-06	4.59776e-05	4.05638
ANKMY2	-1.48198	2.92924	-2.90562	0.0071459	0.0202268	-2.80338
ANKRA2	1.61631	5.60364	2.81867	0.00882074	0.0240354	-3.02832
ANKRD10	1.48388	8.52469	2.64458	0.0133414	0.0337705	-3.53714
ANKRD11	0.165566	6.05972	0.371006	0.713468	0.800448	-6.53675
ANKRD12	2.06369	6.63494	3.30342	0.00265048	0.00878984	-1.93127
ANKRD13A	-2.3082	4.27633	-4.93055	3.48275e-05	0.000224333	2.20782
ANKRD13C	0.201764	3.91078	0.367354	0.716159	0.802141	-6.45744
ANKRD17	-2.31683	4.76882	-6.35262	7.6341e-07	9.43129e-06	5.89348
ANKRD22	0.279503	4.96499	0.334345	0.740649	0.819603	-6.53926
ANKRD26	0.325206	3.57119	0.660099	0.514667	0.625564	-6.29185
ANKRD27	-0.045954	3.88918	-0.109083	0.913927	0.944487	-6.52166
ANKRD28	-1.65869	1.54623	-2.3858	0.0241591	0.0545375	-3.87732
ANKRD32	1.19235	3.37691	1.73424	0.0940427	0.165114	-5.06949
ANKRD36	0.185755	5.08059	0.40187	0.690877	0.781013	-6.49292
ANKRD36B	0.938422	5.46585	1.8424	0.0761949	0.139267	-4.94433
ANKRD36BP1	-1.65708	5.35182	-2.54329	0.0168858	0.0406322	-3.70659
ANKRD37	-1.0747	5.15641	-1.1773	0.249136	0.358804	-5.90246
ANKRD39	1.81714	3.40156	2.61265	0.014376	0.0357254	-3.4271
ANKRD40	-2.80149	3.76855	-6.01521	1.86755e-06	1.95361e-05	5.04538
ANKRD42	-0.767357	2.67509	-1.259	0.218584	0.323395	-5.71906
ANKRD44	0.584169	7.46931	1.06461	0.296284	0.410446	-6.1179
ANKRD46	-1.23449	3.39061	-1.64408	0.111515	0.190024	-5.21621
ANKRD49	-0.113323	4.71416	-0.211459	0.834084	0.887594	-6.54931
ANKRD52	2.70299	4.3541	3.9111	0.000544019	0.00232181	-0.390979
ANKRD6	0.294647	2.62733	0.497703	0.622639	0.723261	-6.37805
ANKS1A	-1.40973	4.19051	-3.51116	0.00155446	0.00562713	-1.40756
ANKS6	1.03406	2.78058	1.80797	0.0815309	0.147038	-4.93903
ANKZF1	4.39947	5.88664	5.53182	6.83191e-06	5.71111e-05	3.80334
ANO10	0.607727	4.43027	1.48319	0.149364	0.239224	-5.47035
ANO6	-1.96128	4.17761	-2.26493	0.0315752	0.0678101	-4.20004
ANP32A	-1.67345	5.96148	-3.7114	0.000921933	0.00360565	-1.00423
ANP32B	-1.03268	6.06334	-2.41299	0.0227272	0.0519104	-3.97934
ANP32E	-0.979913	4.64757	-1.86483	0.0728811	0.134245	-4.92844
ANTXR1	-1.95936	2.72891	-3.20498	0.00340127	0.0108148	-2.1181
ANXA1	-2.80309	4.28604	-3.74632	0.000841062	0.00333472	-0.872262
ANXA11	0.672827	5.99501	1.20761	0.237454	0.345175	-5.87633
ANXA2	0.0018575	5.26987	0.00245904	0.998056	0.998825	-6.54407
ANXA2P2	-2.93332	1.62305	-5.0901	2.25861e-05	0.00015608	2.67296
ANXA4	-0.758271	5.79878	-1.60849	0.119119	0.200141	-5.39393
ANXA5	-2.10607	8.31462	-4.53589	0.000101585	0.000556489	0.992936
ANXA6	0.205985	2.03541	0.384428	0.70361	0.791728	-6.42382
ANXA7	-0.98962	6.33187	-2.67447	0.0124361	0.0318989	-3.46556
AOAH	0.0211394	7.94714	0.053619	0.957625	0.973008	-6.77909
AP1B1	0.30111	7.01219	0.778739	0.442765	0.558489	-6.36219
AP1G1	-1.62484	5.56058	-3.19969	0.00344694	0.0109307	-2.2402
AP1G2	5.38281	7.58726	11.069	1.18278e-11	1.8195e-09	16.4454
AP1M1	4.00978	5.35983	7.40061	5.11077e-08	1.03835e-06	8.52215
AP1S2	0.253768	4.60069	0.444817	0.659924	0.753836	-6.45118
AP2A1	2.73218	4.01476	4.37792	0.000155705	0.000806841	0.808217
AP2A2	2.17376	4.87545	3.7948	0.000740177	0.00300377	-0.687522
AP2B1	-1.77092	5.02821	-3.00501	0.00560106	0.0165297	-2.66455
AP2M1	1.68561	6.96039	3.46248	0.00176296	0.00624606	-1.56064
AP2S1	2.43203	5.87742	2.69757	0.0117762	0.030528	-3.28439
AP3B1	-1.20113	5.546	-2.45456	0.020688	0.0481079	-3.87601
AP3D1	1.26886	5.01134	2.84768	0.00822465	0.0226913	-2.94331
AP3M1	-1.72991	4.58471	-2.13705	0.0416094	0.0845013	-4.45464
AP3M2	-0.0398864	3.0718	-0.0561417	0.955634	0.972025	-6.50138
AP3S1	0.806517	5.36595	1.28338	0.210039	0.313489	-5.76262
AP3S2	0.693924	4.12039	1.29296	0.206752	0.309605	-5.70195
AP4B1	0.219893	4.87132	0.253894	0.801461	0.86552	-6.53227
AP4E1	-2.53969	2.43739	-3.37988	0.00218029	0.00745731	-1.69351
AP4S1	0.733942	3.01343	1.30353	0.203174	0.30526	-5.67431
APAF1	-2.02733	4.53196	-4.08666	0.000340692	0.00156613	0.00814122
APBA1	-1.57997	2.73064	-2.88519	0.00751007	0.021042	-2.83788
APBB1IP	-1.11573	7.56209	-2.78379	0.00959129	0.0257578	-3.3022
APBB3	4.0734	6.4969	6.98626	1.46669e-07	2.35465e-06	7.50869
APC	-1.13407	4.54339	-1.95371	0.0609492	0.116028	-4.76426
APCDD1	-1.45518	2.30349	-2.40653	0.0230601	0.0525316	-3.84575
APEH	3.18622	5.95811	4.09837	0.000330175	0.00152295	0.0758914
APEX1	-0.0859941	7.48752	-0.165236	0.869963	0.913885	-6.72619
APEX2	-0.146694	3.68643	-0.29982	0.766563	0.839662	-6.46991
APH1A	1.05508	5.22597	2.74113	0.0106197	0.0279267	-3.19343
APH1B	-0.741114	4.65807	-1.41978	0.166878	0.261554	-5.59336
API5	-1.20191	5.2696	-2.21678	0.0350644	0.0735066	-4.33958
APIP	-0.214035	4.87296	-0.349578	0.729311	0.811315	-6.5118
APLF	-1.77063	1.52152	-3.36626	0.00225766	0.00767492	-1.70459
APLP2	-1.46446	7.50512	-4.34139	0.000171834	0.000876536	0.50885
APOA1BP	1.44266	5.36819	3.27169	0.00287311	0.00939031	-1.97971
APOBEC3A	-1.18446	1.79452	-1.83272	0.0776638	0.141353	-4.88934
APOBEC3C	0.528027	5.70271	1.35024	0.187917	0.28673	-5.69149
APOBEC3F	0.717101	2.86168	1.32083	0.197414	0.298109	-5.64635
APOBEC3G	-0.619585	4.89444	-1.35231	0.187264	0.285955	-5.67609
APOC1	1.5972	9.88985	2.5547	0.0164472	0.0397076	-3.80066
APOC2	-0.770556	9.8049	-1.78207	0.0857542	0.153054	-5.3338
APOE	6.9642	8.75705	6.96013	1.56858e-07	2.49883e-06	7.44363
APOL1	-0.744385	3.01985	-1.56274	0.12952	0.213868	-5.32432
APOL2	1.08968	4.82348	1.96897	0.0590816	0.113017	-4.70064
APOL3	1.68951	4.15623	3.11644	0.00424765	0.013085	-2.31723
APOL6	-1.51086	2.63091	-2.91866	0.00692248	0.0196943	-2.75738
APOLD1	-0.338869	2.54969	-0.481547	0.633928	0.731894	-6.38286
APOO	-0.0117471	4.30614	-0.0132417	0.98953	0.994008	-6.55362
APOPT1	1.82144	4.50362	2.26824	0.0313471	0.067412	-4.14274
APP	-2.50362	4.0783	-3.95617	0.000482598	0.00209848	-0.308769
APPBP2	-1.19165	3.87197	-1.88595	0.0698758	0.129767	-4.84948
APPL1	-0.629782	5.40984	-1.55072	0.132372	0.217556	-5.4342
APPL2	-1.39405	6.71509	-3.17076	0.00370716	0.0116507	-2.3889
APRT	3.35191	6.56836	4.84402	4.40493e-05	0.00027388	2.00523
APTX	-0.0662669	4.46162	-0.123639	0.902498	0.93701	-6.54297
AQR	-2.10709	4.26128	-4.55234	9.71599e-05	0.000535339	1.21982
ARAF	0.588691	4.29693	1.21322	0.235336	0.342779	-5.8163
ARAP1	5.27605	7.32155	8.97131	1.14495e-09	4.93785e-08	12.1524
ARAP2	-1.08639	3.35966	-2.15758	0.0398274	0.0813875	-4.35516
ARAP3	-0.982786	1.60894	-1.70279	0.099856	0.173301	-5.09585
ARCN1	-3.49792	4.82086	-5.42981	8.9987e-06	7.15672e-05	3.44853
ARF1	0.978706	7.84673	2.75171	0.0103555	0.0274142	-3.2833
ARF3	-1.30216	4.74003	-2.23844	0.033454	0.0708825	-4.26279
ARF4	-2.11934	6.62565	-5.84148	2.97108e-06	2.87649e-05	4.50149
ARF5	4.8568	6.29333	9.10869	8.34048e-10	3.84148e-08	12.4504
ARF6	-3.06402	3.54731	-4.9418	3.37798e-05	0.000218085	2.25214
ARFGAP1	3.95412	4.93563	6.17829	1.21047e-06	1.37875e-05	5.47609
ARFGAP2	2.78877	5.71356	5.76687	3.62908e-06	3.40581e-05	4.4148
ARFGAP3	-1.86801	4.91808	-3.09877	0.00443911	0.0135953	-2.43868
ARFGEF1	-2.30474	4.05127	-4.7605	5.52575e-05	0.000331163	1.77199
ARFGEF2	-2.41155	3.28698	-4.00675	0.000421761	0.00187519	-0.157537
ARFIP1	-0.523709	4.56909	-0.977781	0.336683	0.452472	-6.08422
ARFIP2	2.86677	4.65021	3.5702	0.00133356	0.00493289	-1.24294
ARGLU1	0.331235	6.98664	0.675124	0.505219	0.617165	-6.44138
ARHGAP1	1.26095	4.9139	2.70507	0.0115691	0.030077	-3.25876
ARHGAP11A	-1.44108	1.48413	-2.02171	0.0530083	0.102978	-4.5647
ARHGAP11B	1.66151	3.68821	2.74781	0.0104521	0.0275854	-3.14405
ARHGAP12	-1.36284	5.93473	-3.84365	0.000650519	0.00269121	-0.67989
ARHGAP15	1.15101	8.4611	2.51482	0.0180289	0.042947	-3.82222
ARHGAP17	0.274471	5.81557	0.50255	0.61927	0.719965	-6.47459
ARHGAP18	-2.62346	3.9225	-5.74061	3.89429e-06	3.56995e-05	4.33619
ARHGAP19	-2.0967	2.85738	-3.78823	0.000753111	0.00304843	-0.697561
ARHGAP19-SLIT1	-0.381254	2.73903	-0.546689	0.588989	0.693944	-6.35213
ARHGAP20	-1.66657	2.42358	-2.65281	0.0130863	0.0332787	-3.34269
ARHGAP21	-2.69703	5.8817	-4.495	0.000113473	0.000611723	0.950034
ARHGAP22	1.99411	6.8662	3.67428	0.00101621	0.00393704	-1.02743
ARHGAP24	2.48737	9.36539	4.28986	0.000197433	0.000983973	0.462889
ARHGAP25	-1.21936	6.76695	-2.75537	0.0102655	0.0272216	-3.32369
ARHGAP26	0.510469	7.10249	0.85187	0.401624	0.515933	-6.28569
ARHGAP27	6.18408	6.84386	11.7515	3.00298e-12	7.12307e-10	17.7045
ARHGAP30	0.548112	5.63227	1.17045	0.251836	0.36154	-5.90619
ARHGAP31	-1.27571	4.35687	-1.82062	0.0795337	0.144076	-4.9813
ARHGAP32	-2.56144	2.6607	-5.68162	4.56326e-06	4.0828e-05	4.19777
ARHGAP35	-2.94847	4.34398	-6.13819	1.34636e-06	1.48711e-05	5.34237
ARHGAP4	5.6666	6.77906	12.4756	7.43215e-13	3.20528e-10	18.9763
ARHGAP5	-1.60326	4.34916	-3.19444	0.00349281	0.0110503	-2.18272
ARHGAP6	-0.716574	3.99038	-1.58425	0.12454	0.207523	-5.32756
ARHGAP9	2.8358	7.8555	4.31333	0.000185338	0.000932886	0.589228
ARHGDIA	1.58563	4.82893	2.34893	0.0262331	0.0583176	-3.98617
ARHGDIB	-1.08984	9.46759	-3.65614	0.00106565	0.00408519	-1.29837
ARHGEF1	5.00266	6.68247	9.21471	6.54244e-10	3.11933e-08	12.6805
ARHGEF10L	2.9566	4.7933	6.39164	6.88841e-07	8.71426e-06	6.01964
ARHGEF11	-0.923124	3.36664	-1.24231	0.224582	0.330414	-5.75697
ARHGEF12	-2.82421	3.24665	-5.39645	9.84787e-06	7.75545e-05	3.445
ARHGEF2	0.751203	5.59458	1.79118	0.0842474	0.15099	-5.03586
ARHGEF3	-1.8787	2.68496	-2.68294	0.0121902	0.031421	-3.28435
ARHGEF37	-0.375274	2.64709	-0.648042	0.522317	0.63308	-6.29192
ARHGEF40	1.72155	5.86014	3.31044	0.00260357	0.00865545	-1.8897
ARHGEF6	-2.50682	5.92598	-6.29671	8.84773e-07	1.07149e-05	5.70493
ARHGEF7	-1.38422	5.07607	-2.27972	0.0305682	0.0661067	-4.2034
ARHGEF9	-1.77017	3.33799	-2.96549	0.00617299	0.0179166	-2.67635
ARID1A	0.548348	5.81459	1.14231	0.263145	0.374996	-5.94377
ARID1B	-0.481641	3.82347	-0.962367	0.344229	0.460025	-6.07023
ARID2	-1.30209	4.68138	-3.24609	0.00306577	0.00992425	-2.06682
ARID3A	1.19045	3.31458	2.08439	0.0465106	0.0922627	-4.46655
ARID3B	-0.56471	3.19997	-0.889755	0.381294	0.497008	-6.11619
ARID4A	-0.367013	5.81058	-0.535939	0.596298	0.700121	-6.46948
ARID4B	0.837172	6.58705	1.5568	0.130921	0.215769	-5.43871
ARID5A	2.91894	6.33528	5.55837	6.3597e-06	5.39722e-05	3.86988
ARID5B	-3.79328	3.0391	-7.16834	9.20552e-08	1.66049e-06	7.95696
ARIH1	-3.13002	4.53479	-7.79188	1.92557e-08	4.71602e-07	9.46872
ARIH2	1.33547	6.41534	2.24062	0.0332952	0.070643	-4.25681
ARL1	-0.0831557	5.48839	-0.172729	0.864126	0.909869	-6.5897
ARL11	0.423749	3.40129	0.705829	0.486215	0.599559	-6.25958
ARL13B	-0.936067	3.87416	-1.51427	0.141337	0.229127	-5.42256
ARL15	-1.02958	3.67836	-1.68027	0.1042	0.179559	-5.18943
ARL16	0.80034	5.05881	0.732444	0.470078	0.584471	-6.28787
ARL17A	3.87152	5.30606	6.25246	9.94571e-07	1.17223e-05	5.66449
ARL2	3.25179	5.45714	4.37114	0.00015858	0.000817723	0.779004
ARL2BP	-2.15553	4.42829	-3.01972	0.00540131	0.01605	-2.59793
ARL3	-1.18679	2.58467	-2.29826	0.0293473	0.0638216	-4.05724
ARL4A	-2.43108	3.88967	-3.39658	0.00208886	0.00720169	-1.69298
ARL4C	-2.9537	2.05767	-3.83146	0.000671835	0.00276426	-0.582216
ARL5A	-1.0426	6.14714	-2.34799	0.0262875	0.0584112	-4.11784
ARL5B	-5.17761	2.02046	-11.2896	7.54882e-12	1.4617e-09	16.8911
ARL6IP1	-1.66241	7.3666	-3.74021	0.00085469	0.00337325	-1.0409
ARL6IP4	4.71563	7.36817	12.3083	1.02098e-12	4.03626e-10	18.6908
ARL6IP5	-1.07982	7.51343	-2.66956	0.0125809	0.0321832	-3.55631
ARL6IP6	-0.159702	4.50603	-0.423765	0.675024	0.767506	-6.47339
ARL8B	-0.584661	6.12633	-1.2015	0.239775	0.347804	-5.95183
ARMC1	-1.01249	3.64221	-2.52094	0.0177776	0.0424551	-3.64535
ARMC10	-0.430804	3.2045	-0.793613	0.434197	0.550018	-6.193
ARMC5	0.338579	2.77678	0.54431	0.590603	0.695155	-6.35506
ARMC7	1.60112	3.45928	2.78648	0.00952966	0.025643	-3.05381
ARMC8	-0.519878	5.97893	-0.961982	0.344419	0.460066	-6.17679
ARMC9	0.217781	2.08751	0.266821	0.791593	0.858025	-6.45967
ARMCX1	-1.14223	3.29591	-2.08184	0.0467604	0.092642	-4.48462
ARMCX2	0.718374	5.28954	1.1755	0.249843	0.359386	-5.89236
ARMCX3	-1.31612	5.686	-3.57977	0.00130076	0.00483038	-1.32465
ARMCX4	0.977725	4.96424	1.48702	0.148357	0.238119	-5.47501
ARMCX5	-0.92968	2.78116	-1.83817	0.0768335	0.140246	-4.89588
ARMCX6	-1.4088	5.61854	-2.25393	0.0323435	0.068989	-4.27761
ARNT	-0.357164	5.19513	-0.670516	0.508107	0.619974	-6.36469
ARNTL	1.4983	5.02605	3.74774	0.000837915	0.00332781	-0.80972
ARPC1A	0.847323	5.73913	1.62178	0.116231	0.196438	-5.31224
ARPC1B	2.63966	8.163	6.00518	1.91817e-06	1.99777e-05	5.00561
ARPC2	-1.54518	9.1616	-5.35094	1.11383e-05	8.5571e-05	3.14667
ARPC3	0.345405	9.62632	1.02795	0.312908	0.428038	-6.31736
ARPC4	0.437129	6.99558	0.753684	0.457426	0.572723	-6.37361
ARPC5	-0.380354	7.36785	-0.951604	0.349565	0.465563	-6.29181
ARPC5L	-1.81697	4.49629	-3.74288	0.000848703	0.003358	-0.850839
ARPP19	-1.51989	5.49796	-3.65472	0.00106962	0.00409712	-1.13352
ARRB1	0.113722	5.20413	0.191704	0.849379	0.899022	-6.55698
ARRB2	-1.57595	6.97269	-3.16219	0.00378782	0.0118541	-2.41993
ARRDC2	1.75648	5.92728	2.49262	0.0189696	0.0447608	-3.72189
ARRDC3	-3.40071	4.99074	-5.76936	3.60492e-06	3.38648e-05	4.33492
ARRDC5	0.376771	3.70719	0.677655	0.503637	0.615787	-6.28356
ARSA	5.10402	5.74782	11.8764	2.35032e-12	6.02699e-10	17.9197
ARSB	-0.0943582	4.92444	-0.249851	0.804554	0.867641	-6.53586
ARSD	-0.902651	3.19496	-1.36342	0.183778	0.282241	-5.60678
ARSG	0.202249	3.15857	0.316156	0.754265	0.83058	-6.45523
ARSK	0.647494	2.35713	1.05553	0.300341	0.414614	-5.94635
ARV1	-0.402367	4.95502	-0.576189	0.569161	0.676463	-6.41498
ASAH1	0.339573	9.19104	0.985801	0.332802	0.448463	-6.34115
ASAP1	-1.05935	4.35766	-2.13919	0.0414201	0.084207	-4.41408
ASB1	2.01069	3.84809	2.91735	0.00694463	0.0197455	-2.77336
ASB13	-0.0709288	2.86072	-0.108314	0.914531	0.944616	-6.49754
ASB6	1.34971	3.4118	2.96761	0.00614084	0.0178451	-2.64992
ASB7	-2.01588	3.00772	-3.78432	0.000760923	0.00306436	-0.703924
ASB8	0.400091	4.85545	0.799466	0.430853	0.546515	-6.23827
ASCC1	-0.741002	4.77244	-1.34996	0.188007	0.286787	-5.68471
ASCC2	2.92781	6.70548	5.76315	3.66557e-06	3.41304e-05	4.39955
ASCC3	-0.752389	5.50723	-1.74171	0.0927055	0.163219	-5.145
ASF1A	-2.35571	3.48643	-4.2556	0.000216508	0.00106492	0.474533
ASF1B	0.0263286	2.45629	0.0410897	0.96752	0.979496	-6.49958
ASGR2	2.00827	3.09698	3.13012	0.00410482	0.0127027	-2.27792
ASH1L	-1.13088	5.6636	-2.22919	0.0341329	0.0719674	-4.32709
ASH2L	-1.06972	4.56556	-2.73037	0.0108952	0.0285562	-3.23817
ASL	2.97109	4.76014	5.05694	2.47127e-05	0.000166886	2.56878
ASMTL	2.6557	3.46684	4.37414	0.000157304	0.000812464	0.799143
ASNA1	0.591641	3.9823	0.959613	0.345589	0.460915	-6.05784
ASNS	-1.23798	4.17958	-1.87145	0.0719278	0.132902	-4.88976
ASNSD1	-1.41803	4.14428	-1.84991	0.0750712	0.137558	-4.93766
ASPH	-0.154246	5.70804	-0.352306	0.727287	0.809981	-6.54827
ASTN2	2.12968	3.62936	3.52377	0.00150447	0.00547124	-1.34143
ASUN	-0.396687	3.66074	-0.512422	0.612436	0.714032	-6.39031
ASXL1	-0.618566	4.45927	-1.36971	0.181829	0.279989	-5.64535
ASXL2	-2.41572	3.64979	-4.63175	7.8352e-05	0.000446488	1.44333
ATAD1	-0.12817	4.89301	-0.21303	0.83287	0.886899	-6.56698
ATAD2	-1.77787	2.25313	-2.59273	0.015059	0.0370154	-3.4645
ATAD2B	-0.222175	4.78218	-0.537185	0.595449	0.69947	-6.428
ATAD5	-0.689051	2.13511	-1.33303	0.193432	0.293458	-5.62483
ATE1	-0.252315	4.04619	-0.396774	0.694588	0.784367	-6.47145
ATF1	-2.49468	3.38062	-3.83823	0.000659927	0.00272471	-0.587934
ATF2	-1.90825	4.74428	-2.76553	0.0100194	0.026681	-3.19241
ATF3	-5.2835	4.12057	-5.58135	5.97767e-06	5.12341e-05	3.85587
ATF4	-2.6707	8.01229	-8.97541	1.13414e-09	4.9361e-08	12.2213
ATF5	-1.04026	3.27232	-1.60735	0.11937	0.20035	-5.27475
ATF6	-2.87642	5.55005	-7.60853	3.03505e-08	6.84004e-07	9.01359
ATF6B	4.47006	6.2572	10.5973	3.15104e-11	3.16356e-09	15.5265
ATF7	0.0952519	4.87635	0.184729	0.854794	0.902848	-6.54825
ATF7IP	0.771477	7.45199	1.43368	0.162905	0.256686	-5.65559
ATF7IP2	0.802045	5.7887	1.0689	0.294381	0.408047	-6.01712
ATG10	2.46783	6.18318	5.13313	2.00973e-05	0.0001418	2.75642
ATG12	0.885842	5.72356	1.13969	0.264217	0.376071	-5.93938
ATG13	2.0667	5.36148	4.06784	0.000358275	0.00163454	-0.00289814
ATG14	-2.18037	2.78579	-3.76374	0.000803335	0.00321198	-0.756799
ATG16L1	0.0876846	3.39011	0.182597	0.85645	0.904295	-6.50087
ATG16L2	5.48137	7.30055	7.14025	9.88873e-08	1.75177e-06	7.88814
ATG2B	-1.996	2.96662	-2.84732	0.0082317	0.0226921	-2.93913
ATG3	-1.12176	6.54964	-2.57317	0.0157588	0.0384171	-3.70602
ATG4A	-1.16974	2.96767	-1.76829	0.0880756	0.156315	-5.01368
ATG4B	4.22056	5.83892	6.23862	1.03166e-06	1.20768e-05	5.62836
ATG4C	0.411025	4.83108	0.748522	0.460482	0.575557	-6.28584
ATG5	-0.982419	4.73995	-1.61702	0.117259	0.197752	-5.31358
ATG7	2.62087	6.81652	4.62189	8.04736e-05	0.00045748	1.41301
ATG9A	2.74838	4.28359	2.76891	0.00993883	0.0264886	-3.11004
ATHL1	3.92749	5.07754	9.19623	6.8245e-10	3.21851e-08	12.6353
ATIC	-0.114676	5.93588	-0.142085	0.888046	0.926419	-6.59806
ATL2	-2.45929	4.24985	-3.74082	0.00085331	0.00336921	-0.874285
ATL3	-2.43392	3.41979	-5.52776	6.90701e-06	5.75362e-05	3.78585
ATM	-0.857499	6.56806	-1.77444	0.0870327	0.154812	-5.19118
ATN1	0.0589462	3.2152	0.0950704	0.924946	0.951455	-6.5014
ATOX1	1.202	5.83574	1.23751	0.226332	0.332266	-5.82519
ATP10D	-0.313331	5.21377	-0.547769	0.588257	0.693254	-6.4361
ATP11A	-0.26809	4.89334	-0.463586	0.646583	0.742698	-6.46382
ATP11B	-2.91811	3.28883	-6.76505	2.59607e-07	3.7953e-06	6.95751
ATP11C	-1.71955	4.17472	-3.02397	0.00534486	0.0159422	-2.58017
ATP13A1	4.39066	5.52078	7.06843	1.18805e-07	2.00904e-06	7.71146
ATP13A3	-4.12102	4.30533	-9.42951	4.01842e-10	2.20386e-08	13.2219
ATP1A1	-2.6866	6.40634	-7.42429	4.81498e-08	9.99492e-07	8.55003
ATP1B1	-3.70397	4.40026	-8.91538	1.3035e-09	5.49673e-08	12.0761
ATP1B3	-2.34034	8.15573	-5.50262	7.39199e-06	6.09871e-05	3.55919
ATP2A2	-3.43041	4.58951	-8.70282	2.14205e-09	8.06755e-08	11.6014
ATP2B1	-0.888152	5.70133	-1.62251	0.116073	0.19624	-5.36559
ATP2B4	-1.05359	4.17384	-2.02608	0.0525304	0.102196	-4.62156
ATP2C1	-1.78486	6.01587	-4.21105	0.000244065	0.00117607	0.234248
ATP5A1	-0.527601	7.65415	-1.74619	0.0919107	0.162001	-5.29777
ATP5B	-1.44886	8.65575	-3.83035	0.000673826	0.00276955	-0.839517
ATP5C1	-0.502392	7.48118	-1.46196	0.155057	0.246594	-5.7102
ATP5D	5.02046	6.02253	6.88814	1.88816e-07	2.89417e-06	7.26554
ATP5E	-2.81226	6.979	-6.08662	1.54415e-06	1.66487e-05	5.12473
ATP5F1	0.47642	7.71098	1.29179	0.207154	0.310109	-5.9022
ATP5G1	1.37021	6.30467	1.62152	0.116287	0.196497	-5.3039
ATP5G2	4.18419	8.41321	6.85969	2.03202e-07	3.07004e-06	7.19051
ATP5G3	0.854609	7.20164	0.914187	0.368543	0.484514	-6.24449
ATP5H	0.346768	7.74464	0.777335	0.443579	0.559293	-6.4114
ATP5I	1.32189	8.44513	2.32509	0.0276585	0.0608983	-4.19486
ATP5J	-0.762328	7.39414	-1.77728	0.086555	0.154107	-5.22681
ATP5J2	0.588464	8.08048	1.46251	0.154907	0.246396	-5.68167
ATP5L	0.979982	8.24719	1.95975	0.0602029	0.114838	-4.87892
ATP5O	-0.664422	7.37747	-1.31564	0.199128	0.300084	-5.89102
ATP5S	0.0203819	4.39347	0.0307811	0.975666	0.984304	-6.54803
ATP5SL	2.21129	4.49126	2.57051	0.0158561	0.0386047	-3.53386
ATP6AP1	1.2188	7.28971	3.42541	0.00193966	0.00677846	-1.67153
ATP6AP2	0.501779	7.2538	1.34939	0.188189	0.287018	-5.79005
ATP6V0A1	-0.335732	6.84481	-0.749195	0.460084	0.575135	-6.40829
ATP6V0A2	-0.720476	3.7845	-1.38284	0.17781	0.275304	-5.59742
ATP6V0B	2.5833	8.47418	6.93769	1.66179e-07	2.6083e-06	7.37714
ATP6V0C	1.15541	5.63618	1.33323	0.193368	0.293431	-5.69354
ATP6V0D1	1.15588	6.64648	2.21391	0.0352825	0.0738333	-4.31663
ATP6V0E1	-0.460228	8.78795	-1.10953	0.276785	0.389114	-6.22135
ATP6V0E2	2.75062	4.37396	4.36624	0.000160693	0.000825029	0.772903
ATP6V1A	-0.990798	4.5275	-1.86526	0.0728189	0.134171	-4.91734
ATP6V1B2	-2.76599	7.79159	-5.61717	5.42764e-06	4.69912e-05	3.86718
ATP6V1C1	-0.958992	5.19205	-1.96147	0.0599927	0.114483	-4.78032
ATP6V1D	-0.256744	5.43921	-0.450736	0.655704	0.750552	-6.50506
ATP6V1E1	-0.672528	6.43247	-1.56544	0.128884	0.213115	-5.4834
ATP6V1F	0.545673	8.14755	1.2147	0.234782	0.34213	-5.98627
ATP6V1G1	-0.000566765	6.47262	-0.000960613	0.99924	0.999434	-6.64684
ATP6V1H	0.180493	5.86865	0.430785	0.669973	0.762835	-6.50719
ATP7A	-3.48554	2.46751	-8.50178	3.44539e-09	1.18511e-07	11.1028
ATP8A1	-1.95606	2.22173	-2.83111	0.00856018	0.0234669	-2.9503
ATP8B4	-1.22105	6.63872	-2.40885	0.0229404	0.0523228	-4.05215
ATP9B	3.07367	6.56996	4.15151	0.000286362	0.00134839	0.20313
ATPAF1	-3.07956	3.39069	-4.91536	3.62939e-05	0.000231734	2.18066
ATPAF2	3.31122	5.73168	8.27716	5.89659e-09	1.83432e-07	10.5894
ATPIF1	1.05825	7.70218	2.40675	0.0230487	0.0525184	-3.98082
ATR	-0.481675	4.69312	-0.953519	0.348611	0.464435	-6.11179
ATRN	-1.79337	3.4572	-2.92597	0.00680001	0.0194216	-2.77407
ATRX	0.255391	6.38427	0.503499	0.618612	0.719465	-6.49852
ATXN1	1.59005	5.12217	3.9034	0.000555254	0.00235716	-0.416293
ATXN10	0.69146	6.62742	1.49673	0.145824	0.234819	-5.53319
ATXN1L	-1.78597	3.44841	-3.22749	0.00321339	0.0102863	-2.07565
ATXN2	0.949745	6.16124	1.80201	0.082487	0.148452	-5.03513
ATXN2L	0.66103	6.17971	1.44887	0.15865	0.25134	-5.57225
ATXN3	1.65833	5.92851	2.66799	0.0126274	0.0322754	-3.35612
ATXN7	-1.56479	5.27864	-2.74824	0.0104414	0.0275726	-3.23478
ATXN7L1	1.47843	4.92733	2.58625	0.0152874	0.0374508	-3.50841
ATXN7L3	-0.16099	3.62707	-0.286307	0.776783	0.847021	-6.47468
ATXN7L3B	-0.639188	4.74847	-1.43742	0.161852	0.255303	-5.57357
AUH	0.26863	3.6421	0.337225	0.738501	0.817989	-6.45618
AUP1	3.3552	7.94937	5.58181	5.97015e-06	5.12159e-05	3.91432
AURKAIP1	2.78764	5.19491	4.21519	0.000241361	0.00116502	0.379308
AUTS2	-1.05194	2.32789	-1.83572	0.0772049	0.140761	-4.8897
AVIL	1.22943	2.86547	1.87922	0.0708222	0.131268	-4.82373
AVL9	-0.0642345	4.61681	-0.0665781	0.947398	0.966758	-6.55216
AVPI1	-1.8252	3.00484	-1.74055	0.092912	0.163492	-5.0614
AXIN1	0.345737	2.39421	0.710579	0.483313	0.597385	-6.24497
AXL	-0.238244	7.623	-0.614807	0.543723	0.653183	-6.56963
AZI2	0.107873	4.82152	0.18414	0.855251	0.90313	-6.54745
AZIN1	-2.16773	5.11001	-3.38393	0.00215772	0.00740111	-1.79983
B2M	1.28838	13.1872	4.33454	0.000175039	0.000890017	0.370393
B3GALNT1	-0.397592	3.20235	-0.523097	0.605085	0.707287	-6.37383
B3GALNT2	-1.43658	3.3108	-2.76943	0.0099266	0.0264635	-3.11602
B3GALT6	-0.960173	2.10333	-2.13925	0.0414153	0.084207	-4.35627
B3GALTL	-1.27103	2.29196	-2.82115	0.00876824	0.0239131	-2.96815
B3GAT3	4.53137	5.23313	9.85124	1.57054e-10	1.05683e-08	14.0204
B3GNT5	-5.3094	6.49608	-10.412	4.66533e-11	4.42647e-09	15.3449
B4GALT1	-3.43351	6.33948	-9.27275	5.73165e-10	2.78881e-08	12.8916
B4GALT3	1.839	5.08504	2.86381	0.0079097	0.0219758	-2.91353
B4GALT4	-1.34408	4.99882	-2.29343	0.0296613	0.0644095	-4.15149
B4GALT7	3.18341	4.33324	6.57913	4.21261e-07	5.69261e-06	6.49418
BABAM1	1.19502	5.79813	1.39496	0.174162	0.270849	-5.61322
BACH1	-1.55481	6.41425	-3.35521	0.00232242	0.00786074	-1.92811
BAG1	-0.904064	4.02601	-1.79076	0.0843166	0.151028	-5.01277
BAG2	-1.14394	2.59979	-1.98308	0.0573987	0.110154	-4.64377
BAG3	-4.27859	3.45206	-5.86576	2.78402e-06	2.72816e-05	4.65067
BAG4	-0.895571	4.10606	-1.6318	0.114091	0.193788	-5.25987
BAG5	-2.75106	3.52529	-5.04403	2.55936e-05	0.00017125	2.52222
BAG6	3.88083	5.58161	7.99201	1.17758e-08	3.23853e-07	9.92857
BAHD1	-1.74353	2.11164	-3.3539	0.00233021	0.0078748	-1.73902
BAI3	-1.99487	1.52657	-3.0161	0.00544979	0.0161536	-2.52456
BAIAP2	2.96549	5.45125	4.71918	6.18136e-05	0.0003636	1.6823
BAIAP2L1	-0.663568	1.94865	-1.25263	0.220861	0.326101	-5.72311
BANF1	1.90912	6.28793	3.15907	0.00381764	0.0119268	-2.25611
BANK1	-1.29787	1.91748	-2.08262	0.0466844	0.0925108	-4.45975
BANP	3.65222	5.16733	7.66712	2.62313e-08	6.0262e-07	9.16152
BAP1	1.88063	5.04734	3.24178	0.00309933	0.00999539	-2.03604
BARD1	-0.0853962	3.46227	-0.0837896	0.933829	0.957339	-6.50828
BASP1	-5.33898	3.64031	-9.94727	1.27215e-10	9.35674e-09	14.3184
BATF3	2.41066	5.60285	4.28981	0.000197458	0.000983973	0.566998
BAX	3.08946	5.14528	5.65416	4.91316e-06	4.33853e-05	4.12438
BAZ1A	-3.03544	5.04689	-6.02835	1.80328e-06	1.88993e-05	5.03507
BAZ1B	-3.12619	3.86806	-6.44632	5.96589e-07	7.74341e-06	6.14499
BAZ2A	1.06998	5.92683	1.8568	0.0740529	0.136139	-4.93502
BAZ2B	0.650963	7.60329	1.37805	0.179267	0.277063	-5.75073
BBS1	2.03924	3.73408	3.43854	0.00187521	0.00659452	-1.55078
BBS10	-0.450128	3.06474	-0.62846	0.534874	0.644776	-6.32114
BBS12	0.16165	1.77454	0.248846	0.805324	0.868187	-6.4669
BBS2	0.0194931	4.87562	0.0355097	0.971929	0.982282	-6.58025
BBS4	0.492427	4.81637	0.966594	0.342149	0.458	-6.08412
BBS5	0.931103	2.01382	1.47032	0.152793	0.243688	-5.44504
BBS7	-0.886006	3.32311	-1.25079	0.221521	0.326873	-5.7456
BBS9	-1.4044	4.39551	-3.45944	0.00177685	0.00628482	-1.54078
BBX	0.743964	6.44984	1.37875	0.179056	0.276826	-5.67607
BCAP29	0.940929	5.25493	1.4465	0.159311	0.252217	-5.5489
BCAP31	2.93109	6.94406	4.45982	0.000124799	0.000664102	0.990819
BCAR3	-2.25181	3.73505	-3.63633	0.00112233	0.00426972	-1.10531
BCAS2	-3.66643	4.95751	-4.86449	4.1668e-05	0.000260439	1.95772
BCAS3	-0.127321	5.20191	-0.207201	0.837375	0.8895	-6.57036
BCAS4	-0.798405	1.07718	-1.29472	0.206154	0.308856	-5.66485
BCAT1	-1.05415	4.75366	-1.35353	0.18688	0.285526	-5.69834
BCAT2	2.54532	4.03005	4.61738	8.14644e-05	0.000462281	1.42877
BCCIP	-2.01192	5.75042	-4.44318	0.000130541	0.000689246	0.861016
BCDIN3D	-0.0137319	2.30962	-0.0211686	0.983264	0.989731	-6.49963
BCKDHA	3.45426	4.71954	4.89074	3.88026e-05	0.000245276	2.13203
BCKDHB	-1.58173	3.66325	-2.35162	0.0260763	0.0580778	-3.99577
BCKDK	2.93173	5.24827	5.02576	2.6895e-05	0.000178323	2.48483
BCL10	-2.10948	3.86999	-4.81474	4.76933e-05	0.000293269	1.91957
BCL2	-3.46983	2.17735	-7.00193	1.40885e-07	2.29676e-06	7.54747
BCL2A1	-4.77424	6.37696	-4.03264	0.000393608	0.00177161	-0.308798
BCL2L1	1.12271	4.94343	1.63033	0.114402	0.19403	-5.25711
BCL2L11	-0.957671	4.12549	-1.10437	0.278978	0.391386	-5.94451
BCL2L12	1.4183	2.59419	2.7338	0.0108067	0.0283556	-3.16087
BCL2L13	-0.916571	4.29275	-1.92973	0.0639871	0.12081	-4.79092
BCL2L2	-1.41664	3.09216	-2.80912	0.00902564	0.0244463	-3.01841
BCL2L2-PABPN1	-1.38576	3.91826	-2.60892	0.0145019	0.035944	-3.47295
BCL6	-1.34926	6.29593	-2.19469	0.036778	0.0764391	-4.43677
BCL7B	-1.49327	4.16511	-2.35235	0.0260338	0.0580378	-4.00308
BCLAF1	-0.957048	6.76192	-2.31504	0.0282806	0.0620121	-4.23466
BCO2	1.49872	5.80555	2.46035	0.0204175	0.0475974	-3.79889
BCOR	-0.136898	3.7987	-0.217343	0.829542	0.88594	-6.50383
BCORL1	0.697151	2.37596	1.15965	0.256134	0.366601	-5.83571
BCS1L	3.65731	5.98328	3.74508	0.000843803	0.0033428	-0.816821
BDH1	2.00635	3.85991	2.7628	0.010085	0.0268405	-3.11508
BDH2	-0.266868	3.2615	-0.40067	0.69175	0.781721	-6.43146
BDP1	-1.32746	4.53226	-3.0252	0.0053286	0.0158987	-2.57421
BECN1	0.779745	5.50794	1.09356	0.28361	0.39636	-5.99052
BET1	1.63358	4.1078	2.32923	0.027406	0.0604999	-4.02025
BET1L	0.615348	5.43128	1.45822	0.156075	0.247923	-5.54542
BEX4	-0.569322	6.57035	-1.33852	0.191658	0.291185	-5.7971
BFAR	0.238191	4.88644	0.535037	0.596913	0.700583	-6.42619
BHLHB9	-1.31591	1.61133	-2.12144	0.0430118	0.0865159	-4.38507
BHLHE40	-0.950374	5.00803	-1.13047	0.268015	0.380303	-5.95028
BHLHE41	-1.73171	8.93204	-3.56141	0.00136439	0.00503515	-1.52461
BICD1	-1.16017	3.40689	-1.9486	0.0615852	0.116934	-4.71978
BICD2	-1.59538	4.11761	-3.53413	0.00146459	0.00535079	-1.35716
BID	-1.15197	5.95279	-2.21283	0.0353654	0.0739741	-4.37829
BIN1	2.04144	7.42677	2.94741	0.00645271	0.0186032	-2.77809
BIN2	0.0883027	7.07981	0.196689	0.845514	0.895972	-6.67016
BIN3	1.39186	4.05191	2.9448	0.00649402	0.0186927	-2.70846
BIRC2	-0.85215	5.32637	-2.31109	0.0285283	0.0624072	-4.13794
BIRC6	-0.724549	5.91523	-1.44433	0.159915	0.252963	-5.61043
BLCAP	-0.30758	5.79768	-0.667507	0.509996	0.621401	-6.39509
BLM	-0.635183	1.84406	-0.966975	0.341962	0.457815	-6.02934
BLMH	-0.60367	4.41748	-0.784452	0.439462	0.555209	-6.24386
BLNK	0.88886	8.60079	1.62003	0.116608	0.1969	-5.48765
BLOC1S1	1.43735	6.79056	2.17481	0.0383841	0.0790854	-4.3806
BLOC1S2	-0.465798	5.28148	-0.761789	0.452653	0.568316	-6.3069
BLOC1S3	1.21447	3.8519	1.51675	0.140712	0.228257	-5.39858
BLVRB	1.74141	5.55267	3.2434	0.00308672	0.00997507	-2.04307
BLZF1	-1.01487	3.58958	-1.78966	0.084497	0.151289	-5.00502
BMF	-1.27162	3.1107	-1.77165	0.0875044	0.155476	-5.00479
BMI1	-1.8091	4.28089	-2.60625	0.0145923	0.0361304	-3.50899
BMP2K	-2.97506	6.51291	-8.03274	1.06612e-08	2.99422e-07	10.0266
BMPR1A	-2.54071	2.50624	-4.79828	4.98719e-05	0.000304495	1.89667
BMPR2	-2.87087	3.63886	-5.71295	4.19467e-06	3.794e-05	4.26553
BMS1	-1.54538	3.42645	-3.98048	0.000452346	0.00198422	-0.221335
BMS1P5	0.679759	3.77688	1.22401	0.231304	0.337997	-5.77782
BNC2	-0.257553	4.4255	-0.315701	0.754606	0.830785	-6.49928
BNIP1	0.451546	3.6068	0.778528	0.442888	0.558569	-6.21324
BNIP2	-0.0407991	6.67677	-0.0816472	0.935517	0.958353	-6.66514
BNIP3	-0.512302	2.68962	-0.589942	0.560033	0.668365	-6.32533
BNIP3L	0.444742	6.9447	0.815512	0.421768	0.537074	-6.31402
BOLA3	-0.0185851	4.46423	-0.0184102	0.985444	0.99077	-6.53926
BOLA3-AS1	-1.77131	2.19607	-2.73933	0.0106654	0.028008	-3.14514
BPGM	-1.21056	3.33408	-2.28253	0.0303804	0.0657803	-4.11197
BPHL	-1.35087	3.22269	-2.42021	0.0223604	0.0512453	-3.83377
BPNT1	1.1934	2.78721	2.21755	0.0350059	0.0734164	-4.21704
BPTF	-1.4148	5.77312	-3.47741	0.00169629	0.00603011	-1.56681
BRAF	-1.59787	4.03948	-2.53792	0.0170965	0.0410293	-3.63794
BRAP	-1.71461	3.81737	-3.83918	0.000658256	0.00271909	-0.589677
BRAT1	3.42911	4.156	7.39024	5.24615e-08	1.05788e-06	8.49536
BRCA1	-0.085428	2.25217	-0.134547	0.893947	0.930121	-6.48889
BRCA2	-0.510161	2.56682	-0.842019	0.407021	0.521514	-6.14562
BRCC3	-0.195171	4.31158	-0.305446	0.76232	0.836689	-6.50505
BRD1	-0.889065	3.07359	-1.96235	0.0598847	0.1143	-4.68788
BRD2	1.93099	6.19253	3.93082	0.000516255	0.00222647	-0.368848
BRD3	1.3206	4.43056	3.11877	0.00422296	0.0130131	-2.31718
BRD4	-0.795455	4.30189	-1.24326	0.22424	0.330063	-5.78793
BRD7	0.969258	5.85524	2.12192	0.0429683	0.0864468	-4.46546
BRD8	1.84005	5.9787	4.32119	0.000181452	0.000916728	0.630784
BRD9	0.436888	3.61187	1.02629	0.313674	0.428665	-5.98505
BRE	1.20646	6.78319	3.14301	0.0039745	0.0123639	-2.32631
BRF2	-0.303247	2.14787	-0.551093	0.586008	0.691032	-6.34627
BRI3	-1.2045	5.48498	-1.92909	0.0640696	0.120901	-4.83937
BRI3BP	0.406687	2.73168	0.716268	0.479848	0.594274	-6.24633
BRIX1	-1.98255	4.1751	-2.45369	0.0207287	0.0481454	-3.81622
BRK1	0.219941	8.21678	0.608686	0.547715	0.656648	-6.5794
BRMS1L	-0.417158	2.64921	-0.660256	0.514567	0.625524	-6.28527
BROX	0.435296	5.74069	0.856573	0.399064	0.513903	-6.23388
BRPF1	-0.444697	2.67502	-0.678562	0.503071	0.615275	-6.26992
BRPF3	-1.81395	2.40358	-3.23669	0.00313954	0.010101	-2.03354
BRWD1	-1.12747	5.068	-2.14247	0.041132	0.0837289	-4.45095
BRWD3	-3.30114	2.55949	-7.12755	1.02145e-07	1.78481e-06	7.85676
BSDC1	2.40265	6.20126	4.13108	0.000302481	0.00141237	0.149728
BSG	2.78234	5.65157	4.96693	3.15522e-05	0.000204486	2.32961
BST2	3.05279	7.14521	6.25052	9.99666e-07	1.17678e-05	5.65193
BTAF1	-1.99342	5.73559	-4.83546	4.50852e-05	0.00027904	1.87377
BTBD1	-3.80307	3.76804	-7.91768	1.41269e-08	3.77567e-07	9.76875
BTBD10	-0.130669	4.1696	-0.172426	0.864362	0.910016	-6.53452
BTBD19	2.25709	3.8513	3.83917	0.000658279	0.00271909	-0.560169
BTBD3	-3.11221	2.51723	-5.21728	1.59969e-05	0.000116663	2.98824
BTBD6	-1.30952	3.03843	-2.24994	0.0326259	0.0695188	-4.16922
BTBD7	-2.53434	4.04205	-6.15158	1.29937e-06	1.44699e-05	5.39503
BTBD8	-0.514613	1.58263	-0.852453	0.401307	0.515774	-6.12897
BTBD9	0.423231	3.68353	0.696494	0.49195	0.604614	-6.27245
BTD	0.155935	4.18593	0.280854	0.780919	0.850185	-6.49832
BTF3	-0.719295	8.68781	-1.87486	0.0714411	0.132105	-5.14309
BTF3L4	-0.438974	5.70598	-1.15824	0.256701	0.367247	-5.95368
BTG1	-1.2868	6.03516	-2.08455	0.0464954	0.0922519	-4.61357
BTG2	-1.78064	7.75835	-3.71901	0.000903688	0.00354159	-1.10092
BTG3	-4.19411	4.56323	-7.36356	5.61128e-08	1.12084e-06	8.41678
BTK	1.03052	7.08625	1.84242	0.0761915	0.139267	-5.00248
BTN2A1	-0.430408	5.15543	-0.888382	0.382019	0.49767	-6.2115
BTN2A2	0.0181659	4.43547	0.0332384	0.973724	0.982944	-6.54147
BTN3A1	-0.0897716	4.59733	-0.222485	0.825576	0.882897	-6.53522
BTN3A2	1.70246	5.83304	2.94507	0.00648969	0.0186927	-2.74716
BTN3A3	0.00440496	4.60778	0.00909694	0.992807	0.995783	-6.55158
BTRC	-0.741218	3.24843	-1.21036	0.236414	0.343955	-5.79935
BUB3	0.547131	6.38124	1.25266	0.22085	0.326101	-5.84713
BUD13	-1.14727	3.54684	-2.04261	0.0507573	0.0993778	-4.55963
BUD31	-0.0179782	5.71312	-0.0287618	0.977262	0.985677	-6.59563
BVES	-2.94437	2.44809	-5.11567	2.10723e-05	0.000147444	2.72416
BZW1	-1.39011	5.6275	-2.85802	0.00802139	0.0222275	-3.02659
BZW2	-0.718326	3.55344	-0.918482	0.366331	0.482341	-6.11249
C10orf10	4.90306	5.60981	7.03681	1.28828e-07	2.13693e-06	7.63356
C10orf11	1.49722	6.71534	2.89538	0.00732631	0.0206084	-2.89456
C10orf118	-0.448181	4.17554	-0.676788	0.504179	0.616291	-6.3061
C10orf12	-3.37319	2.55997	-6.26788	9.54823e-07	1.13101e-05	5.70273
C10orf128	1.05213	6.28966	1.82007	0.0796202	0.144167	-5.01362
C10orf131	-1.59761	1.98983	-2.30692	0.0287922	0.0628578	-4.03541
C10orf137	-1.05841	3.60358	-1.36319	0.18385	0.282306	-5.61999
C10orf2	-0.529215	1.80989	-1.12901	0.268622	0.380864	-5.8652
C10orf32	-0.300694	4.54911	-0.494262	0.625036	0.724803	-6.43832
C10orf54	3.76394	8.66446	10.2345	6.821e-11	5.88343e-09	14.8701
C10orf68	-0.782997	2.15934	-1.26208	0.217489	0.322176	-5.71268
C10orf76	-1.40946	4.80601	-2.27842	0.0306554	0.0662246	-4.18314
C10orf88	-1.328	2.33973	-2.65121	0.0131354	0.0333766	-3.33851
C11orf1	1.89691	4.81325	2.82114	0.00876829	0.0239131	-2.99609
C11orf24	2.10469	5.45436	4.97075	3.12262e-05	0.000202789	2.3361
C11orf30	0.327756	4.64383	0.536992	0.59558	0.699479	-6.39636
C11orf31	2.81527	7.63496	5.72774	4.03119e-06	3.6636e-05	4.2956
C11orf45	-0.65183	3.30884	-0.940419	0.355168	0.470661	-6.07302
C11orf48	1.09441	6.26934	2.2472	0.0328219	0.0698135	-4.24469
C11orf49	2.60597	4.9317	3.70941	0.000926744	0.0036185	-0.901512
C11orf54	-0.915627	4.04227	-1.3063	0.202241	0.304146	-5.71555
C11orf57	-1.71645	3.29822	-3.40596	0.00203914	0.00707399	-1.64099
C11orf58	0.449636	6.54517	0.969635	0.340657	0.456455	-6.15946
C11orf73	0.443581	5.11402	1.142	0.263272	0.375121	-5.91768
C11orf74	-1.25787	4.70791	-1.61368	0.117983	0.198648	-5.3216
C12orf10	2.93972	5.21098	6.01465	1.87035e-06	1.95439e-05	5.05526
C12orf23	-2.3027	3.81016	-4.18976	0.000258425	0.00123523	0.294593
C12orf29	-0.757934	3.16421	-1.20857	0.237091	0.344753	-5.79031
C12orf4	0.303202	5.00631	0.544897	0.590204	0.694771	-6.41677
C12orf43	1.11515	3.49842	1.95531	0.0607498	0.115742	-4.70098
C12orf44	0.118762	4.48551	0.195659	0.846311	0.896472	-6.53209
C12orf45	-0.514814	4.24105	-1.00217	0.324977	0.440232	-6.05992
C12orf5	1.27914	5.57342	2.59937	0.0148281	0.0366091	-3.50237
C12orf57	2.74058	4.36135	4.11481	0.00031596	0.00146609	0.128443
C12orf65	0.890107	4.20975	1.95611	0.0606511	0.115577	-4.70955
C12orf66	0.531534	3.17121	0.932181	0.359333	0.475238	-6.07189
C12orf73	-0.342757	3.93498	-0.53324	0.598139	0.701675	-6.38944
C12orf75	-1.39989	6.38147	-2.64363	0.0133713	0.0338221	-3.56056
C12orf76	0.703237	5.39366	1.12913	0.268572	0.380864	-5.93521
C14orf1	-2.41914	3.13731	-4.57214	9.2088e-05	0.000511544	1.30104
C14orf119	0.899235	5.89669	2.05232	0.0497406	0.0977099	-4.59955
C14orf159	1.86364	5.71968	4.69202	6.65385e-05	0.000387787	1.6063
C14orf166	0.40263	6.72793	0.882501	0.385135	0.500295	-6.25089
C14orf2	-0.546488	7.63134	-1.25674	0.219388	0.32438	-5.97661
C14orf37	-0.788155	4.12559	-1.05585	0.300201	0.414481	-5.9836
C14orf93	1.7858	3.15517	3.25837	0.00297185	0.0096598	-1.97698
C15orf38	-0.858857	3.55113	-1.29404	0.206385	0.309154	-5.71067
C15orf39	-0.432972	3.00311	-0.628436	0.534889	0.644776	-6.305
C15orf40	0.992177	3.65533	1.48843	0.147986	0.237578	-5.43588
C15orf41	0.220127	3.541	0.385429	0.702877	0.791091	-6.44062
C15orf52	1.12479	4.05038	2.16912	0.0388551	0.0796925	-4.31883
C15orf57	-0.515792	4.43299	-0.835707	0.410503	0.525337	-6.2096
C15orf61	1.83704	3.76615	3.16404	0.00377028	0.01181	-2.20403
C16orf13	2.7369	5.37276	3.27423	0.00285467	0.00934614	-1.96057
C16orf52	-1.49772	1.95872	-2.91512	0.00698242	0.019847	-2.75576
C16orf54	-0.272456	3.728	-0.466528	0.644502	0.741178	-6.40399
C16orf58	2.20576	4.56817	3.83805	0.000660228	0.00272477	-0.57408
C16orf62	-0.0419501	5.42067	-0.103077	0.918647	0.946993	-6.59504
C16orf70	0.579473	5.7183	0.704606	0.486964	0.600275	-6.34366
C16orf72	-4.91006	2.83624	-13.0091	2.75446e-13	1.53731e-10	20.0138
C16orf80	-1.4191	3.95631	-1.94626	0.0618792	0.117398	-4.7642
C16orf87	-2.42909	3.11825	-4.82684	4.61517e-05	0.000284897	1.95889
C16orf95	0.975255	1.9748	1.58488	0.124396	0.207319	-5.28231
C17orf103	-0.55625	1.11095	-1.14097	0.263694	0.375496	-5.8457
C17orf107	-3.57836	1.92535	-5.30419	1.2641e-05	9.48124e-05	3.22086
C17orf49	-1.18157	4.46155	-1.63531	0.113349	0.192769	-5.27578
C17orf62	5.17348	7.90254	11.7053	3.28912e-12	7.25749e-10	17.6319
C17orf75	0.673593	3.19886	0.807289	0.426409	0.541892	-6.18184
C17orf76-AS1	-0.794907	7.75939	-1.61861	0.116914	0.197261	-5.50412
C17orf80	-1.589	3.04865	-3.25001	0.00303546	0.00983957	-2.01182
C17orf85	-0.987509	4.19601	-1.63159	0.114137	0.19383	-5.26405
C17orf89	2.02137	5.74148	3.42372	0.00194815	0.0068056	-1.61113
C18orf21	-0.718263	4.72326	-1.02627	0.313683	0.428665	-6.05963
C18orf25	-1.33406	4.04064	-2.89784	0.00728259	0.0205216	-2.84382
C18orf32	0.473292	5.65485	0.581923	0.565346	0.67294	-6.41643
C18orf54	-0.369951	1.56707	-0.740911	0.46501	0.580147	-6.21793
C18orf8	0.114272	5.44076	0.238473	0.813277	0.87408	-6.56404
C19orf10	2.88085	6.31887	3.67891	0.00100397	0.00389918	-0.988638
C19orf12	-0.120798	2.83464	-0.228708	0.820784	0.879656	-6.47725
C19orf38	1.92397	5.02256	3.49535	0.00161941	0.00582006	-1.42559
C19orf43	-1.0955	5.51841	-1.25501	0.220008	0.325096	-5.84402
C19orf53	2.60497	6.74577	3.91077	0.000544487	0.00232184	-0.414608
C19orf54	1.30432	3.93494	2.72544	0.0110236	0.0288529	-3.19314
C19orf60	6.13664	7.14888	13.2927	1.64477e-13	1.04037e-10	20.3396
C19orf66	0.273068	4.98497	0.533301	0.598098	0.701675	-6.41142
C1D	0.921809	3.6777	1.29117	0.207363	0.31023	-5.69943
C1GALT1	0.863504	5.20514	1.58265	0.124905	0.207986	-5.34496
C1GALT1C1	0.572181	4.28546	0.810511	0.424586	0.539938	-6.21824
C1orf109	0.479838	3.33978	0.621289	0.539512	0.649303	-6.31638
C1orf112	-2.29101	3.50568	-4.01158	0.000416356	0.00185639	-0.163471
C1orf122	-0.915327	2.83296	-1.42119	0.166473	0.261203	-5.51373
C1orf123	-0.538301	6.15839	-1.0374	0.308562	0.423252	-6.11253
C1orf131	1.04545	5.13451	1.6393	0.112511	0.191583	-5.25262
C1orf162	0.827046	8.23017	1.86761	0.0724789	0.133738	-5.05469
C1orf174	0.124173	4.60819	0.288953	0.774779	0.845829	-6.51216
C1orf198	-1.80129	1.76544	-4.05291	0.000372865	0.00168878	-0.00682018
C1orf216	-0.112466	3.56707	-0.210948	0.834479	0.887915	-6.49056
C1orf27	-0.858447	4.92205	-2.01385	0.0538765	0.104417	-4.66587
C1orf35	2.4612	3.86633	3.95181	0.000488222	0.00212002	-0.27921
C1orf43	0.330786	7.14603	0.921869	0.364593	0.480586	-6.24827
C1orf50	0.131734	3.6099	0.161715	0.87271	0.91606	-6.49605
C1orf52	0.544034	5.18493	0.990533	0.330526	0.446156	-6.08455
C1orf54	-0.873061	6.72551	-1.65165	0.109949	0.187693	-5.38145
C1orf63	2.41111	7.60992	3.96241	0.000474644	0.00206674	-0.321128
C1orf85	1.86174	5.59736	2.67955	0.0122879	0.0315967	-3.31804
C1QA	5.57485	9.63602	7.11186	1.0632e-07	1.84417e-06	7.8163
C1QB	4.96807	11.1204	7.33902	5.9701e-08	1.18009e-06	8.36282
C1QBP	-0.469132	6.13054	-0.574086	0.570564	0.67762	-6.49775
C1QC	5.53615	10.4067	8.71513	2.08096e-09	7.92144e-08	11.6162
C1RL	1.43078	4.16018	1.86716	0.0725444	0.13382	-4.86221
C2	2.01885	4.46327	2.19769	0.0365406	0.0761302	-4.27915
C20orf112	0.346191	5.28781	0.623672	0.537968	0.647746	-6.37493
C20orf194	-0.956215	4.42644	-2.43438	0.0216558	0.0499077	-3.84985
C20orf196	0.745273	3.74792	1.07006	0.293868	0.407634	-5.94852
C20orf197	-1.31683	2.38935	-2.43393	0.021678	0.0499347	-3.78822
C20orf24	-1.85708	4.75101	-2.00019	0.0554161	0.106954	-4.68789
C20orf27	3.52857	5.10454	7.99511	1.16868e-08	3.23853e-07	9.93504
C20orf96	1.80814	5.07197	2.58931	0.0151791	0.037255	-3.50119
C21orf2	1.61111	3.59509	2.58487	0.0153367	0.0375523	-3.48978
C21orf33	0.634763	6.26825	1.69664	0.101027	0.175045	-5.21614
C21orf59	-1.32705	5.11949	-2.10345	0.0446803	0.089323	-4.51167
C22orf29	1.3214	2.95068	1.95045	0.0613536	0.116588	-4.70304
C22orf39	0.564961	5.04789	1.00457	0.323837	0.439126	-6.06399
C2CD2	-1.02113	3.60963	-1.59825	0.121384	0.203169	-5.30167
C2CD2L	0.947673	3.43603	1.98848	0.056767	0.109162	-4.63888
C2CD3	1.89315	5.85614	2.56907	0.015909	0.0387038	-3.56371
C2orf42	0.612484	3.64993	0.714267	0.481065	0.595246	-6.25731
C2orf43	0.426719	3.34101	0.552679	0.584936	0.690369	-6.35513
C2orf44	-0.494727	2.53968	-0.806893	0.426633	0.542105	-6.17498
C2orf47	-0.85141	3.35194	-1.57079	0.127636	0.21141	-5.3257
C2orf49	-0.990059	3.83072	-1.74183	0.0926836	0.163211	-5.08812
C2orf68	2.17673	5.75297	4.4271	0.000136341	0.000716676	0.919425
C2orf69	-1.66379	2.8234	-3.24411	0.00308118	0.00996394	-2.02066
C2orf74	-0.735166	5.09486	-1.13271	0.267091	0.379194	-5.95239
C2orf76	1.19887	3.51098	1.54319	0.134185	0.219963	-5.35531
C3	0.672518	11.7686	1.14637	0.261493	0.373146	-6.25195
C3AR1	-2.24034	9.1345	-8.29792	5.60944e-09	1.77339e-07	10.6364
C3orf14	-0.409842	4.01213	-0.546235	0.589297	0.694048	-6.39338
C3orf17	-0.972803	4.61373	-1.43364	0.162918	0.256686	-5.56827
C3orf38	-0.684338	4.69135	-1.4944	0.146428	0.235716	-5.49312
C3orf58	-1.10206	4.7135	-1.97927	0.0578491	0.110973	-4.74103
C3orf62	-2.66422	4.03816	-4.64118	7.63749e-05	0.00043845	1.45015
C3orf70	-1.67012	2.24975	-3.60907	0.00120512	0.00453377	-1.12613
C4orf21	-1.10359	2.85424	-1.91767	0.0655642	0.123232	-4.76094
C4orf27	-0.395716	4.20543	-0.590125	0.559912	0.668365	-6.37098
C4orf29	0.0797539	4.33476	0.151332	0.880816	0.922324	-6.52848
C4orf3	-0.44249	5.89836	-0.765536	0.450456	0.566233	-6.32311
C4orf32	2.08325	5.19113	2.68047	0.0122614	0.0315603	-3.30896
C4orf33	-1.44142	4.00084	-2.60488	0.0146389	0.0362364	-3.47863
C4orf36	2.21161	3.18218	4.24433	0.00022317	0.00109372	0.471639
C5AR1	-4.66226	5.88732	-6.10603	1.46648e-06	1.59381e-05	5.1799
C5orf15	-0.953584	5.97042	-1.79686	0.0833212	0.149754	-5.14236
C5orf24	-1.30624	3.94792	-2.34822	0.0262745	0.0583959	-4.00708
C5orf27	-2.18525	1.62059	-3.35402	0.00232948	0.0078748	-1.73695
C5orf28	-0.0591671	2.73714	-0.102007	0.919489	0.947314	-6.49926
C5orf34	0.709703	2.36237	1.1657	0.25372	0.363969	-5.8297
C5orf42	-0.861371	3.50804	-1.17607	0.249619	0.359205	-5.85271
C5orf51	-1.41526	4.16568	-2.34204	0.0266376	0.059106	-4.03822
C5orf54	0.0391178	1.77881	0.0529974	0.958116	0.973402	-6.49476
C5orf56	2.97465	4.70209	5.63164	5.22024e-06	4.56074e-05	4.06769
C5orf58	-0.664549	2.64857	-1.09975	0.280949	0.393453	-5.90166
C5orf63	1.27862	3.48274	1.99133	0.0564355	0.108635	-4.63391
C6orf1	3.40403	5.69568	6.06357	1.64182e-06	1.75423e-05	5.18029
C6orf106	-2.70083	3.00786	-4.89861	3.79823e-05	0.000240411	2.15103
C6orf120	-0.893547	3.98391	-1.47491	0.151565	0.242095	-5.48433
C6orf136	3.2352	4.23403	5.76321	3.66492e-06	3.41304e-05	4.41064
C6orf226	1.28831	4.66781	1.4408	0.160901	0.254227	-5.5139
C6orf25	-0.634202	1.4244	-0.856052	0.399347	0.513903	-6.12599
C6orf48	0.950639	7.8952	2.65021	0.0131664	0.0334286	-3.50125
C6orf62	-0.1875	8.64299	-0.47005	0.642016	0.739074	-6.71333
C6orf89	-0.113325	4.72342	-0.214824	0.831486	0.886783	-6.54666
C7orf10	-0.0621762	1.84385	-0.0820221	0.935222	0.958339	-6.49203
C7orf25	-2.50243	1.9342	-3.2847	0.00277973	0.00915131	-1.91074
C7orf26	-0.846386	2.52739	-1.19479	0.242344	0.350941	-5.79357
C7orf41	-3.19968	3.25037	-5.7848	3.45868e-06	3.27832e-05	4.45559
C7orf43	1.84287	3.84712	2.8996	0.00725144	0.0204505	-2.80941
C7orf49	-0.469385	5.01685	-1.20409	0.238788	0.346673	-5.87108
C7orf50	2.39846	3.78623	3.52129	0.00151421	0.00550033	-1.35079
C7orf60	-1.55193	3.15781	-2.4146	0.0226449	0.0517598	-3.85861
C7orf73	1.41296	5.34879	3.38425	0.002156	0.00740092	-1.71182
C8orf33	-1.5482	3.9595	-2.81492	0.00890073	0.0241857	-3.03212
C8orf58	-1.23445	2.09886	-2.76605	0.0100071	0.0266556	-3.08767
C8orf59	2.36597	7.02922	3.08244	0.00462334	0.0140868	-2.45471
C8orf76	-0.0353941	4.11749	-0.0490928	0.961199	0.975171	-6.5378
C9orf114	4.71409	5.58095	10.5981	3.14574e-11	3.16356e-09	15.5258
C9orf142	6.45428	7.19758	15.5902	3.343e-15	4.5312e-12	23.7666
C9orf156	-1.21395	3.98168	-1.73144	0.0945488	0.165849	-5.09908
C9orf3	1.905	3.65053	3.27689	0.00283546	0.00930174	-1.93901
C9orf37	3.56291	4.61857	8.10197	9.00763e-09	2.61359e-07	10.1815
C9orf41	-2.48014	1.89069	-5.02012	2.73097e-05	0.000180693	2.48534
C9orf64	-0.764254	2.91865	-1.29135	0.207302	0.31023	-5.68648
C9orf72	-1.87919	6.24699	-3.58408	0.00128624	0.00478393	-1.37537
C9orf78	-0.348533	5.79091	-0.814189	0.422512	0.537805	-6.28493
C9orf85	-0.402589	3.3808	-0.721024	0.476964	0.591328	-6.2477
C9orf89	3.01685	5.22186	5.46801	8.11611e-06	6.53698e-05	3.63912
C9orf91	-1.80073	3.38935	-3.52621	0.00149499	0.00544301	-1.3511
CA14	-0.425203	1.32957	-0.638856	0.528188	0.638971	-6.28472
CA5B	1.13832	3.7716	1.92219	0.06497	0.122309	-4.76041
CA8	-1.66101	1.96765	-2.48326	0.0193795	0.0455611	-3.6917
CAB39	-2.71794	5.43077	-7.90875	1.44399e-08	3.83771e-07	9.74416
CAB39L	-1.60666	2.06142	-2.73135	0.0108697	0.0285051	-3.15911
CABIN1	2.15349	4.36151	4.70665	6.39498e-05	0.000374309	1.65922
CABLES1	-1.10215	3.68659	-1.78047	0.0860217	0.153301	-5.01214
CABP4	0.87344	3.28676	1.37534	0.180097	0.277937	-5.58488
CABYR	-2.45835	2.52409	-3.71233	0.000919675	0.0035983	-0.882916
CACNA1A	1.10613	4.43217	1.35216	0.187311	0.285955	-5.63221
CACNA1D	-1.72805	3.47531	-2.78384	0.00959017	0.0257578	-3.07767
CACNA2D4	3.13279	5.47509	4.63945	7.67346e-05	0.000439354	1.47478
CACNB2	-1.60286	1.46605	-2.43079	0.0218325	0.0502418	-3.78679
CACNB3	1.12782	2.6205	1.50816	0.142886	0.231151	-5.39475
CACNB4	-1.58755	4.30703	-2.26107	0.0318426	0.0682918	-4.18409
CACYBP	0.636597	6.05592	0.989176	0.331178	0.446782	-6.10692
CAD	2.13702	4.17742	3.34835	0.00236349	0.00797186	-1.77187
CALCOCO1	0.86186	5.84888	1.45296	0.15752	0.249907	-5.55852
CALCOCO2	1.00603	6.6884	1.32516	0.195996	0.296489	-5.75082
CALHM2	3.7015	4.67024	7.20946	8.29085e-08	1.51276e-06	8.05688
CALM1	-0.327112	8.70429	-0.736828	0.46745	0.582043	-6.5501
CALM2	0.0102551	9.76197	0.0276437	0.978145	0.986253	-6.85917
CALM3	0.849884	5.78	2.19084	0.0370839	0.0769411	-4.33735
CALML4	-0.131041	4.87737	-0.191592	0.849465	0.899022	-6.55403
CALR	0.336799	8.39144	0.704441	0.487065	0.600322	-6.53535
CALU	-1.08001	5.22852	-2.13052	0.042191	0.0852199	-4.49003
CAMK1D	-1.0498	4.30449	-2.36583	0.0252633	0.0565325	-3.97307
CAMK2D	-1.27581	5.1127	-3.21149	0.00334587	0.0106708	-2.1693
CAMK2G	0.774793	4.90146	1.53464	0.136267	0.222608	-5.40984
CAMKK2	-1.27421	3.74921	-2.1068	0.0443653	0.0888242	-4.45802
CAMKMT	0.919708	3.77512	1.38006	0.178655	0.276386	-5.58184
CAMLG	0.948875	5.16239	1.38441	0.177336	0.274681	-5.61467
CAMSAP1	-1.8655	3.53573	-3.13229	0.0040826	0.0126422	-2.29306
CAMSAP2	-3.45236	3.25554	-5.5657	6.23527e-06	5.31062e-05	3.88114
CAMTA1	-0.160672	6.48762	-0.301911	0.764986	0.838559	-6.59766
CAMTA2	2.32481	5.37614	4.90956	3.68697e-05	0.000234307	2.18118
CAND1	-1.09161	5.46531	-2.37924	0.0245169	0.0551617	-4.01244
CAND2	0.25545	1.76891	0.44174	0.662123	0.755906	-6.39923
CANT1	-0.356703	2.59163	-0.540386	0.593269	0.697687	-6.35599
CANX	-1.73533	7.30737	-2.92394	0.00683377	0.0194711	-3.01038
CAP1	-1.77782	7.99556	-3.95028	0.000490216	0.00212771	-0.521623
CAPG	3.07187	8.31021	6.65281	3.47572e-07	4.84253e-06	6.66853
CAPN1	4.07002	5.62695	5.86818	2.76605e-06	2.71961e-05	4.67656
CAPN2	-2.8895	3.15644	-5.18146	1.76285e-05	0.000127084	2.87958
CAPN3	-0.238964	4.87196	-0.435639	0.66649	0.759697	-6.46909
CAPN7	-1.69066	3.71945	-4.0204	0.000406681	0.00181837	-0.128665
CAPNS1	-2.01486	5.89942	-3.40406	0.00204913	0.00709801	-1.77099
CAPRIN1	-1.68409	5.70725	-2.89095	0.00740558	0.0207821	-2.99068
CAPRIN2	-0.803147	3.86854	-1.35354	0.186874	0.285526	-5.64794
CAPS2	0.475474	2.73634	0.683416	0.500047	0.612186	-6.26892
CAPZA1	-0.700129	7.47858	-1.53436	0.136336	0.222682	-5.62181
CAPZA2	-0.151234	7.60342	-0.448621	0.65721	0.751731	-6.65524
CAPZB	-0.360313	8.09859	-1.1069	0.277901	0.390394	-6.18392
CARD11	1.29591	5.14698	2.12357	0.0428179	0.0862174	-4.42957
CARD16	1.7615	6.42677	2.51959	0.0178328	0.0425653	-3.68915
CARD8	0.749161	6.56684	1.83023	0.0780454	0.141884	-5.00887
CARHSP1	1.03861	3.29748	2.04019	0.0510136	0.0997768	-4.54557
CARKD	-0.23355	4.44266	-0.298946	0.767223	0.84019	-6.51585
CARM1	0.227498	2.66689	0.421822	0.676426	0.768706	-6.411
CARS	0.528413	4.87363	0.840154	0.408048	0.522477	-6.20684
CARS2	1.55643	4.81942	2.98823	0.00583733	0.0171046	-2.6204
CASC3	-0.350932	5.33712	-0.559751	0.580168	0.685936	-6.44031
CASC4	-0.574266	6.02941	-1.01318	0.319783	0.434997	-6.13226
CASD1	-1.64238	2.73986	-3.06991	0.00476968	0.0144584	-2.41871
CASK	-1.38357	2.59947	-2.2674	0.031405	0.0675211	-4.12269
CASP1	0.0160355	7.37934	0.0264205	0.979112	0.987123	-6.70994
CASP10	-1.43495	4.89851	-2.90252	0.00720007	0.0203495	-2.87554
CASP2	0.294312	4.642	0.591766	0.558828	0.667275	-6.3818
CASP3	-1.33841	3.71607	-2.59642	0.0149302	0.0368038	-3.5035
CASP4	0.581759	6.50564	1.50273	0.144276	0.232964	-5.52207
CASP6	-0.213354	4.0145	-0.304312	0.763175	0.837304	-6.48074
CASP7	-0.321472	3.18697	-0.661601	0.513718	0.624732	-6.28517
CASP8	-0.294388	5.07949	-0.666668	0.510524	0.621804	-6.35907
CASP8AP2	0.230591	4.58221	0.279991	0.781574	0.850605	-6.50607
CASP9	-0.829707	3.41544	-1.12379	0.27079	0.383042	-5.89515
CASS4	-2.77501	3.83093	-4.91082	3.67435e-05	0.000233661	2.15294
CAST	-0.690867	6.35082	-2.02552	0.0525911	0.102289	-4.72455
CAT	-0.600287	5.72238	-0.795229	0.433272	0.54907	-6.29774
CATSPER2	-0.335796	4.53654	-0.517005	0.609275	0.710783	-6.42276
CATSPER2P1	1.20931	2.8673	2.13546	0.04175	0.0847686	-4.36964
CBFA2T2	-0.0949568	3.41698	-0.166369	0.869081	0.913261	-6.49347
CBFA2T3	0.663774	2.0796	0.976717	0.337201	0.45291	-6.02297
CBFB	-1.37328	5.15412	-3.4796	0.00168674	0.00601195	-1.53181
CBL	-3.30041	4.06889	-8.18294	7.40202e-09	2.24378e-07	10.3917
CBLB	-1.50165	3.80579	-2.10285	0.0447369	0.0893983	-4.4738
CBLL1	0.088323	4.75621	0.140774	0.889072	0.927142	-6.56438
CBR1	1.12559	5.15928	1.3675	0.182513	0.280931	-5.64002
CBR3-AS1	0.0765192	2.25936	0.0956644	0.924479	0.951454	-6.49512
CBR4	1.09461	4.9593	1.7672	0.0882611	0.156586	-5.0494
CBWD1	-0.261887	6.64386	-0.551406	0.585796	0.690954	-6.52104
CBWD2	-0.698657	6.23273	-1.68944	0.102413	0.177091	-5.27969
CBWD3	-0.243521	6.61198	-0.482362	0.633356	0.731412	-6.5531
CBWD6	1.30972	6.92424	2.74186	0.0106014	0.0279018	-3.24216
CBX1	-3.06224	3.86185	-4.90691	3.71353e-05	0.00023579	2.14442
CBX3	-0.214198	5.75833	-0.332058	0.742356	0.820631	-6.56175
CBX4	-0.890317	2.15103	-1.58726	0.123857	0.206602	-5.27562
CBX5	-1.24572	4.3004	-2.59381	0.0150212	0.0369513	-3.51919
CBX7	0.0225883	3.22746	0.0359932	0.971547	0.98221	-6.50394
CBY1	-0.0437797	3.47396	-0.0694961	0.945096	0.965239	-6.50718
CC2D1B	0.729766	3.929	1.37769	0.179378	0.277185	-5.59408
CC2D2A	-0.821111	2.6987	-1.31259	0.20014	0.301495	-5.65797
CCAR1	0.584305	6.46367	1.28931	0.208002	0.311035	-5.80457
CCBL1	1.63085	3.37118	2.72479	0.0110404	0.0288809	-3.18913
CCBL2	-0.936569	4.35201	-1.34409	0.189875	0.288892	-5.68355
CCDC101	2.21269	4.5765	3.16927	0.00372112	0.0116869	-2.19879
CCDC102B	-0.194096	2.51795	-0.287881	0.77559	0.846203	-6.45927
CCDC104	-1.42701	3.54194	-2.6424	0.0134097	0.0339103	-3.39644
CCDC107	1.83127	4.19602	3.27154	0.00287422	0.00939072	-1.95582
CCDC109B	-0.325471	3.77834	-0.519848	0.607318	0.70911	-6.39447
CCDC112	-0.233913	3.97338	-0.431782	0.669257	0.762386	-6.42809
CCDC115	-1.01902	4.75517	-1.25295	0.220745	0.326032	-5.80843
CCDC117	-1.42197	3.57974	-1.81775	0.0799832	0.144604	-4.95876
CCDC12	1.76581	6.00731	1.95067	0.0613268	0.11656	-4.7575
CCDC125	-1.67472	3.12135	-2.69082	0.0119656	0.0309262	-3.27273
CCDC126	-0.143847	3.20958	-0.202794	0.840785	0.892223	-6.48567
CCDC127	-0.734842	2.32056	-0.960485	0.345158	0.460729	-6.03943
CCDC130	4.06444	5.76117	8.17569	7.53304e-09	2.269e-07	10.3557
CCDC132	-0.972647	3.96691	-1.92533	0.0645584	0.12163	-4.78723
CCDC136	-1.31438	2.93409	-2.06959	0.0479774	0.0945988	-4.49931
CCDC137	2.0172	4.01291	4.60578	8.40652e-05	0.000475278	1.39883
CCDC138	-2.45287	1.97282	-3.97051	0.000464517	0.00202729	-0.219365
CCDC14	-0.687015	4.57789	-1.46727	0.153617	0.244674	-5.51882
CCDC142	3.31136	4.51723	4.96758	3.14964e-05	0.000204264	2.3368
CCDC144A	0.805165	5.1442	1.34773	0.188714	0.287633	-5.66786
CCDC144B	0.701496	6.50922	0.939934	0.355413	0.47084	-6.17048
CCDC146	-0.497503	4.14875	-0.843152	0.406398	0.520889	-6.19026
CCDC149	0.0389984	3.55077	0.073172	0.942197	0.963316	-6.51136
CCDC159	2.72022	5.57503	5.06065	2.44648e-05	0.000165578	2.5747
CCDC18	1.87654	4.80816	3.75935	0.000812694	0.00324258	-0.773036
CCDC22	2.58448	3.99559	4.54255	9.97708e-05	0.000548133	1.23275
CCDC23	0.168866	5.83636	0.201787	0.841565	0.892751	-6.58808
CCDC25	-0.451728	4.16256	-0.521158	0.606417	0.708423	-6.39398
CCDC28A	-1.59399	4.02063	-2.56009	0.0162432	0.0393654	-3.57929
CCDC30	0.895567	2.57998	1.28174	0.210608	0.314239	-5.69261
CCDC36	-1.09133	2.02651	-1.61564	0.117558	0.198065	-5.23368
CCDC40	2.16216	3.78575	2.64568	0.0133069	0.0337132	-3.36636
CCDC41	-0.363021	3.75203	-0.571894	0.572027	0.678867	-6.37099
CCDC43	-0.74884	3.3674	-1.42703	0.164796	0.259087	-5.52098
CCDC47	-1.60584	6.24182	-2.75493	0.0102762	0.0272423	-3.31539
CCDC50	-1.04587	5.55225	-2.7895	0.00946083	0.025494	-3.16063
CCDC53	1.01717	6.40258	1.75518	0.0903344	0.159635	-5.12502
CCDC57	3.87348	4.99836	8.1736	7.57117e-09	2.27327e-07	10.3488
CCDC58	1.02298	3.52183	1.44435	0.159908	0.252963	-5.49529
CCDC59	-1.76397	5.14151	-2.61412	0.0143268	0.0356406	-3.52793
CCDC6	-3.76763	2.66322	-7.85002	1.66831e-08	4.20983e-07	9.59781
CCDC69	-0.296177	3.55724	-0.397683	0.693926	0.783761	-6.4368
CCDC7	-0.00195755	4.20619	-0.00236581	0.998129	0.998825	-6.54148
CCDC71	0.61214	1.73847	0.962339	0.344243	0.460025	-6.03496
CCDC82	-0.270625	5.09251	-0.514229	0.611189	0.712753	-6.4561
CCDC84	1.61666	5.5295	1.82508	0.0788401	0.143055	-4.96129
CCDC86	0.631865	3.37552	1.03192	0.311078	0.425964	-5.98119
CCDC88A	-1.12985	6.12299	-2.85596	0.00806145	0.0223255	-3.05521
CCDC90B	0.850662	6.04354	2.0757	0.0473673	0.0936089	-4.5668
CCDC91	-0.132353	5.61449	-0.174453	0.862784	0.908859	-6.59249
CCDC92	-0.723441	3.29263	-1.22282	0.231745	0.338441	-5.77368
CCDC93	-0.841272	4.76229	-1.53677	0.135747	0.221944	-5.42571
CCDC94	1.43759	3.93776	2.17219	0.0386002	0.0793755	-4.31661
CCDC97	0.42573	3.89147	0.668412	0.509428	0.620959	-6.29815
CCL2	-7.46394	5.84949	-7.49201	4.06174e-08	8.73872e-07	8.68946
CCL22	-2.76239	2.12764	-4.28203	0.00020164	0.00100218	0.564831
CCL3	-8.74513	5.94611	-6.42552	6.30109e-07	8.13397e-06	5.96621
CCL4	-9.1159	6.45642	-8.60029	2.7278e-09	9.84084e-08	11.3363
CCL4L2	-9.62	4.77234	-8.70269	2.14273e-09	8.06755e-08	11.5959
CCL5	-0.332459	3.729	-0.453395	0.653812	0.749109	-6.41752
CCM2	3.80154	5.37326	7.03319	1.30029e-07	2.14186e-06	7.62462
CCNB1IP1	0.47903	5.57179	0.777575	0.44344	0.559192	-6.28824
CCNC	-0.948817	5.06178	-1.83098	0.0779298	0.141715	-4.9965
CCND1	-0.590235	5.99897	-0.780743	0.441605	0.557248	-6.32646
CCND2	-2.35639	4.79525	-5.47996	7.85847e-06	6.38913e-05	3.62176
CCND3	1.33302	6.62603	2.17071	0.0387232	0.079546	-4.38899
CCNDBP1	1.81593	6.50391	3.83157	0.000671657	0.00276426	-0.631167
CCNG1	0.140675	6.23313	0.243322	0.809557	0.871012	-6.60658
CCNG2	-1.96188	2.75497	-3.24289	0.00309069	0.00998108	-2.0201
CCNH	-2.6618	7.42913	-7.24119	7.64875e-08	1.42489e-06	8.07851
CCNI	-1.71171	7.57519	-2.85449	0.00809027	0.0223922	-3.16995
CCNJ	-2.48044	2.07269	-5.47493	7.96588e-06	6.45434e-05	3.66717
CCNK	-2.21481	5.27374	-4.30033	0.000191943	0.000960523	0.514078
CCNL1	-1.59816	7.50074	-3.73087	0.00087594	0.00344994	-1.06106
CCNL2	1.51222	7.15464	3.41241	0.00200562	0.0069738	-1.69062
CCNT1	-2.58092	4.41218	-4.14241	0.000293433	0.00137554	0.149627
CCNT2	-1.39041	4.84913	-2.65573	0.0129969	0.0331046	-3.41075
CCNY	-2.70991	3.41845	-5.06102	2.44407e-05	0.000165578	2.56438
CCP110	-2.12167	3.63647	-3.37522	0.00220648	0.00753059	-1.72651
CCPG1	0.28978	5.21687	0.625973	0.53648	0.646365	-6.3861
CCR1	-1.19172	6.5884	-2.07603	0.0473342	0.0936018	-4.69961
CCR5	-3.33592	3.95439	-4.78965	5.10538e-05	0.000310313	1.80975
CCRL2	-2.95138	4.84548	-5.00649	2.83392e-05	0.000186335	2.35748
CCRN4L	-3.32087	1.61912	-5.30802	1.25106e-05	9.39087e-05	3.23343
CCS	5.54305	6.66555	9.74979	1.96462e-10	1.25103e-08	13.8161
CCT2	-1.39354	6.03097	-1.7169	0.0972118	0.169736	-5.274
CCT3	0.975556	6.66408	1.42023	0.166748	0.261419	-5.63145
CCT4	-0.706023	6.68065	-1.7583	0.0897922	0.158798	-5.20826
CCT5	0.314676	6.67116	0.609241	0.547352	0.656296	-6.47794
CCT6A	-0.390108	7.12367	-0.995526	0.328137	0.443445	-6.22284
CCT6P1	-1.23955	2.99255	-2.77168	0.00987333	0.0263511	-3.091
CCT6P3	-0.198986	4.13783	-0.362037	0.720084	0.805394	-6.47465
CCT7	1.25756	6.58406	3.00835	0.00555511	0.0164095	-2.63251
CCT8	-0.503851	7.17765	-1.27539	0.212813	0.316733	-5.92205
CCZ1	-2.52327	3.98054	-5.79509	3.36445e-06	3.20179e-05	4.47534
CCZ1B	-0.891928	5.17457	-1.31761	0.198477	0.29934	-5.73785
CD14	5.49386	9.38449	7.89439	1.49582e-08	3.92223e-07	9.71086
CD151	1.85367	3.87885	2.72869	0.0109387	0.0286623	-3.18454
CD163	1.18053	6.95715	0.685459	0.498777	0.610789	-6.41067
CD164	0.298565	7.10925	0.431402	0.66953	0.762423	-6.61085
CD180	-1.43525	4.59064	-2.0317	0.0519218	0.101282	-4.64262
CD22	0.55649	2.05332	0.738319	0.466559	0.581517	-6.22358
CD226	-2.45907	3.21346	-3.18597	0.00356806	0.0112621	-2.17748
CD244	-0.697015	1.92008	-1.28311	0.210132	0.313578	-5.68666
CD274	-3.63752	4.00728	-6.30479	8.66102e-07	1.05219e-05	5.7761
CD276	-0.590338	5.35802	-0.856131	0.399304	0.513903	-6.23756
CD2AP	-2.73701	3.91925	-4.66389	7.18142e-05	0.000415218	1.50987
CD2BP2	1.23136	4.47428	2.90984	0.0070729	0.0200681	-2.79692
CD300A	1.38546	7.53098	2.90957	0.00707756	0.0200753	-2.89275
CD300C	0.659124	4.66752	0.818024	0.420356	0.535779	-6.19737
CD300LF	0.0344264	5.20149	0.0489063	0.961346	0.975171	-6.55549
CD302	-0.716439	6.68268	-1.31654	0.198829	0.299681	-5.87522
CD33	0.706063	7.10599	1.68094	0.104069	0.179366	-5.27995
CD37	4.41265	8.0708	8.78157	1.78078e-09	7.12912e-08	11.7447
CD4	0.345325	7.76446	0.880785	0.386047	0.501206	-6.35474
CD40	0.56797	5.34691	1.33687	0.192192	0.291856	-5.70212
CD44	-2.38566	2.86692	-2.92912	0.00674787	0.0193017	-2.74829
CD46	-1.20923	6.79231	-2.9019	0.00721106	0.0203627	-3.00722
CD47	1.19987	5.93029	2.44071	0.0213481	0.0493304	-3.8533
CD53	-1.07206	9.86635	-3.92925	0.000518402	0.00223471	-0.621974
CD55	-1.82643	6.32726	-2.20552	0.0359283	0.0750358	-4.4727
CD58	-0.0938124	6.93379	-0.142785	0.887498	0.926153	-6.67701
CD59	0.189044	6.229	0.307909	0.760466	0.835684	-6.5712
CD63	-1.47404	9.67995	-4.20112	0.000250661	0.00120236	0.0842156
CD68	1.77535	8.85597	4.25712	0.000215623	0.00106166	0.359114
CD69	-1.30227	6.08959	-1.77477	0.0869775	0.154743	-5.16665
CD72	1.08088	3.50073	1.48145	0.149823	0.239783	-5.4384
CD74	2.28556	13.8013	6.37545	7.18852e-07	8.9743e-06	5.79782
CD80	-4.19181	2.56913	-5.30836	1.2499e-05	9.39087e-05	3.22026
CD81	0.86415	7.66692	1.85839	0.0738201	0.13581	-5.00651
CD82	3.32794	4.33976	4.66612	7.13803e-05	0.000412961	1.55239
CD83	-7.77559	5.94553	-15.7955	2.41394e-15	4.5312e-12	24.7904
CD84	-0.319315	7.7518	-0.552973	0.584737	0.69022	-6.61652
CD86	-1.23365	7.6053	-3.06348	0.00484651	0.0146585	-2.6871
CD9	-0.759252	6.05836	-0.926267	0.362344	0.478286	-6.17272
CD93	-2.84768	3.96185	-4.69309	6.63466e-05	0.000387085	1.56011
CD97	0.387633	4.24214	0.675904	0.504731	0.616807	-6.29146
CD99	0.88725	7.62775	1.95226	0.0611289	0.116254	-4.86818
CD99L2	0.315196	3.43967	0.616031	0.542926	0.652557	-6.3254
CD99P1	-0.428198	4.40627	-0.632334	0.532377	0.642658	-6.34986
CDADC1	-0.669771	3.66044	-0.976807	0.337157	0.45291	-6.04296
CDAN1	0.646325	2.47249	1.11207	0.275711	0.388238	-5.88567
CDC123	-0.898586	5.87755	-1.37927	0.178895	0.276668	-5.74156
CDC14A	-2.25629	3.15524	-4.42581	0.000136818	0.000718785	0.921834
CDC14B	-3.56008	3.50647	-7.88942	1.51423e-08	3.95054e-07	9.69986
CDC16	-0.299931	5.78471	-0.606979	0.548831	0.657737	-6.43052
CDC23	-0.272955	4.15634	-0.493087	0.625855	0.725222	-6.42941
CDC25B	0.192879	3.55081	0.410407	0.684679	0.775669	-6.42398
CDC26	0.463649	5.59312	0.912105	0.369619	0.485788	-6.16304
CDC27	-0.162731	5.82132	-0.259524	0.797159	0.862165	-6.58321
CDC37	3.57787	7.28077	7.62304	2.92726e-08	6.6286e-07	9.05991
CDC37L1	-0.536336	2.93386	-1.23832	0.226038	0.331937	-5.75024
CDC40	-0.209193	4.78653	-0.332789	0.74181	0.82041	-6.5148
CDC42	-0.740665	7.13902	-2.30211	0.0290996	0.0634269	-4.27218
CDC42BPB	-2.09079	3.41109	-4.52096	0.000105774	0.00057611	1.16628
CDC42EP3	-2.80422	3.79832	-4.95156	3.28966e-05	0.000212618	2.2651
CDC42SE1	-0.700053	7.56396	-1.71729	0.0971394	0.169641	-5.34457
CDC42SE2	-1.59821	5.34669	-2.4417	0.0213001	0.0492555	-3.92131
CDC5L	-2.75819	3.51291	-5.75203	3.77666e-06	3.49249e-05	4.36954
CDC73	-3.62027	3.6112	-7.20172	8.45571e-08	1.53693e-06	8.03867
CDCA4	-0.296169	2.07427	-0.601145	0.552654	0.661501	-6.31667
CDCP1	-1.76679	3.15293	-3.04774	0.00503948	0.0151504	-2.47405
CDH13	-1.20501	2.39154	-1.83414	0.0774469	0.141013	-4.8962
CDH23	-0.519501	2.50734	-1.0009	0.32558	0.440985	-6.00295
CDH26	0.202784	2.70754	0.236346	0.814911	0.874943	-6.47408
CDIPT	-0.64564	4.35792	-1.36245	0.184081	0.282482	-5.64794
CDK10	4.32462	5.84401	7.89422	1.49647e-08	3.92223e-07	9.69979
CDK11A	3.02492	6.04501	6.4073	6.61036e-07	8.46411e-06	6.05799
CDK11B	2.46345	5.79048	5.13972	1.9741e-05	0.00013957	2.78061
CDK12	-2.12306	4.10562	-5.48118	7.83256e-06	6.37353e-05	3.65913
CDK13	-1.48351	4.20324	-3.05618	0.00493512	0.0148791	-2.49131
CDK16	0.853431	5.26621	1.01222	0.32023	0.435231	-6.04237
CDK17	-1.16857	3.94012	-1.87292	0.0717172	0.132564	-4.87484
CDK18	2.52835	4.56894	3.60042	0.00123263	0.00461714	-1.16397
CDK19	-2.33515	3.40645	-5.02881	2.66734e-05	0.000177384	2.48701
CDK2	-0.511901	3.95316	-0.98275	0.334275	0.450128	-6.05775
CDK2AP1	-0.797824	6.20575	-0.97191	0.339544	0.455156	-6.21886
CDK2AP2	4.83887	5.94846	7.45528	4.45404e-08	9.41202e-07	8.65445
CDK4	-0.0650635	5.67951	-0.145312	0.885521	0.924938	-6.59103
CDK5	0.775921	3.78403	1.31876	0.198097	0.299004	-5.66538
CDK5RAP1	1.22201	5.57514	1.55944	0.130297	0.214889	-5.37945
CDK5RAP2	-0.128629	5.04582	-0.249077	0.805147	0.868095	-6.54256
CDK5RAP3	1.77621	7.80944	3.3711	0.00222984	0.00759122	-1.807
CDK6	-0.851423	4.58341	-1.18526	0.246028	0.354975	-5.87284
CDK7	-0.654501	4.43279	-0.874028	0.389651	0.504781	-6.19232
CDK9	-0.532108	4.70573	-0.776935	0.443811	0.559437	-6.25833
CDKAL1	-1.10599	4.04125	-2.39407	0.0237153	0.0537182	-3.91889
CDKN1A	-3.46053	7.43785	-5.81311	3.20578e-06	3.07237e-05	4.39134
CDKN1B	-0.765691	4.19277	-1.53977	0.135016	0.22099	-5.40148
CDKN1C	-0.847241	2.33079	-1.10496	0.278725	0.391092	-5.89281
CDKN2AIP	-1.12562	4.59048	-2.05694	0.0492641	0.0968943	-4.59908
CDKN2AIPNL	0.720672	3.71181	1.19628	0.241774	0.350222	-5.80774
CDKN2B	-0.321768	2.51596	-0.412294	0.683312	0.774676	-6.4174
CDR1	-3.12827	2.55759	-4.61855	8.1206e-05	0.000461091	1.40694
CDR2	-1.69258	1.96204	-2.29579	0.0295077	0.0641394	-4.06385
CDRT4	-0.0141958	2.59886	-0.0170748	0.9865	0.991516	-6.50209
CDS1	-2.36831	1.42895	-3.46155	0.0017672	0.00625407	-1.47511
CDS2	0.984478	5.4898	1.81042	0.081141	0.146418	-5.00067
CDV3	-4.25817	5.5797	-11.7233	3.17446e-12	7.17126e-10	17.9219
CDYL	-2.41167	3.55352	-3.54507	0.00142359	0.00522313	-1.32148
CEACAM1	2.22149	4.24668	3.90074	0.000559186	0.00237067	-0.41116
CEACAM21	1.21967	4.62913	1.89846	0.0681477	0.127056	-4.81731
CEBPB	-3.30536	4.26219	-4.48374	0.000116983	0.000625313	1.01001
CEBPD	-2.19101	5.04862	-3.32329	0.00251965	0.00840887	-1.91053
CEBPG	-0.926482	4.82848	-2.19144	0.0370359	0.0768585	-4.32982
CEBPZ	-2.65568	4.17301	-5.61933	5.39612e-06	4.67993e-05	4.01234
CECR1	-1.72613	6.76087	-3.9207	0.000530324	0.0022768	-0.555325
CECR2	-2.15003	2.12271	-3.35969	0.00229593	0.00778271	-1.72444
CECR5	1.563	4.95405	3.36556	0.00226169	0.00768586	-1.74261
CECR7	0.305394	2.46766	0.387631	0.701265	0.790215	-6.42333
CELF1	0.132568	6.50756	0.248416	0.805653	0.868345	-6.62249
CELF2	0.520795	7.96531	1.24268	0.224451	0.330306	-5.96642
CELSR2	0.339701	2.29476	0.53484	0.597047	0.700653	-6.35506
CENPB	-1.15781	1.24894	-2.34936	0.0262077	0.0582885	-3.94697
CENPBD1	0.216126	3.30571	0.32188	0.749971	0.827121	-6.4539
CENPF	-0.933468	1.87517	-1.11081	0.276245	0.388673	-5.88176
CENPJ	-0.944947	2.88735	-2.25946	0.0319552	0.0684863	-4.14151
CENPL	-0.544052	2.55531	-0.694273	0.493319	0.605904	-6.25805
CENPN	-1.34638	2.30288	-1.90604	0.0671181	0.125481	-4.76989
CENPO	-0.267795	1.61665	-0.361194	0.720707	0.805616	-6.42844
CENPT	4.22492	5.46858	7.25543	7.37729e-08	1.3888e-06	8.16957
CEP104	-0.2221	3.94911	-0.355687	0.724782	0.808551	-6.45848
CEP120	-2.74908	2.26894	-5.73777	3.92402e-06	3.59027e-05	4.34463
CEP128	-0.957511	3.86039	-1.55739	0.130781	0.215575	-5.35905
CEP135	-0.423062	3.85931	-0.996848	0.327506	0.442962	-6.03437
CEP152	0.53699	4.06769	0.646228	0.523474	0.634238	-6.31584
CEP164	2.3779	4.30076	4.42187	0.000138282	0.000724072	0.920971
CEP170	-1.72672	7.48305	-4.53255	0.000102509	0.000560255	1.01697
CEP170P1	-2.49578	3.72688	-5.74496	3.84898e-06	3.54211e-05	4.34977
CEP192	-1.56311	4.06607	-2.39797	0.0235085	0.0533864	-3.91597
CEP250	1.41528	3.14239	2.33224	0.027224	0.060182	-3.99619
CEP290	-0.533604	3.78226	-0.931998	0.359426	0.475294	-6.08891
CEP350	-3.16235	4.85948	-6.51426	4.99197e-07	6.56919e-06	6.28658
CEP41	1.66359	4.84922	3.02314	0.00535583	0.0159598	-2.54367
CEP44	0.0753674	2.81168	0.10526	0.916932	0.945841	-6.49729
CEP57	0.0880065	5.01813	0.16328	0.871489	0.915184	-6.56472
CEP57L1	0.826885	3.17074	1.26873	0.215145	0.319551	-5.71462
CEP63	-1.29782	5.37379	-2.18137	0.037847	0.0781996	-4.39168
CEP68	-2.08112	4.49089	-4.27748	0.000204129	0.00101296	0.498225
CEP70	0.177302	2.83093	0.246127	0.807407	0.869642	-6.47198
CEP76	-0.00618595	2.54681	-0.009637	0.99238	0.995648	-6.50151
CEP78	-1.17818	2.96736	-1.77949	0.0861847	0.153563	-4.99382
CEP85	-0.814895	3.21917	-1.51012	0.142389	0.230465	-5.39723
CEP85L	-0.00992459	4.30347	-0.0191986	0.984821	0.990563	-6.55066
CEP89	0.0710381	3.77201	0.140575	0.889228	0.927142	-6.50362
CEP95	-0.416125	5.46399	-1.00483	0.323716	0.439087	-6.10272
CEP97	-1.8892	2.04031	-3.90515	0.000552674	0.00234831	-0.38357
CEPT1	1.89211	5.91069	4.58482	8.89789e-05	0.000496315	1.31388
CERCAM	2.98091	4.03317	5.01938	2.7365e-05	0.000180933	2.47448
CERK	-1.51126	3.74664	-2.60081	0.0147784	0.0365386	-3.48371
CERS2	-0.45617	5.81962	-0.930129	0.360376	0.476218	-6.19402
CERS4	2.62434	4.48128	4.21721	0.000240055	0.00116028	0.389925
CERS5	0.776536	6.11269	1.91629	0.0657477	0.123503	-4.84732
CES2	2.92393	4.67103	3.87018	0.000606396	0.00253569	-0.497063
CES4A	1.55508	3.45573	2.38164	0.0243856	0.054918	-3.90458
CETN3	0.196687	4.30943	0.268073	0.790638	0.857421	-6.50112
CFD	3.03965	5.27169	4.09159	0.000336222	0.00154783	0.0628912
CFDP1	-0.203724	5.88529	-0.380612	0.706408	0.794217	-6.5318
CFL1	1.41604	9.10423	3.28647	0.0027673	0.00911749	-2.11398
CFL2	0.283956	4.19432	0.413172	0.682676	0.77451	-6.46689
CFLAR	-1.40514	7.29675	-3.54285	0.00143184	0.00524933	-1.51608
CGGBP1	-0.930742	4.39604	-1.7463	0.0918914	0.161997	-5.10548
CGNL1	-3.1563	1.94098	-4.72873	6.02321e-05	0.000355399	1.71673
CGRRF1	-0.922862	4.44739	-1.36264	0.184021	0.282482	-5.66613
CH25H	-5.0099	7.55767	-4.62251	8.03403e-05	0.00045727	1.19634
CHAF1A	0.471076	2.04163	0.615854	0.543041	0.652603	-6.30896
CHAMP1	-0.162006	3.13918	-0.253502	0.801761	0.865723	-6.46937
CHCHD1	-0.61712	4.96364	-0.941437	0.354656	0.470231	-6.13306
CHCHD10	1.51429	4.37924	1.81521	0.0803825	0.145243	-4.9507
CHCHD2	0.155322	7.49044	0.395319	0.695649	0.785058	-6.6285
CHCHD3	-0.846522	5.43173	-1.29152	0.207244	0.310196	-5.78004
CHCHD5	3.10282	4.05867	4.36754	0.00016013	0.000822585	0.780072
CHCHD6	2.67127	4.09597	4.55362	9.6823e-05	0.000534175	1.26028
CHCHD7	0.296366	7.64529	0.386491	0.702099	0.790779	-6.64287
CHD1	-2.1771	6.27569	-3.60762	0.0012097	0.0045474	-1.34118
CHD1L	-0.255089	5.50766	-0.606354	0.549239	0.658061	-6.41864
CHD2	-3.36463	6.31777	-9.35293	4.77776e-10	2.46366e-08	13.0693
CHD3	0.0843557	3.95604	0.132011	0.895934	0.931984	-6.50479
CHD4	-0.545674	6.14117	-1.08603	0.286868	0.400147	-6.06211
CHD6	0.966751	6.03441	1.58336	0.124743	0.207788	-5.3656
CHD7	-0.103238	6.45233	-0.222526	0.825545	0.882897	-6.61651
CHD8	-0.975548	4.83855	-2.09104	0.0458647	0.0912295	-4.52832
CHD9	1.71767	8.05863	2.98323	0.00590959	0.0172949	-2.73333
CHEK1	-0.874192	1.98003	-1.17397	0.250446	0.359872	-5.81324
CHEK2	0.62291	4.36993	0.889597	0.381378	0.497048	-6.13152
CHERP	1.73027	4.60094	2.64714	0.0132615	0.033607	-3.37123
CHFR	2.06344	5.21361	4.13038	0.000303052	0.00141434	0.15979
CHI3L1	3.71672	6.68143	2.08485	0.0464654	0.0922117	-4.50153
CHIC1	-2.16019	2.08943	-4.60572	8.40785e-05	0.000475278	1.40985
CHIC2	-0.361147	4.86204	-0.597054	0.555343	0.664032	-6.38495
CHID1	3.79798	5.03333	7.75756	2.09606e-08	5.07331e-07	9.37614
CHKA	-0.584689	6.23183	-0.93435	0.358234	0.474048	-6.21768
CHKB	0.918134	6.56317	1.53057	0.137268	0.223819	-5.45796
CHM	-1.04918	4.24987	-1.57818	0.125928	0.209285	-5.34554
CHML	-3.06345	1.32805	-5.03844	2.5985e-05	0.000173379	2.53555
CHMP1A	2.65526	4.62917	4.10466	0.000324668	0.00150266	0.097835
CHMP1B	-2.14391	5.55189	-3.983	0.000449327	0.00197308	-0.327066
CHMP2A	-0.155618	6.57263	-0.173585	0.86346	0.909369	-6.61983
CHMP2B	-1.14364	4.54324	-1.71036	0.0984296	0.171389	-5.17246
CHMP3	-0.0638039	6.25222	-0.14527	0.885554	0.924938	-6.62648
CHMP4A	1.45869	6.45917	1.68181	0.103898	0.179136	-5.23431
CHMP5	-0.139116	5.95592	-0.343276	0.733994	0.814709	-6.56014
CHMP7	1.2746	4.42991	2.83382	0.00850446	0.0233277	-2.96605
CHN2	0.320977	5.74585	0.662821	0.512948	0.62413	-6.36608
CHORDC1	-0.0561188	5.80775	-0.108596	0.914309	0.944574	-6.60222
CHPF2	0.869867	2.90235	1.40402	0.171477	0.267331	-5.53914
CHPT1	-1.1779	4.20651	-1.61906	0.116816	0.197215	-5.29227
CHRAC1	-1.80763	3.95792	-3.11483	0.0042647	0.0131247	-2.36159
CHRFAM7A	1.49706	3.67104	2.39068	0.0238964	0.0540345	-3.89062
CHRNB1	0.581113	2.64406	1.02038	0.316418	0.431408	-5.98596
CHST10	-0.97977	2.00437	-1.43967	0.161218	0.254571	-5.48504
CHST11	-2.12316	5.46517	-4.77229	5.35169e-05	0.000323625	1.73616
CHST14	-1.68947	2.6249	-2.30156	0.0291346	0.0634886	-4.06176
CHST15	-0.800109	4.88437	-1.26723	0.215671	0.320083	-5.79389
CHSY1	-4.9908	4.67212	-9.34441	4.87081e-10	2.47135e-08	13.0461
CHTF8	0.20137	4.67695	0.289478	0.774381	0.845589	-6.51118
CHTOP	-0.695704	6.32472	-1.71495	0.0975733	0.170305	-5.24694
CHUK	-2.62173	3.39648	-5.19303	1.70841e-05	0.000123925	2.91621
CHURC1	1.92673	6.56484	3.32018	0.0025397	0.00846389	-1.88555
CHURC1-FNTB	-0.139738	4.06378	-0.149037	0.882609	0.923489	-6.51988
CIAO1	0.524467	5.89891	1.04255	0.306213	0.42076	-6.05354
CIAPIN1	0.0981364	4.01053	0.135534	0.893174	0.929622	-6.51905
CIB1	1.7218	5.89579	2.94595	0.00647581	0.0186642	-2.74035
CIC	1.40006	2.91392	2.45124	0.0208445	0.0483553	-3.75716
CIDEB	-0.0196784	3.93952	-0.0367366	0.97096	0.981926	-6.52223
CIDECP	2.09626	4.31984	3.02747	0.00529887	0.0158199	-2.52389
CIITA	4.84609	8.08904	7.30682	6.47653e-08	1.267e-06	8.29566
CINP	2.0065	4.29065	3.10432	0.00437807	0.0134344	-2.34966
CIR1	-0.629945	5.27657	-1.24351	0.224149	0.32998	-5.8339
CIRBP	1.58518	7.46962	3.49347	0.00162732	0.00583963	-1.50096
CIRH1A	-1.23004	4.53673	-2.03422	0.051651	0.100836	-4.63082
CISD1	0.736925	3.64574	0.990394	0.330593	0.446183	-6.02632
CISD2	0.554515	4.46058	1.15447	0.258216	0.369191	-5.88144
CISD3	3.0033	4.15668	5.23067	1.54269e-05	0.000113378	3.02586
CITED2	-4.8841	3.22528	-7.47763	4.21096e-08	8.99855e-07	8.71094
CIZ1	2.14049	5.05625	4.77607	5.29716e-05	0.000320737	1.83351
CKAP2	-1.14661	3.98388	-1.78116	0.085905	0.153237	-5.02421
CKAP4	-2.04887	2.03176	-3.83072	0.000673164	0.00276852	-0.572141
CKAP5	-1.60112	5.01222	-2.68247	0.0122036	0.031447	-3.35802
CKB	0.814909	5.59127	1.01143	0.320602	0.435549	-6.04602
CKLF	0.229239	7.50034	0.543762	0.590975	0.695506	-6.5582
CKS1B	0.582137	5.13706	0.629755	0.534039	0.64416	-6.36834
CKS2	-3.44662	5.23937	-5.86357	2.80038e-06	2.73636e-05	4.58526
CLASP1	-0.582485	5.17357	-1.02846	0.312671	0.427837	-6.06687
CLASP2	-0.503133	5.57655	-0.905944	0.372814	0.488663	-6.20126
CLASRP	4.01862	5.70292	6.64233	3.57199e-07	4.9476e-06	6.65145
CLCC1	-0.279835	4.74731	-0.459665	0.649361	0.744998	-6.46511
CLCN3	-1.41489	3.9571	-3.20628	0.00339013	0.0107938	-2.14007
CLCN5	-1.76321	3.48276	-2.91317	0.00701566	0.0199116	-2.81175
CLCN6	-0.0601449	4.96224	-0.16095	0.873306	0.916412	-6.55797
CLDN11	-0.350194	2.11913	-0.652497	0.519483	0.63045	-6.28301
CLDN15	2.32826	3.30709	4.15331	0.000284984	0.00134457	0.237272
CLDND1	-0.996325	6.1447	-1.52869	0.137732	0.224459	-5.56108
CLEC16A	1.86056	5.75442	4.42216	0.000138174	0.000723907	0.899514
CLEC17A	0.250708	3.25888	0.410424	0.684667	0.775669	-6.4189
CLEC1A	-0.598583	3.21062	-1.05754	0.29944	0.41367	-5.95543
CLEC2B	0.367256	5.4159	0.552217	0.585248	0.690596	-6.43661
CLEC2D	1.02478	5.53882	1.87796	0.0709996	0.13152	-4.89135
CLEC4A	-1.9305	5.10825	-2.40367	0.0232093	0.0528209	-3.98459
CLEC5A	-0.970878	5.25122	-0.87025	0.391677	0.506883	-6.22613
CLEC7A	-2.32519	8.03709	-5.0317	2.64646e-05	0.000176208	2.31125
CLEC9A	-0.997245	5.81469	-1.69818	0.100732	0.17463	-5.27572
CLECL1	-0.309873	4.21171	-0.385697	0.70268	0.791057	-6.48094
CLIC1	1.68012	7.74856	3.29049	0.00273917	0.00904919	-2.00059
CLIC2	0.261694	3.70073	0.407504	0.686784	0.77771	-6.4483
CLIC4	-0.99615	2.87152	-1.33281	0.193503	0.293472	-5.63767
CLINT1	-1.65846	5.16091	-3.68024	0.00100046	0.00388713	-1.05185
CLIP1	-1.85546	4.72139	-4.3496	0.00016807	0.000858723	0.684869
CLIP2	1.72087	3.57572	3.0198	0.00540023	0.01605	-2.53294
CLK1	0.357852	8.72532	0.661756	0.51362	0.624693	-6.57841
CLK2	0.00688646	4.79974	0.011204	0.991141	0.994811	-6.56682
CLK3	2.47522	6.49745	4.29782	0.000193247	0.000966541	0.573859
CLK4	-0.161111	5.52863	-0.295099	0.770129	0.842729	-6.56512
CLN3	3.06774	5.56837	5.63996	5.10454e-06	4.46789e-05	4.08574
CLN5	-0.679853	5.42846	-1.43684	0.162015	0.255476	-5.60807
CLN6	1.0099	3.72564	1.55094	0.132319	0.217506	-5.34657
CLN8	0.658298	6.03368	1.10314	0.279501	0.391831	-5.98902
CLNS1A	0.157589	6.86721	0.43701	0.665508	0.758935	-6.57357
CLOCK	-2.11678	2.85681	-4.72395	6.10186e-05	0.000359593	1.70258
CLP1	-0.927251	3.32289	-1.5664	0.128659	0.21278	-5.33191
CLPB	1.31121	4.94678	2.04134	0.0508915	0.0995995	-4.57602
CLPP	2.98439	4.64454	3.93978	0.000504098	0.00217998	-0.320167
CLPTM1	0.546742	5.05885	0.809004	0.425438	0.540804	-6.2284
CLPTM1L	1.29177	4.35572	1.88309	0.0702766	0.130435	-4.83781
CLPX	-0.882488	4.38449	-1.74958	0.0913144	0.161039	-5.09803
CLSTN1	-0.965378	4.42966	-2.16802	0.0389469	0.0798117	-4.36433
CLTA	0.462113	7.41919	1.0757	0.291385	0.404841	-6.11501
CLTB	0.82171	3.87832	1.06981	0.293981	0.407671	-5.94265
CLTC	-1.59724	6.58373	-4.72047	6.15977e-05	0.000362555	1.55558
CLYBL	0.601577	2.96377	0.87892	0.38704	0.502288	-6.11613
CMAHP	0.100494	3.49005	0.143164	0.887201	0.926035	-6.5132
CMAS	-0.882133	4.47724	-2.04156	0.0508685	0.099575	-4.60839
CMBL	-0.95436	1.84293	-1.63337	0.113758	0.193291	-5.20681
CMC1	0.802179	5.33666	0.844015	0.405924	0.520531	-6.20966
CMC2	-1.65713	5.84826	-3.97275	0.000461752	0.00201987	-0.344806
CMIP	-1.18527	3.14811	-2.36293	0.0254273	0.0568459	-3.94165
CMKLR1	-0.0523778	5.66762	-0.121216	0.904399	0.93825	-6.60593
CMPK1	-0.93268	4.36978	-1.94173	0.0624505	0.118293	-4.77821
CMTM3	-0.114217	5.63219	-0.189754	0.850892	0.89968	-6.58406
CMTM4	-1.01458	1.30594	-1.48572	0.148697	0.238519	-5.41746
CMTM6	-1.42582	6.95513	-2.92834	0.00676078	0.0193212	-2.97223
CMTM7	1.12876	6.81084	1.47206	0.152326	0.243065	-5.55464
CNBP	1.0181	8.36661	3.3023	0.00265806	0.00880883	-2.05455
CNDP2	0.911883	7.35163	2.50779	0.0183221	0.043558	-3.76575
CNEP1R1	0.0226071	4.51026	0.0353562	0.97205	0.9823	-6.55859
CNIH4	-1.03538	5.61171	-1.79141	0.0842102	0.150952	-5.08693
CNN2	0.376261	1.89073	0.588979	0.56067	0.668716	-6.32106
CNNM3	-1.10219	2.65458	-1.532	0.136916	0.223323	-5.3644
CNNM4	-1.63852	2.18383	-3.07616	0.00469615	0.0142903	-2.39147
CNOT1	-1.59487	6.1819	-4.75105	5.66921e-05	0.000338086	1.65856
CNOT10	0.70315	5.51707	1.07066	0.293604	0.407327	-6.01331
CNOT2	0.865693	6.95297	1.71018	0.0984636	0.171417	-5.22517
CNOT3	-0.306678	2.92094	-0.428261	0.671788	0.764534	-6.41001
CNOT4	-1.43976	5.05663	-3.18682	0.00356049	0.0112419	-2.21827
CNOT6	-2.60884	2.0545	-5.74002	3.90044e-06	3.57214e-05	4.35451
CNOT6L	-2.02876	3.27015	-3.38281	0.00216394	0.00741743	-1.7011
CNOT7	0.501115	6.40504	1.21478	0.234751	0.34213	-5.89363
CNOT8	-0.386531	5.12191	-0.620505	0.54002	0.649805	-6.40241
CNP	1.47131	5.10797	2.89732	0.00729186	0.0205335	-2.83491
CNPPD1	0.165961	5.06965	0.202464	0.84104	0.892394	-6.55413
CNPY2	2.1828	6.34637	3.0176	0.0054296	0.0161139	-2.58607
CNPY3	2.49451	8.13228	4.2859	0.000199551	0.000993357	0.504993
CNPY4	0.159368	3.56849	0.273393	0.786589	0.854201	-6.47223
CNRIP1	-1.019	4.16658	-1.97497	0.0583604	0.111818	-4.72821
CNST	-1.25242	3.91641	-1.89315	0.0688763	0.128263	-4.84353
CNTLN	-1.65308	3.71617	-3.6665	0.00103714	0.00400503	-1.00903
CNTNAP2	-2.9088	1.78705	-4.86499	4.16117e-05	0.000260259	2.07399
CNTRL	-0.359108	5.35257	-0.741858	0.464446	0.579671	-6.32538
CNTROB	0.608313	3.84257	0.843106	0.406423	0.520889	-6.15633
COA5	0.398349	5.31459	0.611404	0.54594	0.654852	-6.3977
COG1	1.0672	4.86064	1.78069	0.0859836	0.153262	-5.02935
COG2	-0.435696	4.11676	-1.04491	0.30514	0.419468	-6.00539
COG3	-1.53364	3.85609	-3.6184	0.00117614	0.00443882	-1.14905
COG4	0.771167	4.51981	1.33318	0.193384	0.293431	-5.65687
COG5	-0.293427	5.91555	-0.597747	0.554887	0.66357	-6.43799
COG6	-1.86195	3.23308	-3.19754	0.00346562	0.0109716	-2.14822
COG7	0.767246	3.74573	1.71373	0.0977996	0.170543	-5.10172
COG8	1.56147	3.96094	2.97002	0.00610466	0.0177672	-2.65237
COIL	-1.32966	3.518	-2.62962	0.0138174	0.0346738	-3.41164
COL4A3BP	-1.05625	4.59837	-2.06153	0.0487936	0.0960486	-4.56987
COL8A2	-1.65952	3.27032	-3.5815	0.00129492	0.00481245	-1.21118
COL9A2	1.72952	4.16737	2.77475	0.00980117	0.0261954	-3.09028
COMMD1	0.339605	6.18989	0.69706	0.491601	0.60442	-6.36554
COMMD10	1.58379	5.85849	2.05573	0.0493881	0.0971179	-4.58286
COMMD2	0.330362	4.63618	0.458326	0.65031	0.745997	-6.45028
COMMD3	0.519831	7.04867	0.892411	0.379894	0.495728	-6.25794
COMMD4	3.02075	5.57767	3.36225	0.00228097	0.00774584	-1.75449
COMMD5	0.571664	4.77928	0.8416	0.407251	0.521739	-6.18655
COMMD6	3.35289	7.64317	5.86656	2.77804e-06	2.72816e-05	4.66027
COMMD7	0.42226	5.43712	0.697987	0.49103	0.603952	-6.33274
COMMD8	0.353968	4.06492	0.490775	0.627468	0.726381	-6.40544
COMMD9	1.31732	5.54361	2.00151	0.0552657	0.106708	-4.65947
COMT	4.00565	6.5219	6.9996	1.4173e-07	2.29797e-06	7.54168
COPA	-0.908843	6.10036	-1.54399	0.13399	0.219757	-5.49829
COPB1	-2.41204	6.2079	-6.41099	6.54649e-07	8.40502e-06	5.99294
COPB2	-1.66672	5.78519	-5.1081	2.15096e-05	0.000149841	2.61291
COPE	4.87733	6.34891	9.33146	5.01596e-10	2.51193e-08	12.9311
COPG1	0.792697	5.81249	1.35847	0.185325	0.283928	-5.68367
COPS2	-2.11354	4.66564	-4.1092	0.000320738	0.00148664	0.0494396
COPS3	-0.701749	5.98291	-1.38482	0.177211	0.274556	-5.70596
COPS4	-0.945796	5.40127	-1.8185	0.0798666	0.144503	-5.04152
COPS5	-0.778144	5.61266	-1.77171	0.0874949	0.155476	-5.11722
COPS6	0.775929	6.96495	1.51684	0.140689	0.228257	-5.50806
COPS7A	1.17496	5.80176	2.41094	0.0228324	0.0521005	-3.90357
COPS7B	2.07148	6.16656	3.79279	0.000744105	0.00301841	-0.715514
COPS8	-0.00207985	4.43702	-0.00398189	0.996852	0.998114	-6.55923
COPZ1	0.629292	6.24455	1.48516	0.148844	0.238633	-5.53393
COQ10A	-0.631701	4.18046	-0.912051	0.369647	0.485788	-6.1346
COQ10B	-1.85078	4.72483	-4.06585	0.000360186	0.00164221	-0.0560017
COQ2	-0.0419145	4.92189	-0.0609901	0.951807	0.969484	-6.57627
COQ4	2.49167	4.4073	5.48743	7.70151e-06	6.28306e-05	3.6936
COQ5	-0.520355	4.65727	-0.877839	0.387616	0.502899	-6.17979
COQ6	1.3627	4.71641	2.15953	0.0396609	0.0811347	-4.35186
COQ7	0.416393	3.99793	0.81702	0.42092	0.536138	-6.19377
COQ9	3.12045	5.34159	6.06048	1.65539e-06	1.76674e-05	5.17272
CORO1A	5.28605	8.14566	7.16245	9.34469e-08	1.6753e-06	7.94271
CORO1C	0.561671	7.39521	1.15062	0.259771	0.371078	-6.01297
CORO7	5.05554	5.43386	10.1591	8.02566e-11	6.73872e-09	14.6523
COTL1	0.731001	7.66759	1.57276	0.127178	0.210846	-5.47637
COX10	1.06499	3.56326	1.96009	0.0601619	0.114783	-4.69428
COX11	1.16676	4.72488	1.68852	0.10259	0.177307	-5.17102
COX14	-0.371586	5.85896	-0.479632	0.635271	0.732756	-6.48462
COX15	0.177527	4.16509	0.280202	0.781414	0.850529	-6.50834
COX16	-0.619337	4.64707	-0.855175	0.399824	0.514307	-6.20061
COX17	2.6067	5.6511	4.17683	0.000267555	0.00127438	0.276438
COX18	0.251182	2.77362	0.464607	0.645861	0.742167	-6.39676
COX19	0.827572	4.56554	1.59283	0.122598	0.204751	-5.30133
COX20	0.249364	4.218	0.35934	0.722078	0.806388	-6.46262
COX4I1	1.65532	9.22552	3.67312	0.00101931	0.00394581	-1.15638
COX5A	0.863797	7.88109	1.88031	0.0706677	0.131059	-5.00266
COX5B	2.12577	7.53863	4.05437	0.000371412	0.00168691	-0.0811095
COX6A1	-0.00417041	8.16128	-0.00877267	0.993064	0.995783	-6.77302
COX6B1	-0.826808	8.10682	-1.70369	0.0996856	0.173068	-5.39497
COX6C	0.286609	8.0756	0.500685	0.620566	0.721206	-6.61683
COX7A2	1.14618	8.07956	2.57053	0.0158555	0.0386047	-3.6817
COX7A2L	-0.661191	6.08037	-1.6562	0.109018	0.18647	-5.31489
COX7B	-2.85797	6.75201	-6.32828	8.14021e-07	9.97859e-06	5.75814
COX7C	-0.617958	9.61145	-1.68482	0.10331	0.178349	-5.48315
COX8A	1.33987	7.75641	2.24457	0.0330101	0.0701298	-4.29551
CPD	-2.46882	2.98238	-3.57529	0.001316	0.00488126	-1.23379
CPEB2	-2.58769	2.07633	-4.30513	0.000189479	0.000950201	0.626128
CPEB3	-2.75262	2.55994	-4.92887	3.49861e-05	0.00022505	2.23557
CPEB4	-2.00265	5.22795	-3.60528	0.0012171	0.00456799	-1.25278
CPM	1.44005	6.49479	2.61388	0.0143351	0.0356517	-3.50298
CPNE1	5.16012	6.9741	7.43399	4.69897e-08	9.86367e-07	8.60347
CPNE2	0.145547	3.40955	0.201931	0.841453	0.892733	-6.48945
CPNE3	-1.90554	4.72673	-3.27621	0.00284033	0.00930882	-2.00502
CPNE8	-0.521147	2.2252	-0.856647	0.399024	0.513903	-6.13152
CPPED1	0.333626	3.92852	0.436602	0.6658	0.759176	-6.41826
CPQ	-0.437206	5.69053	-0.545166	0.590022	0.694643	-6.47798
CPSF1	3.94249	5.4263	6.75845	2.6409e-07	3.85491e-06	6.94275
CPSF2	-1.84675	4.22152	-4.51682	0.000106968	0.000581276	1.13252
CPSF3	-1.94674	4.53169	-3.46987	0.00172965	0.00613492	-1.55107
CPSF3L	4.08295	5.60347	9.34533	4.86074e-10	2.47135e-08	12.9583
CPSF4	0.674502	3.83385	1.0197	0.316734	0.431592	-6.00124
CPSF6	-0.44216	5.40894	-0.70895	0.484306	0.597931	-6.35795
CPSF7	-0.210055	5.15894	-0.351319	0.72802	0.810353	-6.52928
CPT1A	0.124886	2.76971	0.213362	0.832614	0.886899	-6.47944
CPT2	-0.648195	2.84354	-1.11729	0.273509	0.385767	-5.88385
CPVL	-1.12877	7.94156	-2.19461	0.0367844	0.0764391	-4.54182
CRADD	0.813465	3.21396	1.14006	0.264066	0.375969	-5.86566
CRAMP1L	-0.438494	2.06966	-0.699613	0.490029	0.603034	-6.25107
CRAT	1.8633	3.22463	3.6357	0.00112418	0.00427331	-1.06221
CRBN	0.00403604	5.69036	0.00640582	0.994935	0.996748	-6.59949
CRCP	-0.227096	4.11671	-0.271374	0.788125	0.85538	-6.48981
CREB1	0.797184	5.96753	1.46717	0.153643	0.244674	-5.53854
CREB3L2	-1.00577	5.85834	-2.68382	0.0121651	0.0313732	-3.39906
CREB5	0.860038	3.6181	0.820399	0.419024	0.534369	-6.1816
CREBBP	-0.699981	5.47274	-1.16157	0.255365	0.365832	-5.93416
CREBL2	-3.41318	4.40575	-6.04989	1.70273e-06	1.80307e-05	5.09873
CREBZF	-0.335765	4.70323	-0.343713	0.733669	0.814444	-6.50126
CREG1	-2.79954	7.67903	-5.69037	4.45718e-06	3.99714e-05	4.0664
CRELD1	2.27793	5.37541	3.20225	0.00342479	0.010875	-2.13366
CRELD2	1.30787	3.98651	1.69151	0.102012	0.176558	-5.14133
CREM	-4.34189	5.9202	-5.0725	2.36905e-05	0.000161942	2.4424
CRHBP	-0.241887	2.5742	-0.29472	0.770415	0.842908	-6.45849
CRIM1	-1.67283	2.41924	-1.88692	0.0697402	0.129566	-4.80801
CRIPAK	-2.33829	2.91702	-3.67386	0.00101735	0.00393983	-0.988497
CRIPT	-0.911068	3.55103	-1.41359	0.168673	0.263913	-5.549
CRK	-1.82824	4.38553	-3.48916	0.00164557	0.00588509	-1.47904
CRKL	-1.27756	4.65328	-1.91209	0.0663056	0.124354	-4.85014
CRLF3	0.0635882	5.68531	0.130176	0.897372	0.932864	-6.59911
CRLS1	-0.757994	3.8489	-1.30013	0.204319	0.306737	-5.6947
CRNKL1	-2.23616	4.14314	-3.57187	0.00132779	0.00491535	-1.2699
CROCC	2.5332	3.94023	5.00349	2.85712e-05	0.000187471	2.4361
CROCCP2	0.689039	4.7779	1.1291	0.268583	0.380864	-5.91875
CROCCP3	0.28277	2.61653	0.491744	0.626792	0.725864	-6.37833
CROT	-1.84077	2.62475	-3.2272	0.00321577	0.0102905	-2.05471
CRTAP	2.37588	6.95222	4.64675	7.523e-05	0.00043391	1.46242
CRTC2	1.25686	5.7977	2.00635	0.0547177	0.1058	-4.66864
CRTC3	1.33204	2.47017	1.88507	0.069999	0.129945	-4.81206
CRY1	-2.825	3.35058	-3.76236	0.000806272	0.00322237	-0.787732
CRY2	0.0227603	3.28001	0.0357018	0.971777	0.982233	-6.5076
CRYBB2P1	2.29158	5.62718	3.49477	0.00162187	0.00582449	-1.4324
CRYL1	-0.0982648	4.44733	-0.134946	0.893635	0.929999	-6.53541
CRYZ	-1.08746	4.58673	-1.56092	0.129948	0.214425	-5.38115
CRYZL1	1.41313	6.98038	2.82606	0.008665	0.0236995	-3.04829
CS	0.197337	6.85326	0.44577	0.659244	0.753421	-6.56807
CSAD	0.582584	4.34707	1.2146	0.234818	0.342131	-5.80096
CSDE1	-2.4463	7.08549	-3.81526	0.000701231	0.00286656	-0.850959
CSE1L	-1.81153	4.85233	-3.94104	0.000502412	0.00217368	-0.396082
CSF1R	1.64205	10.3371	3.28443	0.00278165	0.00915446	-2.19461
CSF2RA	0.641025	8.57657	1.17832	0.248739	0.358341	-6.07458
CSF2RB	0.239885	4.16069	0.400214	0.692082	0.782003	-6.44966
CSF3R	3.35684	8.38994	6.5519	4.52346e-07	6.03596e-06	6.4131
CSGALNACT1	-0.424143	5.69918	-0.509552	0.61442	0.715993	-6.50965
CSGALNACT2	-2.42658	2.35305	-3.94647	0.000495207	0.00214636	-0.297521
CSK	2.78122	5.6678	6.18346	1.19397e-06	1.36414e-05	5.48797
CSNK1A1	-1.40348	7.17807	-3.6604	0.00105384	0.00405072	-1.2191
CSNK1D	1.03504	6.67588	2.28027	0.0305314	0.0660493	-4.19097
CSNK1E	1.24623	5.43525	2.23909	0.0334065	0.0707976	-4.22663
CSNK1G1	-1.56336	3.09736	-3.33538	0.00244313	0.00819677	-1.80495
CSNK1G3	-1.40599	3.60806	-2.98898	0.00582666	0.0170786	-2.62571
CSNK2A1	-0.647736	4.78434	-1.41511	0.16823	0.263437	-5.59625
CSNK2A2	-3.01464	4.08404	-6.28041	9.23711e-07	1.10058e-05	5.70816
CSNK2B	3.6517	7.00135	7.97848	1.2172e-08	3.31862e-07	9.89972
CSPP1	-0.465318	3.86542	-0.837971	0.409252	0.523878	-6.17734
CSRNP1	-3.1913	3.41687	-4.91666	3.61659e-05	0.000231072	2.1821
CSRNP2	-1.72616	2.87302	-3.10242	0.00439889	0.0134852	-2.35291
CSRP2BP	-0.98794	3.18649	-2.10609	0.0444322	0.0889019	-4.43594
CST3	2.16683	9.55799	3.80974	0.000711548	0.00290498	-0.811347
CST7	-0.818806	2.29871	-0.998457	0.326739	0.442177	-6.00038
CSTA	0.278445	4.17629	0.23332	0.817236	0.876844	-6.49646
CSTB	-0.440723	6.71991	-1.03776	0.308395	0.423084	-6.13766
CSTF1	-1.33917	4.50054	-2.24201	0.0331945	0.0704585	-4.22783
CSTF2T	0.798026	4.2922	1.45197	0.157794	0.250238	-5.50176
CSTF3	-0.984785	5.85233	-1.77811	0.0864163	0.153917	-5.13289
CTAGE5	0.0518601	5.38216	0.123581	0.902544	0.93701	-6.58551
CTBP1	2.23796	6.06501	5.02079	2.726e-05	0.00018049	2.46144
CTBP2	-1.4619	4.78562	-2.68796	0.0120465	0.0311013	-3.34551
CTBS	-0.649162	5.75259	-1.78237	0.0857039	0.153048	-5.11149
CTC1	2.78498	5.80791	5.41102	9.46755e-06	7.48568e-05	3.48974
CTCF	-2.33658	3.64243	-5.16558	1.8404e-05	0.000131094	2.83863
CTDNEP1	-1.15653	4.95377	-2.62495	0.0139691	0.0349798	-3.47279
CTDSP1	1.19591	4.59964	1.70267	0.0998784	0.173308	-5.13732
CTDSP2	0.0403926	5.44589	0.0823781	0.934941	0.958272	-6.59568
CTDSPL2	-0.817956	4.55052	-1.54462	0.133837	0.219621	-5.41312
CTNNA1	-0.918219	6.51261	-1.90715	0.066968	0.12525	-4.9714
CTNNB1	-1.43919	6.73462	-3.35351	0.00233255	0.0078787	-1.95153
CTNNBL1	0.0911891	5.29509	0.226881	0.82219	0.880467	-6.5625
CTNND1	-0.925155	7.5486	-1.175	0.250042	0.3594	-6.0998
CTNS	1.45723	4.9447	2.66167	0.0128166	0.032698	-3.35003
CTPS2	-2.09488	2.905	-4.11956	0.000311964	0.00145094	0.137976
CTR9	-0.909816	4.83607	-2.11245	0.0438382	0.0879173	-4.49104
CTSA	2.00601	7.56693	4.05406	0.000371718	0.00168694	-0.0965204
CTSB	1.76846	11.423	5.07106	2.37835e-05	0.000162227	2.39162
CTSC	0.0146128	8.67355	0.0489803	0.961288	0.975171	-6.82017
CTSD	6.16384	8.56856	12.6484	5.37047e-13	2.42643e-10	19.2886
CTSF	0.631938	3.57288	0.756813	0.45558	0.571312	-6.226
CTSH	2.71469	9.18775	6.67913	3.24546e-07	4.57249e-06	6.71389
CTSK	-0.333546	3.15089	-0.577698	0.568156	0.675691	-6.3444
CTSO	-2.76666	3.55769	-4.95877	3.22587e-05	0.000208779	2.28387
CTSS	0.3779	8.98932	1.13555	0.265918	0.377925	-6.18003
CTSZ	-2.05702	4.03619	-3.04164	0.00511621	0.0153616	-2.52337
CTTNBP2	-0.722408	6.36818	-0.938078	0.356349	0.471937	-6.25104
CTTNBP2NL	-1.06375	7.49089	-1.62449	0.115648	0.195626	-5.50943
CUEDC1	0.232936	2.56619	0.319891	0.751462	0.828272	-6.44677
CUEDC2	2.55112	5.67275	2.76043	0.0101422	0.0269474	-3.14197
CUL1	-1.49861	5.11201	-2.4619	0.0203459	0.0474654	-3.83589
CUL2	-0.924437	4.62804	-2.41489	0.02263	0.0517506	-3.89635
CUL3	-1.39238	5.06299	-3.07237	0.00474066	0.014399	-2.49838
CUL4A	-0.441344	5.1095	-1.0844	0.287577	0.401077	-6.00407
CUL4B	-2.45396	3.43238	-5.39188	9.97032e-06	7.80798e-05	3.43268
CUL5	0.433945	5.08885	0.710495	0.483364	0.597385	-6.3065
CUL7	1.0319	2.92283	2.21561	0.0351528	0.0736594	-4.22071
CUL9	3.27526	5.24688	6.96779	1.53796e-07	2.46073e-06	7.46314
CUTA	1.45505	6.6995	2.99968	0.00567506	0.0167169	-2.64548
CUX1	0.658916	6.29433	1.28893	0.208131	0.311179	-5.78244
CWC15	-0.897689	6.03166	-1.37977	0.178745	0.27648	-5.70031
CWC22	-1.65203	4.15455	-2.49559	0.018841	0.0445129	-3.72331
CWC25	-0.331445	5.30199	-0.83141	0.412884	0.527744	-6.24222
CWC27	-0.876847	4.64918	-1.44161	0.160673	0.253951	-5.55728
CWF19L1	0.224302	3.42136	0.412318	0.683295	0.774676	-6.42876
CWF19L2	-2.12878	4.32747	-4.81725	4.7369e-05	0.000291653	1.91658
CX3CR1	-1.94057	9.33572	-3.00006	0.00566977	0.0167116	-2.90876
CXADR	-1.23261	4.75574	-1.95907	0.0602875	0.114976	-4.77687
CXCL12	-1.13706	5.52138	-1.30488	0.202718	0.304671	-5.86443
CXCL16	-0.485706	8.56523	-1.34726	0.188863	0.287769	-5.93084
CXCR4	-2.92049	8.03447	-2.55823	0.0163133	0.0394948	-3.83907
CXorf21	-1.92563	5.80572	-4.02563	0.000401043	0.0017974	-0.240307
CXorf23	-2.36898	2.44729	-4.4163	0.000140375	0.000733011	0.909993
CXorf38	-0.897615	3.95947	-1.63016	0.114438	0.19403	-5.2574
CXorf40A	-0.825101	4.19722	-1.61475	0.11775	0.198333	-5.28727
CXorf40B	-0.20409	4.61868	-0.385035	0.703165	0.791321	-6.49296
CXorf56	-0.448451	2.68306	-0.741899	0.464421	0.579671	-6.22455
CXorf57	-0.548628	1.58432	-0.925308	0.362833	0.478799	-6.06524
CXXC1	5.2337	6.10331	13.088	2.38423e-13	1.41385e-10	19.9969
CYB561	0.0119959	2.0044	0.0214456	0.983045	0.989657	-6.49809
CYB561D1	-0.817517	2.29023	-1.66098	0.108048	0.185013	-5.16734
CYB561D2	0.863279	5.08523	1.13085	0.26786	0.380173	-5.92568
CYB5A	-0.385886	4.37188	-0.489978	0.628025	0.726494	-6.42234
CYB5B	0.556635	5.30251	1.285	0.20948	0.312802	-5.75917
CYB5D2	-0.203886	3.87366	-0.318704	0.752353	0.828599	-6.47669
CYB5R1	0.436764	6.21529	0.500886	0.620426	0.721132	-6.47549
CYB5R3	1.93921	5.13189	3.82644	0.000680818	0.00279394	-0.607176
CYB5R4	0.0984713	5.19101	0.176967	0.860828	0.907504	-6.5671
CYB5RL	0.94469	2.29195	1.22954	0.229259	0.335577	-5.75347
CYBA	5.36073	6.8245	8.61709	2.62162e-09	9.5431e-08	11.364
CYBB	-2.86174	7.64501	-6.61532	3.83271e-07	5.23988e-06	6.4802
CYBRD1	-1.96339	4.83699	-2.63194	0.0137423	0.0345488	-3.48694
CYC1	2.15728	6.12323	3.15928	0.00381559	0.0119244	-2.24818
CYCS	-1.36301	6.75049	-2.3201	0.0279662	0.0614646	-4.22854
CYFIP1	-1.0159	8.37875	-2.62739	0.0138897	0.0348361	-3.68452
CYFIP2	-0.333203	2.70429	-0.393126	0.697249	0.786249	-6.42368
CYHR1	3.16635	5.28054	4.77322	5.33831e-05	0.000323022	1.82489
CYLD	-1.61503	4.8473	-2.29979	0.0292486	0.0636492	-4.16232
CYP20A1	1.27219	4.91483	2.4952	0.0188581	0.0445422	-3.70732
CYP27A1	5.28363	5.56252	5.8161	3.18021e-06	3.05403e-05	4.54163
CYP2R1	-2.02828	4.26939	-3.37001	0.00223611	0.00760709	-1.76855
CYP2U1	-3.09145	1.45632	-5.01819	2.74535e-05	0.000181392	2.48276
CYP3A5	0.509205	2.74246	0.973091	0.338967	0.454576	-6.0313
CYP4V2	-2.29644	3.50728	-4.70784	6.37443e-05	0.000373337	1.6461
CYP51A1	-3.48672	4.35245	-6.29031	8.99851e-07	1.0821e-05	5.7298
CYSLTR1	-0.979371	5.54086	-1.73978	0.09305	0.163644	-5.17557
CYSTM1	-1.22623	4.31746	-1.79938	0.0829121	0.149075	-4.99884
CYTH1	0.366264	5.85235	0.632318	0.532387	0.642658	-6.39912
CYTH2	1.77787	4.2962	3.89248	0.00057158	0.00241673	-0.435886
CYTH3	-1.04188	4.42277	-1.49378	0.146587	0.235737	-5.47251
CYTH4	2.90552	7.07405	5.58993	5.84102e-06	5.02444e-05	3.94181
CYTIP	-1.79183	5.23145	-2.35263	0.0260175	0.0580287	-4.07801
CYTL1	1.16835	7.29262	2.16484	0.039213	0.080305	-4.438
DAAM1	-0.797552	4.50519	-1.21736	0.233784	0.340991	-5.84826
DAB2	-2.36067	6.3274	-4.82841	4.59564e-05	0.000284061	1.82483
DACT1	-2.8461	1.62918	-4.70975	6.34146e-05	0.000371865	1.68
DACT3	-1.21212	1.95046	-1.83648	0.0770903	0.140579	-4.88369
DAD1	-1.25991	7.3154	-2.26438	0.0316131	0.0678536	-4.38828
DAG1	-0.682351	2.33157	-0.86249	0.395857	0.510902	-6.12682
DAGLB	1.22176	6.96174	2.78959	0.00945878	0.025494	-3.1396
DANCR	0.856311	6.5085	1.82687	0.0785624	0.142633	-5.00747
DAP	0.736658	5.66574	1.26831	0.21529	0.319667	-5.78464
DAP3	0.289907	7.17302	0.867548	0.393129	0.508214	-6.2927
DAPK1	-1.91069	1.6161	-2.6362	0.013606	0.0342788	-3.36193
DAPP1	-0.407331	4.2844	-0.7094	0.484032	0.597804	-6.30006
DARS	-0.707157	6.68696	-0.832097	0.412503	0.52747	-6.34372
DARS2	-1.29857	2.934	-2.37808	0.0245807	0.055279	-3.92111
DAXX	1.61351	4.31724	2.89053	0.00741314	0.0207865	-2.8384
DAZAP1	-0.165531	3.34469	-0.308488	0.760029	0.835302	-6.46385
DAZAP2	-0.646446	8.89113	-2.05514	0.0494496	0.0972187	-4.83465
DBF4	0.527385	2.57209	0.851856	0.401632	0.515933	-6.13924
DBF4B	1.23563	2.66407	2.04341	0.0506726	0.0992531	-4.5369
DBI	-3.51795	8.70329	-8.01105	1.12406e-08	3.1276e-07	9.94983
DBNDD2	-0.369146	6.19598	-0.424327	0.67462	0.767297	-6.55729
DBNL	2.42287	6.2055	4.32612	0.000179057	0.00090656	0.648528
DBR1	-1.50385	3.65398	-3.17316	0.00368491	0.0115846	-2.21343
DBT	-1.51191	1.91577	-2.93124	0.00671302	0.0192252	-2.718
DCAF10	-1.35769	2.98589	-2.87635	0.00767286	0.0214181	-2.86624
DCAF11	1.84266	5.05849	3.18096	0.00361336	0.0113861	-2.18589
DCAF12	-0.229847	4.32812	-0.452425	0.654502	0.74968	-6.44818
DCAF13	-0.49774	4.54836	-0.577063	0.568578	0.676024	-6.40926
DCAF16	-1.15661	3.94791	-2.34988	0.0261776	0.0582353	-4.00313
DCAF17	0.5405	3.00359	0.993017	0.329336	0.44474	-6.01818
DCAF4	-0.0653273	2.92344	-0.116648	0.907984	0.940482	-6.4982
DCAF5	-0.535653	4.98198	-1.01984	0.316671	0.431567	-6.06125
DCAF6	-0.498686	5.67453	-0.897373	0.377288	0.493141	-6.2121
DCAF7	0.210375	4.80846	0.455627	0.652226	0.747563	-6.46297
DCAF8	0.767601	6.45862	1.35062	0.187798	0.286606	-5.71135
DCAKD	0.954229	3.66114	2.17416	0.038438	0.079162	-4.30753
DCBLD2	-0.785407	3.14713	-1.27824	0.211818	0.315648	-5.71423
DCK	-0.862299	5.1816	-1.33621	0.192403	0.29213	-5.72671
DCLRE1A	-1.76334	1.85455	-2.61456	0.0143124	0.0356325	-3.4166
DCLRE1B	-0.799896	2.63815	-1.99463	0.0560536	0.107965	-4.62299
DCLRE1C	0.783714	5.23256	1.35259	0.187176	0.285887	-5.67509
DCP1A	-0.953313	5.77616	-2.23168	0.0339486	0.0717063	-4.31538
DCP1B	0.353455	3.78523	0.565038	0.576617	0.682417	-6.355
DCP2	0.882285	5.67992	1.5782	0.125925	0.209285	-5.3744
DCPS	0.8953	3.37406	1.36235	0.184113	0.282482	-5.60116
DCTD	0.15352	5.56635	0.36073	0.72105	0.805619	-6.53062
DCTN1	1.62096	5.16252	3.47818	0.00169291	0.00602263	-1.47034
DCTN2	1.30692	6.64439	3.47751	0.00169586	0.00603011	-1.52234
DCTN3	0.508967	5.30956	0.616298	0.542752	0.652431	-6.3742
DCTN4	0.253996	6.76236	0.57187	0.572043	0.678867	-6.49663
DCTN5	-0.288511	4.14198	-0.63564	0.530252	0.640732	-6.35094
DCTN6	-1.86205	5.37931	-2.90756	0.00711228	0.0201617	-2.90282
DCTPP1	0.0462158	4.25899	0.058971	0.9534	0.970482	-6.52943
DCUN1D1	-1.46133	4.16042	-3.11551	0.00425748	0.013111	-2.35867
DCUN1D2	-0.922573	2.73061	-1.74003	0.0930051	0.163595	-5.04731
DCUN1D3	-3.58751	1.68702	-7.26012	7.28996e-08	1.37999e-06	8.17855
DCUN1D4	-0.854938	3.93436	-1.65459	0.109347	0.186867	-5.22062
DCUN1D5	1.83424	3.95436	3.20648	0.00338843	0.010792	-2.10892
DCXR	2.77347	6.0673	4.63366	7.79484e-05	0.000444601	1.45674
DDA1	2.35497	3.86148	5.39063	1.00043e-05	7.82531e-05	3.44528
DDAH2	4.37278	6.1383	9.38633	4.42994e-10	2.31453e-08	13.0479
DDB1	0.673573	5.88847	1.72198	0.096275	0.168358	-5.16059
DDB2	0.609287	5.70874	1.09133	0.284572	0.397412	-5.99442
DDHD1	-0.299479	3.92525	-0.423992	0.674861	0.76748	-6.44131
DDHD2	-0.676512	4.65267	-0.901441	0.37516	0.490969	-6.16155
DDI2	-0.578968	3.79134	-1.14152	0.263469	0.375288	-5.88732
DDIT3	-0.959857	6.76918	-2.08351	0.0465973	0.092396	-4.6696
DDIT4	2.23641	8.68163	2.38173	0.0243807	0.054918	-4.04305
DDOST	1.54137	6.96906	3.34518	0.00238273	0.00801964	-1.85172
DDR1	2.51179	3.54732	3.67436	0.00101601	0.00393704	-0.97388
DDRGK1	1.66192	5.13171	1.45112	0.158027	0.25052	-5.50923
DDT	0.0518572	6.2092	0.102362	0.91921	0.947265	-6.61303
DDTL	-0.11627	3.32954	-0.232904	0.817556	0.876989	-6.47973
DDX1	-1.9042	5.15156	-3.62133	0.00116719	0.00440855	-1.20865
DDX10	-1.11291	4.67771	-2.84087	0.008361	0.0230073	-2.99645
DDX11	4.28429	4.72865	8.16542	7.72262e-09	2.28976e-07	10.3305
DDX12P	1.05571	2.25351	2.46576	0.020168	0.0471199	-3.72337
DDX17	-1.86349	8.14108	-4.60408	8.44546e-05	0.0004764	1.18192
DDX18	-3.28308	5.00415	-8.50154	3.44741e-09	1.18511e-07	11.1401
DDX19A	0.837333	4.91028	1.59822	0.121392	0.203169	-5.31478
DDX19B	-0.613232	5.22105	-1.23627	0.226784	0.332775	-5.84888
DDX20	-1.67065	3.67935	-2.46443	0.020229	0.0472159	-3.77934
DDX21	-2.81008	4.53697	-6.12654	1.38869e-06	1.51971e-05	5.30785
DDX23	1.63888	5.23871	3.99816	0.000431533	0.00190792	-0.182837
DDX24	-1.31337	5.98646	-3.6369	0.00112066	0.00426972	-1.18827
DDX26B	-0.974846	4.29271	-1.91495	0.0659252	0.123805	-4.82149
DDX27	-0.415824	5.6059	-1.09203	0.28427	0.397108	-6.0202
DDX28	-0.472932	3.15833	-0.658806	0.515484	0.626398	-6.28616
DDX31	-0.0326675	2.4506	-0.0526229	0.958412	0.973599	-6.49918
DDX39A	1.33951	6.63027	1.67214	0.105808	0.181933	-5.24762
DDX39B	3.90202	6.78987	7.83847	1.71649e-08	4.30787e-07	9.56923
DDX3X	-4.15026	6.19669	-7.16711	9.23431e-08	1.66253e-06	7.89808
DDX41	1.98119	5.72861	3.49518	0.00162014	0.00582048	-1.44419
DDX42	-1.20745	5.39582	-2.50598	0.0183982	0.0436878	-3.76029
DDX46	-1.02628	5.27395	-2.52697	0.0175326	0.0419651	-3.68938
DDX47	-2.43664	6.11333	-7.41002	4.99116e-08	1.02061e-06	8.52356
DDX5	-0.432077	10.345	-0.75193	0.458464	0.573715	-6.61246
DDX50	-1.48512	4.4184	-3.39892	0.00207632	0.00717151	-1.69844
DDX51	0.45633	3.17386	0.660857	0.514188	0.625142	-6.2873
DDX52	-1.29999	4.14719	-2.80134	0.00919584	0.0248505	-3.07026
DDX54	2.7354	4.18263	4.67498	6.96854e-05	0.000404636	1.57706
DDX55	0.0731948	4.49677	0.148518	0.883015	0.923811	-6.53122
DDX56	1.64749	5.59041	3.80447	0.000721509	0.00293806	-0.67875
DDX58	-0.796171	4.07178	-1.58851	0.123572	0.206236	-5.31738
DDX59	-1.12708	4.32375	-1.84296	0.0761093	0.139191	-4.94735
DDX6	-0.913501	6.70943	-2.23632	0.0336083	0.0710981	-4.37727
DDX60	-2.02879	3.22321	-3.3191	0.00254673	0.00848178	-1.84795
DDX60L	-0.865364	5.03995	-1.87753	0.0710608	0.131582	-4.90437
DEAF1	2.82263	4.04702	5.87322	2.72898e-06	2.68595e-05	4.69486
DECR1	-0.0578852	6.27085	-0.149799	0.882013	0.922967	-6.62265
DEDD	-1.07677	4.7113	-2.5249	0.0176163	0.0421229	-3.67145
DEDD2	0.284813	4.28215	0.423465	0.675241	0.767551	-6.43752
DEF6	2.97688	6.96257	5.66624	4.75611e-06	4.22527e-05	4.1455
DEF8	1.41231	5.33287	3.14404	0.00396425	0.0123361	-2.28017
DEGS1	-0.770753	6.79925	-1.55254	0.131935	0.217047	-5.55007
DEK	-0.422861	6.59911	-0.890306	0.381004	0.496766	-6.28166
DENND1A	0.518699	4.24668	0.914795	0.36823	0.4842	-6.11164
DENND1B	-1.43162	1.94518	-3.28759	0.00275943	0.00909711	-1.89477
DENND1C	1.32386	4.99651	2.58753	0.0152423	0.0373499	-3.50446
DENND2C	-0.712017	1.44499	-1.1584	0.256635	0.367208	-5.82858
DENND2D	1.48751	4.71097	1.87149	0.0719221	0.132902	-4.85858
DENND3	3.81429	9.02476	5.44813	8.56388e-06	6.8511e-05	3.54886
DENND4A	-1.73929	5.18828	-3.6365	0.00112182	0.00426972	-1.16331
DENND4B	2.13745	6.38514	3.02261	0.00536291	0.0159709	-2.57611
DENND4C	-1.81551	4.63895	-4.04774	0.000378047	0.00170886	-0.0942434
DENND5A	-0.0647127	6.48997	-0.136709	0.892254	0.929073	-6.63584
DENR	0.895814	5.07076	1.29338	0.20661	0.309443	-5.73736
DEPDC5	1.75373	4.96496	2.31236	0.0284482	0.0623221	-4.06581
DEPDC7	-1.8153	2.44268	-3.08588	0.00458399	0.0139849	-2.37979
DEPTOR	-0.885125	4.4196	-1.78129	0.0858843	0.153229	-5.05571
DERA	-1.20938	4.73484	-1.60668	0.119517	0.200527	-5.33551
DERL1	-1.13029	5.39436	-2.13428	0.0418555	0.0848738	-4.47399
DERL2	0.462482	5.97595	0.560773	0.579481	0.685294	-6.4369
DEXI	-0.0199472	4.33256	-0.0302835	0.976059	0.984568	-6.53843
DFFA	1.62281	3.54179	3.52573	0.00149688	0.00544569	-1.33789
DFFB	0.520333	2.51723	1.12784	0.269108	0.38136	-5.87318
DFNA5	-0.814122	5.48364	-1.08739	0.286276	0.399498	-6.01696
DGAT1	3.26545	4.51711	6.40827	6.59346e-07	8.45389e-06	6.06275
DGCR2	1.95912	3.91419	3.27066	0.00288061	0.00940834	-1.95304
DGCR8	0.594713	3.42937	1.16366	0.254533	0.364806	-5.84199
DGKA	1.20403	7.04766	2.1232	0.0428518	0.0862673	-4.50634
DGKD	0.879567	3.30893	1.55476	0.131407	0.216457	-5.33431
DGKE	-0.276672	2.68028	-0.393571	0.696925	0.785977	-6.4224
DGKG	0.486321	1.95908	0.670049	0.508399	0.620091	-6.27152
DGUOK	-0.82804	5.98976	-1.05087	0.302442	0.417088	-6.08662
DHCR24	-0.900999	1.67237	-1.11807	0.273185	0.385559	-5.87093
DHDDS	0.712432	4.83181	1.49801	0.145492	0.234487	-5.45841
DHFRL1	-0.234265	2.15974	-0.332228	0.74223	0.820631	-6.44399
DHODH	1.51813	3.00764	2.48629	0.019246	0.0452892	-3.68679
DHPS	3.65629	6.80375	6.27876	9.27755e-07	1.10307e-05	5.72992
DHRS1	2.35574	5.87172	4.16067	0.000279414	0.00132026	0.231866
DHRS12	0.0330042	4.03476	0.0462219	0.963467	0.976746	-6.52696
DHRS3	2.20339	7.28824	4.23606	0.000228192	0.00111373	0.38826
DHRS4	1.31298	4.78463	2.19857	0.0364718	0.0760704	-4.2757
DHRS4L2	1.06126	4.96503	1.77241	0.087376	0.155306	-5.03291
DHRS7	-0.845418	8.37146	-2.91393	0.00700271	0.0198868	-3.04762
DHRS7B	0.674888	4.31295	0.898893	0.376492	0.492236	-6.13203
DHRS9	-2.97231	7.28336	-5.98711	2.01291e-06	2.07612e-05	4.85595
DHRSX	2.74866	4.52527	4.51795	0.00010664	0.000579828	1.16451
DHTKD1	-0.114292	4.57939	-0.176997	0.860804	0.907504	-6.54508
DHX15	-2.2195	5.8288	-3.7797	0.000770245	0.00309665	-0.883733
DHX16	3.4651	4.50083	5.33754	1.15494e-05	8.78054e-05	3.30116
DHX29	0.181691	5.36876	0.248663	0.805464	0.86824	-6.54398
DHX30	3.49516	5.14606	7.56642	3.37148e-08	7.42195e-07	8.92101
DHX32	-2.81833	3.20999	-5.17203	1.80852e-05	0.000129211	2.86359
DHX33	-1.00561	2.0483	-2.27532	0.0308646	0.0665553	-4.09842
DHX34	-0.48621	3.6759	-0.735731	0.468107	0.582707	-6.24575
DHX35	-1.37819	3.60896	-2.15284	0.0402321	0.0821084	-4.3706
DHX36	-1.71235	5.25122	-4.08019	0.000346638	0.00158961	-0.0422599
DHX38	2.27306	5.38804	4.07987	0.000346933	0.00158995	0.0258879
DHX40	-1.4139	3.73547	-2.76097	0.0101293	0.0269207	-3.14027
DHX57	-1.19789	3.39911	-2.39404	0.0237169	0.0537182	-3.89693
DHX58	2.65575	4.14652	3.59874	0.00123803	0.00462893	-1.16398
DHX8	0.452996	4.9981	0.871939	0.39077	0.506092	-6.18838
DHX9	-1.43167	6.07982	-4.03176	0.000394528	0.00177491	-0.212841
DIABLO	1.69257	5.33957	3.20326	0.00341608	0.0108546	-2.13371
[truncated: 6,985 more rows]
