# Supplementary material for: A transcriptomic atlas of aged human microglia
Source: Nat Commun. 2018 Feb 7;9:539. doi: 10.1038/s41467-018-02926-5 (PMC5803269; doi:10.1038/s41467-018-02926-5)
Supplement: Supplementary file 7 — Supplementary Data 5 [file 41467_2018_2926_MOESM7_ESM.xls]

## Sheet: SupplData5
Supplementary Data 5. The proteome of aged human microglia. A list of LC-MS detected microglia proteins and their relative abundance.
Protein IDs	Majority protein IDs	Peptide counts (all)	Peptide counts (razor+unique)	Peptide counts (unique)	Protein names	Gene names	Fasta headers	Number of proteins	Peptides	Razor + unique peptides	Unique peptides	isContaminant	iBAQ	p1_A1
TMSB4X	P62328	P62328	8	8	8	Thymosin beta-4;Hematopoietic system regulatory peptide	TMSB4X	sp|P62328|TYB4_HUMAN Thymosin beta-4 OS=Homo sapiens GN=TMSB4X PE=1 SV=2	1	8	8	8	FALSE	2125100000
VIM	P08670;P41219;CON__Q9H552;CON__Q61726;CON__Q8N1N4-2;CON__Q7RTT2;P14136;Q16352;Q8N1N4;P07197;P12036	P08670	51;5;2;1;1;1;1;1;1;1;1	51;5;2;1;1;1;1;1;1;1;1	45;3;0;0;0;0;0;0;0;0;0	Vimentin	VIM	sp|P08670|VIME_HUMAN Vimentin OS=Homo sapiens GN=VIM PE=1 SV=4	11	51	51	45	FALSE	1373100000
CFL1	P23528	P23528	8	8	4	Cofilin-1	CFL1	sp|P23528|COF1_HUMAN Cofilin-1 OS=Homo sapiens GN=CFL1 PE=1 SV=3	1	8	8	4	FALSE	1102800000
PRSS1	CON__P07477;P07477;Q9BYE2	P07477;P07477;Q9BYE2	2;2;1	1;1;0	1;1;0	Trypsin-1;Alpha-trypsin chain 1;Alpha-trypsin chain 2;Transmembrane protease serine 13	PRSS1;TMPRSS13	;sp|P07477|TRY1_HUMAN Trypsin-1 OS=Homo sapiens GN=PRSS1 PE=1 SV=1;sp|Q9BYE2|TMPSD_HUMAN Transmembrane protease serine 13 OS=Homo sapiens GN=TMPRSS13 PE=2 SV=4	3	2	1	1	TRUE	1010900000
HBD	P02042;CON__Q3SX09;P68871;CON__P02070;P69892;P69891;P02100	P02042;Q3SX09;P68871	3;2;2;1;1;1;1	3;2;2;1;1;1;1	3;2;2;1;1;1;1	Hemoglobin subunit delta;Hemoglobin subunit beta;LVV-hemorphin-7;Spinorphin	HBD;HBB	sp|P02042|HBD_HUMAN Hemoglobin subunit delta OS=Homo sapiens GN=HBD PE=1 SV=2;;sp|P68871|HBB_HUMAN Hemoglobin subunit beta OS=Homo sapiens GN=HBB PE=1 SV=2	7	3	3	3	TRUE	644470000
ACTG1	P63261;P60709;Q6S8J3;A5A3E0;P0CG38;Q9BYX7;P0CG39	P63261;P60709	16;16;6;6;5;4;4	16;16;6;6;5;4;4	7;7;2;2;2;2;2	Actin, cytoplasmic 2;Actin, cytoplasmic 2, N-terminally processed;Actin, cytoplasmic 1;Actin, cytoplasmic 1, N-terminally processed	ACTG1;ACTB	sp|P63261|ACTG_HUMAN Actin, cytoplasmic 2 OS=Homo sapiens GN=ACTG1 PE=1 SV=1;sp|P60709|ACTB_HUMAN Actin, cytoplasmic 1 OS=Homo sapiens GN=ACTB PE=1 SV=1	7	16	16	7	FALSE	367010000
MYEOV2	Q8WXC6	Q8WXC6	1	1	1	Myeloma-overexpressed gene 2 protein	MYEOV2	sp|Q8WXC6|MYOV2_HUMAN Myeloma-overexpressed gene 2 protein OS=Homo sapiens GN=MYEOV2 PE=1 SV=3	1	1	1	1	FALSE	362900000
ENO1	P06733	P06733	26	26	25	Alpha-enolase	ENO1	sp|P06733|ENOA_HUMAN Alpha-enolase OS=Homo sapiens GN=ENO1 PE=1 SV=2	1	26	26	25	FALSE	357760000
CALR	P27797	P27797	14	14	14	Calreticulin	CALR	sp|P27797|CALR_HUMAN Calreticulin OS=Homo sapiens GN=CALR PE=1 SV=1	1	14	14	14	FALSE	315910000
HSPA8	P11142	P11142	34	33	23	Heat shock cognate 71 kDa protein	HSPA8	sp|P11142|HSP7C_HUMAN Heat shock cognate 71 kDa protein OS=Homo sapiens GN=HSPA8 PE=1 SV=1	1	34	33	23	FALSE	313570000
RPLP2	P05387	P05387	10	10	8	60S acidic ribosomal protein P2	RPLP2	sp|P05387|RLA2_HUMAN 60S acidic ribosomal protein P2 OS=Homo sapiens GN=RPLP2 PE=1 SV=1	1	10	10	8	FALSE	290070000
HBA1	P69905	P69905	3	3	2	Hemoglobin subunit alpha	HBA1	sp|P69905|HBA_HUMAN Hemoglobin subunit alpha OS=Homo sapiens GN=HBA1 PE=1 SV=2	1	3	3	2	FALSE	244210000
PFN1	P07737	P07737	10	10	8	Profilin-1	PFN1	sp|P07737|PROF1_HUMAN Profilin-1 OS=Homo sapiens GN=PFN1 PE=1 SV=2	1	10	10	8	FALSE	239860000
KRT1	CON__P04264;P04264	P04264;P04264	37;37	37;37	26;26	Keratin, type II cytoskeletal 1	KRT1	;sp|P04264|K2C1_HUMAN Keratin, type II cytoskeletal 1 OS=Homo sapiens GN=KRT1 PE=1 SV=6	2	37	37	26	TRUE	229930000
GAPDH	P04406	P04406	15	15	15	Glyceraldehyde-3-phosphate dehydrogenase	GAPDH	sp|P04406|G3P_HUMAN Glyceraldehyde-3-phosphate dehydrogenase OS=Homo sapiens GN=GAPDH PE=1 SV=3	1	15	15	15	FALSE	225200000
TMSB10	P63313	P63313	3	3	3	Thymosin beta-10	TMSB10	sp|P63313|TYB10_HUMAN Thymosin beta-10 OS=Homo sapiens GN=TMSB10 PE=1 SV=2	1	3	3	3	FALSE	182440000
PDIA3	P30101	P30101	26	26	26	Protein disulfide-isomerase A3	PDIA3	sp|P30101|PDIA3_HUMAN Protein disulfide-isomerase A3 OS=Homo sapiens GN=PDIA3 PE=1 SV=4	1	26	26	26	FALSE	180130000
TAGLN2	P37802;Q9UI15	P37802	11;1	11;1	11;1	Transgelin-2	TAGLN2	sp|P37802|TAGL2_HUMAN Transgelin-2 OS=Homo sapiens GN=TAGLN2 PE=1 SV=3	2	11	11	11	FALSE	154780000
KRT10	CON__P13645;P13645;CON__P02535-1;CON__Q148H6;CON__Q7Z3Y7;Q7Z3Y7;CON__Q7Z3Z0;CON__Q7Z3Y8;Q7Z3Z0;Q7Z3Y8;CON__A2AB72;CON__Q7Z3Y9;CON__Q99456;CON__Q2M2I5;Q7Z3Y9;Q99456;Q2M2I5	P13645;P13645	25;25;5;3;3;3;2;2;2;2;1;1;1;1;1;1;1	25;25;5;3;3;3;2;2;2;2;1;1;1;1;1;1;1	22;22;3;1;1;1;1;1;1;1;0;0;0;0;0;0;0	Keratin, type I cytoskeletal 10	KRT10	;sp|P13645|K1C10_HUMAN Keratin, type I cytoskeletal 10 OS=Homo sapiens GN=KRT10 PE=1 SV=6	17	25	25	22	TRUE	145690000
S100A6	P06703	P06703	6	6	6	Protein S100-A6	S100A6	sp|P06703|S10A6_HUMAN Protein S100-A6 OS=Homo sapiens GN=S100A6 PE=1 SV=1	1	6	6	6	FALSE	141910000
HSPA5	P11021	P11021	36	36	35	78 kDa glucose-regulated protein	HSPA5	sp|P11021|GRP78_HUMAN 78 kDa glucose-regulated protein OS=Homo sapiens GN=HSPA5 PE=1 SV=2	1	36	36	35	FALSE	134780000
PPIA	P62937	P62937	7	7	7	Peptidyl-prolyl cis-trans isomerase A;Peptidyl-prolyl cis-trans isomerase A, N-terminally processed	PPIA	sp|P62937|PPIA_HUMAN Peptidyl-prolyl cis-trans isomerase A OS=Homo sapiens GN=PPIA PE=1 SV=2	1	7	7	7	FALSE	129490000
PRDX4	Q13162	Q13162	12	12	11	Peroxiredoxin-4	PRDX4	sp|Q13162|PRDX4_HUMAN Peroxiredoxin-4 OS=Homo sapiens GN=PRDX4 PE=1 SV=1	1	12	12	11	FALSE	125420000
TPI1	P60174	P60174	11	11	11	Triosephosphate isomerase	TPI1	sp|P60174|TPIS_HUMAN Triosephosphate isomerase OS=Homo sapiens GN=TPI1 PE=1 SV=3	1	11	11	11	FALSE	122340000
TPT1	P13693;Q56UQ5;Q9HAU6	P13693	5;2;1	5;2;1	5;2;1	Translationally-controlled tumor protein	TPT1	sp|P13693|TCTP_HUMAN Translationally-controlled tumor protein OS=Homo sapiens GN=TPT1 PE=1 SV=1	3	5	5	5	FALSE	121740000
CALM1	P62158	P62158	6	6	6	Calmodulin	CALM1	sp|P62158|CALM_HUMAN Calmodulin OS=Homo sapiens GN=CALM1 PE=1 SV=2	1	6	6	6	FALSE	112040000
HNRNPA1	P09651;Q32P51	P09651;Q32P51	16;9	16;9	16;9	Heterogeneous nuclear ribonucleoprotein A1;Heterogeneous nuclear ribonucleoprotein A1, N-terminally processed;Heterogeneous nuclear ribonucleoprotein A1-like 2	HNRNPA1;HNRNPA1L2	sp|P09651|ROA1_HUMAN Heterogeneous nuclear ribonucleoprotein A1 OS=Homo sapiens GN=HNRNPA1 PE=1 SV=5;sp|Q32P51|RA1L2_HUMAN Heterogeneous nuclear ribonucleoprotein A1-like 2 OS=Homo sapiens GN=HNRNPA1L2 PE=2 SV=2	2	16	16	16	FALSE	105220000
KRT9	CON__P35527;P35527	P35527;P35527	23;23	23;23	23;23	Keratin, type I cytoskeletal 9	KRT9	;sp|P35527|K1C9_HUMAN Keratin, type I cytoskeletal 9 OS=Homo sapiens GN=KRT9 PE=1 SV=3	2	23	23	23	TRUE	105130000
P4HB	P07237	P07237	23	23	23	Protein disulfide-isomerase	P4HB	sp|P07237|PDIA1_HUMAN Protein disulfide-isomerase OS=Homo sapiens GN=P4HB PE=1 SV=3	1	23	23	23	FALSE	100060000
HP	P00738;P00739	P00738;P00739	2;1	2;1	2;1	Haptoglobin;Haptoglobin alpha chain;Haptoglobin beta chain;Haptoglobin-related protein	HP;HPR	sp|P00738|HPT_HUMAN Haptoglobin OS=Homo sapiens GN=HP PE=1 SV=1;sp|P00739|HPTR_HUMAN Haptoglobin-related protein OS=Homo sapiens GN=HPR PE=2 SV=2	2	2	2	2	FALSE	98373000
RANBP1	P43487	P43487	2	2	2	Ran-specific GTPase-activating protein	RANBP1	sp|P43487|RANG_HUMAN Ran-specific GTPase-activating protein OS=Homo sapiens GN=RANBP1 PE=1 SV=1	1	2	2	2	FALSE	97197000
TUBB	P07437	P07437	16	16	4	Tubulin beta chain	TUBB	sp|P07437|TBB5_HUMAN Tubulin beta chain OS=Homo sapiens GN=TUBB PE=1 SV=2	1	16	16	4	FALSE	94465000
CALU	O43852	O43852	4	4	4	Calumenin	CALU	sp|O43852|CALU_HUMAN Calumenin OS=Homo sapiens GN=CALU PE=1 SV=2	1	4	4	4	FALSE	94000000
PEBP1	P30086	P30086	6	6	6	Phosphatidylethanolamine-binding protein 1;Hippocampal cholinergic neurostimulating peptide	PEBP1	sp|P30086|PEBP1_HUMAN Phosphatidylethanolamine-binding protein 1 OS=Homo sapiens GN=PEBP1 PE=1 SV=3	1	6	6	6	FALSE	85717000
PKM	P14618;P30613	P14618	21;1	21;1	21;1	Pyruvate kinase PKM	PKM	sp|P14618|KPYM_HUMAN Pyruvate kinase PKM OS=Homo sapiens GN=PKM PE=1 SV=4	2	21	21	21	FALSE	84087000
S100A4	P26447	P26447	3	3	3	Protein S100-A4	S100A4	sp|P26447|S10A4_HUMAN Protein S100-A4 OS=Homo sapiens GN=S100A4 PE=1 SV=1	1	3	3	3	FALSE	79746000
NPM1	P06748	P06748	7	7	7	Nucleophosmin	NPM1	sp|P06748|NPM_HUMAN Nucleophosmin OS=Homo sapiens GN=NPM1 PE=1 SV=2	1	7	7	7	FALSE	73493000
TNC	P24821	P24821	53	53	53	Tenascin	TNC	sp|P24821|TENA_HUMAN Tenascin OS=Homo sapiens GN=TNC PE=1 SV=3	1	53	53	53	FALSE	69924000
PDIA6	Q15084	Q15084	11	11	11	Protein disulfide-isomerase A6	PDIA6	sp|Q15084|PDIA6_HUMAN Protein disulfide-isomerase A6 OS=Homo sapiens GN=PDIA6 PE=1 SV=1	1	11	11	11	FALSE	69527000
HNRNPA2B1	P22626	P22626	17	17	17	Heterogeneous nuclear ribonucleoproteins A2/B1	HNRNPA2B1	sp|P22626|ROA2_HUMAN Heterogeneous nuclear ribonucleoproteins A2/B1 OS=Homo sapiens GN=HNRNPA2B1 PE=1 SV=2	1	17	17	17	FALSE	66879000
PTMA	P06454	P06454	3	3	3	Prothymosin alpha;Prothymosin alpha, N-terminally processed;Thymosin alpha-1	PTMA	sp|P06454|PTMA_HUMAN Prothymosin alpha OS=Homo sapiens GN=PTMA PE=1 SV=2	1	3	3	3	FALSE	66408000
ALDOA	P04075	P04075	16	16	16	Fructose-bisphosphate aldolase A	ALDOA	sp|P04075|ALDOA_HUMAN Fructose-bisphosphate aldolase A OS=Homo sapiens GN=ALDOA PE=1 SV=2	1	16	16	16	FALSE	65316000
DPYSL3	Q14195;Q14117	Q14195	18;1	18;1	15;0	Dihydropyrimidinase-related protein 3	DPYSL3	sp|Q14195|DPYL3_HUMAN Dihydropyrimidinase-related protein 3 OS=Homo sapiens GN=DPYSL3 PE=1 SV=1	2	18	18	15	FALSE	65280000
ARHGDIA	P52565	P52565	6	6	6	Rho GDP-dissociation inhibitor 1	ARHGDIA	sp|P52565|GDIR1_HUMAN Rho GDP-dissociation inhibitor 1 OS=Homo sapiens GN=ARHGDIA PE=1 SV=3	1	6	6	6	FALSE	63290000
HSPB1	P04792	P04792	12	12	12	Heat shock protein beta-1	HSPB1	sp|P04792|HSPB1_HUMAN Heat shock protein beta-1 OS=Homo sapiens GN=HSPB1 PE=1 SV=2	1	12	12	12	FALSE	61653000
HSPD1	P10809	P10809	23	23	23	60 kDa heat shock protein, mitochondrial	HSPD1	sp|P10809|CH60_HUMAN 60 kDa heat shock protein, mitochondrial OS=Homo sapiens GN=HSPD1 PE=1 SV=2	1	23	23	23	FALSE	61333000
SATL1	Q86VE3	Q86VE3	1	1	1	Spermidine/spermine N(1)-acetyltransferase-like protein 1	SATL1	sp|Q86VE3|SATL1_HUMAN Spermidine/spermine N(1)-acetyltransferase-like protein 1 OS=Homo sapiens GN=SATL1 PE=2 SV=3	1	1	1	1	FALSE	55136000
HSPA1A	P08107	P08107	25	22	16	Heat shock 70 kDa protein 1A	HSPA1A	sp|P08107|HSP71_HUMAN Heat shock 70 kDa protein 1A/1B OS=Homo sapiens GN=HSPA1A PE=1 SV=5	1	25	22	16	FALSE	54364000
SOD2	P04179	P04179	8	8	8	Superoxide dismutase [Mn], mitochondrial	SOD2	sp|P04179|SODM_HUMAN Superoxide dismutase [Mn], mitochondrial OS=Homo sapiens GN=SOD2 PE=1 SV=2	1	8	8	8	FALSE	52682000
ACTBL2	Q562R1	Q562R1	4	1	1	Beta-actin-like protein 2	ACTBL2	sp|Q562R1|ACTBL_HUMAN Beta-actin-like protein 2 OS=Homo sapiens GN=ACTBL2 PE=1 SV=2	1	4	1	1	FALSE	50147000
HNRNPA3	P51991	P51991	13	13	13	Heterogeneous nuclear ribonucleoprotein A3	HNRNPA3	sp|P51991|ROA3_HUMAN Heterogeneous nuclear ribonucleoprotein A3 OS=Homo sapiens GN=HNRNPA3 PE=1 SV=2	1	13	13	13	FALSE	49526000
HSP90AB1	P08238;Q58FF7;Q58FF8	P08238	20;6;3	20;6;3	11;2;1	Heat shock protein HSP 90-beta	HSP90AB1	sp|P08238|HS90B_HUMAN Heat shock protein HSP 90-beta OS=Homo sapiens GN=HSP90AB1 PE=1 SV=4	3	20	20	11	FALSE	47911000
LMNA	P02545	P02545	26	26	26	Prelamin-A/C;Lamin-A/C	LMNA	sp|P02545|LMNA_HUMAN Prelamin-A/C OS=Homo sapiens GN=LMNA PE=1 SV=1	1	26	26	26	FALSE	47436000
YBX1	P67809;Q9Y2T7	P67809	9;3	9;3	4;0	Nuclease-sensitive element-binding protein 1	YBX1	sp|P67809|YBOX1_HUMAN Nuclease-sensitive element-binding protein 1 OS=Homo sapiens GN=YBX1 PE=1 SV=3	2	9	9	4	FALSE	47370000
HIST1H2BL	Q99880;Q99879;Q99877;Q93079;Q8N257;Q5QNW6;Q16778;P62807;P58876;P57053;P33778;P23527;P06899;O60814	Q99880;Q99879;Q99877;Q93079;Q8N257;Q5QNW6;Q16778;P62807;P58876;P57053;P33778;P23527;P06899;O60814	1;1;1;1;1;1;1;1;1;1;1;1;1;1	1;1;1;1;1;1;1;1;1;1;1;1;1;1	1;1;1;1;1;1;1;1;1;1;1;1;1;1	Histone H2B type 1-L;Histone H2B type 1-M;Histone H2B type 1-N;Histone H2B type 1-H;Histone H2B type 3-B;Histone H2B type 2-F;Histone H2B type 2-E;Histone H2B type 1-C/E/F/G/I;Histone H2B type 1-D;Histone H2B type F-S;Histone H2B type 1-B;Histone H2B type 1-O;Histone H2B type 1-J;Histone H2B type 1-K	HIST1H2BL;HIST1H2BM;HIST1H2BN;HIST1H2BH;HIST3H2BB;HIST2H2BF;HIST2H2BE;HIST1H2BC;HIST1H2BD;H2BFS;HIST1H2BB;HIST1H2BO;HIST1H2BJ;HIST1H2BK	sp|Q99880|H2B1L_HUMAN Histone H2B type 1-L OS=Homo sapiens GN=HIST1H2BL PE=1 SV=3;sp|Q99879|H2B1M_HUMAN Histone H2B type 1-M OS=Homo sapiens GN=HIST1H2BM PE=1 SV=3;sp|Q99877|H2B1N_HUMAN Histone H2B type 1-N OS=Homo sapiens GN=HIST1H2BN PE=1 SV=3;sp|Q93079|	14	1	1	1	FALSE	47178000
MANF	P55145	P55145	3	3	3	Mesencephalic astrocyte-derived neurotrophic factor	MANF	sp|P55145|MANF_HUMAN Mesencephalic astrocyte-derived neurotrophic factor OS=Homo sapiens GN=MANF PE=1 SV=3	1	3	3	3	FALSE	46392000
ACTA1	P68133;P68032;P63267;P62736	P68133;P68032;P63267;P62736	12;12;10;10	3;3;2;2	3;3;2;2	Actin, alpha skeletal muscle;Actin, alpha cardiac muscle 1;Actin, gamma-enteric smooth muscle;Actin, aortic smooth muscle	ACTA1;ACTC1;ACTG2;ACTA2	sp|P68133|ACTS_HUMAN Actin, alpha skeletal muscle OS=Homo sapiens GN=ACTA1 PE=1 SV=1;sp|P68032|ACTC_HUMAN Actin, alpha cardiac muscle 1 OS=Homo sapiens GN=ACTC1 PE=1 SV=1;sp|P63267|ACTH_HUMAN Actin, gamma-enteric smooth muscle OS=Homo sapiens GN=ACTG2 PE=1	4	12	3	3	FALSE	46265000
RBM3	P98179	P98179	5	5	5	RNA-binding protein 3	RBM3	sp|P98179|RBM3_HUMAN RNA-binding protein 3 OS=Homo sapiens GN=RBM3 PE=1 SV=1	1	5	5	5	FALSE	42519000
FTL	P02792	P02792	3	3	3	Ferritin light chain	FTL	sp|P02792|FRIL_HUMAN Ferritin light chain OS=Homo sapiens GN=FTL PE=1 SV=2	1	3	3	3	FALSE	41124000
TUBA1B	P68363;Q9BQE3;P68366;Q9NY65;Q9H853	P68363;Q9BQE3;P68366	10;9;6;4;1	10;9;6;4;1	1;1;1;1;1	Tubulin alpha-1B chain;Tubulin alpha-1C chain;Tubulin alpha-4A chain	TUBA1B;TUBA1C;TUBA4A	sp|P68363|TBA1B_HUMAN Tubulin alpha-1B chain OS=Homo sapiens GN=TUBA1B PE=1 SV=1;sp|Q9BQE3|TBA1C_HUMAN Tubulin alpha-1C chain OS=Homo sapiens GN=TUBA1C PE=1 SV=1;sp|P68366|TBA4A_HUMAN Tubulin alpha-4A chain OS=Homo sapiens GN=TUBA4A PE=1 SV=1	5	10	10	1	FALSE	40193000
HIST2H2AC	Q16777;Q6FI13	Q16777;Q6FI13	2;2	2;2	1;1	Histone H2A type 2-C;Histone H2A type 2-A	HIST2H2AC;HIST2H2AA3	sp|Q16777|H2A2C_HUMAN Histone H2A type 2-C OS=Homo sapiens GN=HIST2H2AC PE=1 SV=4;sp|Q6FI13|H2A2A_HUMAN Histone H2A type 2-A OS=Homo sapiens GN=HIST2H2AA3 PE=1 SV=3	2	2	2	1	FALSE	39159000
MYDGF	Q969H8	Q969H8	4	4	4	Myeloid-derived growth factor	MYDGF	sp|Q969H8|MYDGF_HUMAN Myeloid-derived growth factor OS=Homo sapiens GN=MYDGF PE=1 SV=1	1	4	4	4	FALSE	38022000
EEF1A1P5	Q5VTE0;P68104;Q05639	Q5VTE0;P68104;Q05639	6;6;3	6;6;3	6;6;3	Putative elongation factor 1-alpha-like 3;Elongation factor 1-alpha 1;Elongation factor 1-alpha 2	EEF1A1P5;EEF1A1;EEF1A2	sp|Q5VTE0|EF1A3_HUMAN Putative elongation factor 1-alpha-like 3 OS=Homo sapiens GN=EEF1A1P5 PE=5 SV=1;sp|P68104|EF1A1_HUMAN Elongation factor 1-alpha 1 OS=Homo sapiens GN=EEF1A1 PE=1 SV=1;sp|Q05639|EF1A2_HUMAN Elongation factor 1-alpha 2 OS=Homo sapiens GN	3	6	6	6	FALSE	36900000
YWHAZ	P63104	P63104	10	10	7	14-3-3 protein zeta/delta	YWHAZ	sp|P63104|1433Z_HUMAN 14-3-3 protein zeta/delta OS=Homo sapiens GN=YWHAZ PE=1 SV=1	1	10	10	7	FALSE	36352000
FTH1	P02794	P02794	6	6	6	Ferritin heavy chain;Ferritin heavy chain, N-terminally processed	FTH1	sp|P02794|FRIH_HUMAN Ferritin heavy chain OS=Homo sapiens GN=FTH1 PE=1 SV=2	1	6	6	6	FALSE	36347000
HINT1	P49773	P49773	5	5	5	Histidine triad nucleotide-binding protein 1	HINT1	sp|P49773|HINT1_HUMAN Histidine triad nucleotide-binding protein 1 OS=Homo sapiens GN=HINT1 PE=1 SV=2	1	5	5	5	FALSE	35829000
CRABP2	P29373	P29373	4	4	4	Cellular retinoic acid-binding protein 2	CRABP2	sp|P29373|RABP2_HUMAN Cellular retinoic acid-binding protein 2 OS=Homo sapiens GN=CRABP2 PE=1 SV=2	1	4	4	4	FALSE	34976000
CUTA	O60888	O60888	3	3	3	Protein CutA	CUTA	sp|O60888|CUTA_HUMAN Protein CutA OS=Homo sapiens GN=CUTA PE=1 SV=2	1	3	3	3	FALSE	34942000
PRDX1	Q06830	Q06830	5	4	3	Peroxiredoxin-1	PRDX1	sp|Q06830|PRDX1_HUMAN Peroxiredoxin-1 OS=Homo sapiens GN=PRDX1 PE=1 SV=1	1	5	4	3	FALSE	34606000
MDH2	P40926	P40926	7	7	7	Malate dehydrogenase, mitochondrial	MDH2	sp|P40926|MDHM_HUMAN Malate dehydrogenase, mitochondrial OS=Homo sapiens GN=MDH2 PE=1 SV=3	1	7	7	7	FALSE	34082000
MYH9	P35579;P35749;Q7Z406	P35579	49;6;3	49;6;3	44;1;1	Myosin-9	MYH9	sp|P35579|MYH9_HUMAN Myosin-9 OS=Homo sapiens GN=MYH9 PE=1 SV=4	3	49	49	44	FALSE	32670000
BLVRB	P30043	P30043	5	5	5	Flavin reductase (NADPH)	BLVRB	sp|P30043|BLVRB_HUMAN Flavin reductase (NADPH) OS=Homo sapiens GN=BLVRB PE=1 SV=3	1	5	5	5	FALSE	32116000
BTF3	P20290	P20290	5	5	5	Transcription factor BTF3	BTF3	sp|P20290|BTF3_HUMAN Transcription factor BTF3 OS=Homo sapiens GN=BTF3 PE=1 SV=1	1	5	5	5	FALSE	31795000
KRT2	CON__P35908;P35908	P35908;P35908	19;19	18;18	11;11	Keratin, type II cytoskeletal 2 epidermal	KRT2	;sp|P35908|K22E_HUMAN Keratin, type II cytoskeletal 2 epidermal OS=Homo sapiens GN=KRT2 PE=1 SV=2	2	19	18	11	TRUE	31775000
ANXA1	P04083	P04083	13	13	13	Annexin A1	ANXA1	sp|P04083|ANXA1_HUMAN Annexin A1 OS=Homo sapiens GN=ANXA1 PE=1 SV=2	1	13	13	13	FALSE	31759000
RPLP1	P05386	P05386	3	1	1	60S acidic ribosomal protein P1	RPLP1	sp|P05386|RLA1_HUMAN 60S acidic ribosomal protein P1 OS=Homo sapiens GN=RPLP1 PE=1 SV=1	1	3	1	1	FALSE	31268000
GMFB	P60983	P60983	1	1	1	Glia maturation factor beta	GMFB	sp|P60983|GMFB_HUMAN Glia maturation factor beta OS=Homo sapiens GN=GMFB PE=1 SV=2	1	1	1	1	FALSE	30225000
DSTN	P60981	P60981	3	3	3	Destrin	DSTN	sp|P60981|DEST_HUMAN Destrin OS=Homo sapiens GN=DSTN PE=1 SV=3	1	3	3	3	FALSE	29651000
CLNS1A	P54105	P54105	4	4	4	Methylosome subunit pICln	CLNS1A	sp|P54105|ICLN_HUMAN Methylosome subunit pICln OS=Homo sapiens GN=CLNS1A PE=1 SV=1	1	4	4	4	FALSE	29547000
IGKC	P01834	P01834	4	4	4	Ig kappa chain C region	IGKC	sp|P01834|IGKC_HUMAN Ig kappa chain C region OS=Homo sapiens GN=IGKC PE=1 SV=1	1	4	4	4	FALSE	29485000
VCP	P55072	P55072	24	24	24	Transitional endoplasmic reticulum ATPase	VCP	sp|P55072|TERA_HUMAN Transitional endoplasmic reticulum ATPase OS=Homo sapiens GN=VCP PE=1 SV=4	1	24	24	24	FALSE	29413000
COL6A2	P12110	P12110	14	14	14	Collagen alpha-2(VI) chain	COL6A2	sp|P12110|CO6A2_HUMAN Collagen alpha-2(VI) chain OS=Homo sapiens GN=COL6A2 PE=1 SV=4	1	14	14	14	FALSE	29336000
PGK1	P00558;P07205	P00558	9;2	9;2	9;2	Phosphoglycerate kinase 1	PGK1	sp|P00558|PGK1_HUMAN Phosphoglycerate kinase 1 OS=Homo sapiens GN=PGK1 PE=1 SV=3	2	9	9	9	FALSE	29080000
MYL12A	P19105;O14950;P24844	P19105;O14950;P24844	7;7;4	7;7;4	7;7;4	Myosin regulatory light chain 12A;Myosin regulatory light chain 12B;Myosin regulatory light polypeptide 9	MYL12A;MYL12B;MYL9	sp|P19105|ML12A_HUMAN Myosin regulatory light chain 12A OS=Homo sapiens GN=MYL12A PE=1 SV=2;sp|O14950|ML12B_HUMAN Myosin regulatory light chain 12B OS=Homo sapiens GN=MYL12B PE=1 SV=2;sp|P24844|MYL9_HUMAN Myosin regulatory light polypeptide 9 OS=Homo sapie	3	7	7	7	FALSE	28755000
GSN	P06396	P06396	17	17	9	Gelsolin	GSN	sp|P06396|GELS_HUMAN Gelsolin OS=Homo sapiens GN=GSN PE=1 SV=1	1	17	17	9	FALSE	28739000
PFN2	P35080	P35080	4	4	4	Profilin-2	PFN2	sp|P35080|PROF2_HUMAN Profilin-2 OS=Homo sapiens GN=PFN2 PE=1 SV=3	1	4	4	4	FALSE	28621000
CHMP5	Q9NZZ3	Q9NZZ3	1	1	1	Charged multivesicular body protein 5	CHMP5	sp|Q9NZZ3|CHMP5_HUMAN Charged multivesicular body protein 5 OS=Homo sapiens GN=CHMP5 PE=1 SV=1	1	1	1	1	FALSE	26272000
C1QBP	Q07021	Q07021	2	2	2	Complement component 1 Q subcomponent-binding protein, mitochondrial	C1QBP	sp|Q07021|C1QBP_HUMAN Complement component 1 Q subcomponent-binding protein, mitochondrial OS=Homo sapiens GN=C1QBP PE=1 SV=1	1	2	2	2	FALSE	25780000
HSP90AA1	P07900;Q14568;Q58FG0;Q58FF6;Q58FG1	P07900	17;3;2;2;1	10;1;1;0;0	10;1;1;0;0	Heat shock protein HSP 90-alpha	HSP90AA1	sp|P07900|HS90A_HUMAN Heat shock protein HSP 90-alpha OS=Homo sapiens GN=HSP90AA1 PE=1 SV=5	5	17	10	10	FALSE	24985000
ANXA2	P07355;A6NMY6	P07355;A6NMY6	12;8	12;8	12;8	Annexin A2;Putative annexin A2-like protein	ANXA2;ANXA2P2	sp|P07355|ANXA2_HUMAN Annexin A2 OS=Homo sapiens GN=ANXA2 PE=1 SV=2;sp|A6NMY6|AXA2L_HUMAN Putative annexin A2-like protein OS=Homo sapiens GN=ANXA2P2 PE=5 SV=2	2	12	12	12	FALSE	24448000
GCG	P01275	P01275	4	4	4	Glucagon;Glicentin;Glicentin-related polypeptide;Oxyntomodulin;Glucagon;Glucagon-like peptide 1;Glucagon-like peptide 1(7-37);Glucagon-like peptide 1(7-36);Glucagon-like peptide 2	GCG	sp|P01275|GLUC_HUMAN Glucagon OS=Homo sapiens GN=GCG PE=1 SV=3	1	4	4	4	FALSE	24442000
LDHA	P00338	P00338	8	8	8	L-lactate dehydrogenase A chain	LDHA	sp|P00338|LDHA_HUMAN L-lactate dehydrogenase A chain OS=Homo sapiens GN=LDHA PE=1 SV=2	1	8	8	8	FALSE	23029000
ALB	CON__P02768-1;P02768	P02768-1;P02768	8;8	5;5	5;5	Serum albumin	ALB	;sp|P02768|ALBU_HUMAN Serum albumin OS=Homo sapiens GN=ALB PE=1 SV=2	2	8	5	5	TRUE	22888000
ST8SIA3	O43173	O43173	1	1	1	Sia-alpha-2,3-Gal-beta-1,4-GlcNAc-R:alpha 2,8-sialyltransferase	ST8SIA3	sp|O43173|SIA8C_HUMAN Sia-alpha-2,3-Gal-beta-1,4-GlcNAc-R:alpha 2,8-sialyltransferase OS=Homo sapiens GN=ST8SIA3 PE=2 SV=3	1	1	1	1	FALSE	22181000
NCL	P19338	P19338	13	13	13	Nucleolin	NCL	sp|P19338|NUCL_HUMAN Nucleolin OS=Homo sapiens GN=NCL PE=1 SV=3	1	13	13	13	FALSE	21607000
UBA52	P62987;P62979;P0CG47;P0CG48	P62987;P62979;P0CG47;P0CG48	1;1;1;1	1;1;1;1	1;1;1;1	Ubiquitin-60S ribosomal protein L40;Ubiquitin;60S ribosomal protein L40;Ubiquitin-40S ribosomal protein S27a;Ubiquitin;40S ribosomal protein S27a;Polyubiquitin-B;Ubiquitin;Polyubiquitin-C;Ubiquitin	UBA52;RPS27A;UBB;UBC	sp|P62987|RL40_HUMAN Ubiquitin-60S ribosomal protein L40 OS=Homo sapiens GN=UBA52 PE=1 SV=2;sp|P62979|RS27A_HUMAN Ubiquitin-40S ribosomal protein S27a OS=Homo sapiens GN=RPS27A PE=1 SV=2;sp|P0CG47|UBB_HUMAN Polyubiquitin-B OS=Homo sapiens GN=UBB PE=1 SV=1;	4	1	1	1	FALSE	21152000
GSTP1	P09211	P09211	5	5	5	Glutathione S-transferase P	GSTP1	sp|P09211|GSTP1_HUMAN Glutathione S-transferase P OS=Homo sapiens GN=GSTP1 PE=1 SV=2	1	5	5	5	FALSE	21109000
RCN2	Q14257	Q14257	2	2	2	Reticulocalbin-2	RCN2	sp|Q14257|RCN2_HUMAN Reticulocalbin-2 OS=Homo sapiens GN=RCN2 PE=1 SV=1	1	2	2	2	FALSE	20827000
SUB1	P53999	P53999	4	4	4	Activated RNA polymerase II transcriptional coactivator p15	SUB1	sp|P53999|TCP4_HUMAN Activated RNA polymerase II transcriptional coactivator p15 OS=Homo sapiens GN=SUB1 PE=1 SV=3	1	4	4	4	FALSE	20570000
RPSA	P08865	P08865	7	7	7	40S ribosomal protein SA	RPSA	sp|P08865|RSSA_HUMAN 40S ribosomal protein SA OS=Homo sapiens GN=RPSA PE=1 SV=4	1	7	7	7	FALSE	20409000
ARHGDIB	P52566	P52566	2	2	2	Rho GDP-dissociation inhibitor 2	ARHGDIB	sp|P52566|GDIR2_HUMAN Rho GDP-dissociation inhibitor 2 OS=Homo sapiens GN=ARHGDIB PE=1 SV=3	1	2	2	2	FALSE	20395000
CAPZA1	P52907	P52907	7	7	6	F-actin-capping protein subunit alpha-1	CAPZA1	sp|P52907|CAZA1_HUMAN F-actin-capping protein subunit alpha-1 OS=Homo sapiens GN=CAPZA1 PE=1 SV=3	1	7	7	6	FALSE	19992000
EEF1D	P29692	P29692	9	9	8	Elongation factor 1-delta	EEF1D	sp|P29692|EF1D_HUMAN Elongation factor 1-delta OS=Homo sapiens GN=EEF1D PE=1 SV=5	1	9	9	8	FALSE	19560000
MXRA7	P84157	P84157	1	1	1	Matrix-remodeling-associated protein 7	MXRA7	sp|P84157|MXRA7_HUMAN Matrix-remodeling-associated protein 7 OS=Homo sapiens GN=MXRA7 PE=1 SV=1	1	1	1	1	FALSE	19414000
BTF3L4	Q96K17	Q96K17	1	1	1	Transcription factor BTF3 homolog 4	BTF3L4	sp|Q96K17|BT3L4_HUMAN Transcription factor BTF3 homolog 4 OS=Homo sapiens GN=BTF3L4 PE=1 SV=1	1	1	1	1	FALSE	19268000
LGALS3BP	Q08380	Q08380	7	7	7	Galectin-3-binding protein	LGALS3BP	sp|Q08380|LG3BP_HUMAN Galectin-3-binding protein OS=Homo sapiens GN=LGALS3BP PE=1 SV=1	1	7	7	7	FALSE	18140000
SERPINH1	P50454	P50454	13	13	13	Serpin H1	SERPINH1	sp|P50454|SERPH_HUMAN Serpin H1 OS=Homo sapiens GN=SERPINH1 PE=1 SV=2	1	13	13	13	FALSE	17703000
PLLP	Q9Y342	Q9Y342	1	1	1	Plasmolipin	PLLP	sp|Q9Y342|PLLP_HUMAN Plasmolipin OS=Homo sapiens GN=PLLP PE=1 SV=1	1	1	1	1	FALSE	17696000
CETN2	P41208	P41208	2	2	2	Centrin-2	CETN2	sp|P41208|CETN2_HUMAN Centrin-2 OS=Homo sapiens GN=CETN2 PE=1 SV=1	1	2	2	2	FALSE	17378000
CAPG	P40121	P40121	6	6	6	Macrophage-capping protein	CAPG	sp|P40121|CAPG_HUMAN Macrophage-capping protein OS=Homo sapiens GN=CAPG PE=1 SV=2	1	6	6	6	FALSE	16899000
STIP1	P31948	P31948	14	14	14	Stress-induced-phosphoprotein 1	STIP1	sp|P31948|STIP1_HUMAN Stress-induced-phosphoprotein 1 OS=Homo sapiens GN=STIP1 PE=1 SV=1	1	14	14	14	FALSE	16004000
DPYSL2	Q16555	Q16555	13	11	10	Dihydropyrimidinase-related protein 2	DPYSL2	sp|Q16555|DPYL2_HUMAN Dihydropyrimidinase-related protein 2 OS=Homo sapiens GN=DPYSL2 PE=1 SV=1	1	13	11	10	FALSE	15988000
EIF4H	Q15056	Q15056	4	4	4	Eukaryotic translation initiation factor 4H	EIF4H	sp|Q15056|IF4H_HUMAN Eukaryotic translation initiation factor 4H OS=Homo sapiens GN=EIF4H PE=1 SV=5	1	4	4	4	FALSE	14903000
KRT14	CON__P02533;P02533;CON__Q6IFX2;CON__P19012;CON__A2A4G1;P19012;CON__Q9Z2K1;CON__Q3ZAW8;CON__ENSEMBL:ENSP00000377550;P13646;CON__Q61782;CON__P13646-1	P02533;P02533;CON__Q6IFX2	15;15;8;6;6;6;5;5;4;4;3;3	12;12;7;4;3;4;3;3;3;3;3;3	5;5;2;0;0;0;0;0;0;0;1;0	Keratin, type I cytoskeletal 14	KRT14	;sp|P02533|K1C14_HUMAN Keratin, type I cytoskeletal 14 OS=Homo sapiens GN=KRT14 PE=1 SV=4;	12	15	12	5	TRUE	14456000
CIRBP	Q14011	Q14011	5	5	5	Cold-inducible RNA-binding protein	CIRBP	sp|Q14011|CIRBP_HUMAN Cold-inducible RNA-binding protein OS=Homo sapiens GN=CIRBP PE=1 SV=1	1	5	5	5	FALSE	14437000
HNRNPH1	P31943	P31943	6	6	3	Heterogeneous nuclear ribonucleoprotein H;Heterogeneous nuclear ribonucleoprotein H, N-terminally processed	HNRNPH1	sp|P31943|HNRH1_HUMAN Heterogeneous nuclear ribonucleoprotein H OS=Homo sapiens GN=HNRNPH1 PE=1 SV=4	1	6	6	3	FALSE	14034000
EEF1B2	P24534	P24534	4	3	3	Elongation factor 1-beta	EEF1B2	sp|P24534|EF1B_HUMAN Elongation factor 1-beta OS=Homo sapiens GN=EEF1B2 PE=1 SV=3	1	4	3	3	FALSE	13496000
HIST1H4A	P62805	P62805	4	4	4	Histone H4	HIST1H4A	sp|P62805|H4_HUMAN Histone H4 OS=Homo sapiens GN=HIST1H4A PE=1 SV=2	1	4	4	4	FALSE	13487000
ANXA5	P08758	P08758	9	9	9	Annexin A5	ANXA5	sp|P08758|ANXA5_HUMAN Annexin A5 OS=Homo sapiens GN=ANXA5 PE=1 SV=2	1	9	9	9	FALSE	13336000
NAP1L1	P55209	P55209	4	4	3	Nucleosome assembly protein 1-like 1	NAP1L1	sp|P55209|NP1L1_HUMAN Nucleosome assembly protein 1-like 1 OS=Homo sapiens GN=NAP1L1 PE=1 SV=1	1	4	4	3	FALSE	13241000
CHGA	P10645	P10645	5	5	5	Chromogranin-A;Vasostatin-1;Vasostatin-2;EA-92;ES-43;Pancreastatin;SS-18;WA-8;WE-14;LF-19;Catestatin;AL-11;GV-19;GR-44;ER-37;GE-25;Serpinin-RRG;Serpinin;p-Glu serpinin precursor	CHGA	sp|P10645|CMGA_HUMAN Chromogranin-A OS=Homo sapiens GN=CHGA PE=1 SV=7	1	5	5	5	FALSE	13113000
SET	Q01105;P0DME0	Q01105;P0DME0	5;4	5;4	5;4	Protein SET;Protein SETSIP	SET;SETSIP	sp|Q01105|SET_HUMAN Protein SET OS=Homo sapiens GN=SET PE=1 SV=3;sp|P0DME0|SETLP_HUMAN Protein SETSIP OS=Homo sapiens GN=SETSIP PE=1 SV=1	2	5	5	5	FALSE	12972000
UQCRH	P07919	P07919	1	1	1	Cytochrome b-c1 complex subunit 6, mitochondrial	UQCRH	sp|P07919|QCR6_HUMAN Cytochrome b-c1 complex subunit 6, mitochondrial OS=Homo sapiens GN=UQCRH PE=1 SV=2	1	1	1	1	FALSE	12780000
YWHAE	P62258	P62258	10	9	9	14-3-3 protein epsilon	YWHAE	sp|P62258|1433E_HUMAN 14-3-3 protein epsilon OS=Homo sapiens GN=YWHAE PE=1 SV=1	1	10	9	9	FALSE	12702000
CD14	P08571	P08571	1	1	1	Monocyte differentiation antigen CD14;Monocyte differentiation antigen CD14, urinary form;Monocyte differentiation antigen CD14, membrane-bound form	CD14	sp|P08571|CD14_HUMAN Monocyte differentiation antigen CD14 OS=Homo sapiens GN=CD14 PE=1 SV=2	1	1	1	1	FALSE	12662000
APOA1	P02647	P02647	7	7	7	Apolipoprotein A-I;Proapolipoprotein A-I;Truncated apolipoprotein A-I	APOA1	sp|P02647|APOA1_HUMAN Apolipoprotein A-I OS=Homo sapiens GN=APOA1 PE=1 SV=1	1	7	7	7	FALSE	12593000
RWDD1	Q9H446	Q9H446	3	3	3	RWD domain-containing protein 1	RWDD1	sp|Q9H446|RWDD1_HUMAN RWD domain-containing protein 1 OS=Homo sapiens GN=RWDD1 PE=1 SV=1	1	3	3	3	FALSE	12519000
HSPA6	P17066;P48741	P17066;P48741	6;3	1;1	1;1	Heat shock 70 kDa protein 6;Putative heat shock 70 kDa protein 7	HSPA6;HSPA7	sp|P17066|HSP76_HUMAN Heat shock 70 kDa protein 6 OS=Homo sapiens GN=HSPA6 PE=1 SV=2;sp|P48741|HSP77_HUMAN Putative heat shock 70 kDa protein 7 OS=Homo sapiens GN=HSPA7 PE=5 SV=2	2	6	1	1	FALSE	12486000
PSMC3	P17980	P17980	15	15	15	26S protease regulatory subunit 6A	PSMC3	sp|P17980|PRS6A_HUMAN 26S protease regulatory subunit 6A OS=Homo sapiens GN=PSMC3 PE=1 SV=3	1	15	15	15	FALSE	12324000
ENO3	P13929	P13929	3	2	2	Beta-enolase	ENO3	sp|P13929|ENOB_HUMAN Beta-enolase OS=Homo sapiens GN=ENO3 PE=1 SV=5	1	3	2	2	FALSE	12165000
PIN1	Q13526	Q13526	3	3	3	Peptidyl-prolyl cis-trans isomerase NIMA-interacting 1	PIN1	sp|Q13526|PIN1_HUMAN Peptidyl-prolyl cis-trans isomerase NIMA-interacting 1 OS=Homo sapiens GN=PIN1 PE=1 SV=1	1	3	3	3	FALSE	11635000
ALDOC	P09972	P09972	3	3	3	Fructose-bisphosphate aldolase C	ALDOC	sp|P09972|ALDOC_HUMAN Fructose-bisphosphate aldolase C OS=Homo sapiens GN=ALDOC PE=1 SV=2	1	3	3	3	FALSE	11345000
ATP5B	P06576	P06576	14	14	14	ATP synthase subunit beta, mitochondrial	ATP5B	sp|P06576|ATPB_HUMAN ATP synthase subunit beta, mitochondrial OS=Homo sapiens GN=ATP5B PE=1 SV=3	1	14	14	14	FALSE	11111000
PDLIM4	P50479	P50479	6	6	6	PDZ and LIM domain protein 4	PDLIM4	sp|P50479|PDLI4_HUMAN PDZ and LIM domain protein 4 OS=Homo sapiens GN=PDLIM4 PE=1 SV=2	1	6	6	6	FALSE	11103000
HNRNPAB	Q99729	Q99729	5	5	5	Heterogeneous nuclear ribonucleoprotein A/B	HNRNPAB	sp|Q99729|ROAA_HUMAN Heterogeneous nuclear ribonucleoprotein A/B OS=Homo sapiens GN=HNRNPAB PE=1 SV=2	1	5	5	5	FALSE	11010000
EIF3G	O75821	O75821	3	3	3	Eukaryotic translation initiation factor 3 subunit G	EIF3G	sp|O75821|EIF3G_HUMAN Eukaryotic translation initiation factor 3 subunit G OS=Homo sapiens GN=EIF3G PE=1 SV=2	1	3	3	3	FALSE	10880000
CAST	P20810	P20810	2	2	2	Calpastatin	CAST	sp|P20810|ICAL_HUMAN Calpastatin OS=Homo sapiens GN=CAST PE=1 SV=4	1	2	2	2	FALSE	10664000
B2M	P61769	P61769	3	3	3	Beta-2-microglobulin;Beta-2-microglobulin form pI 5.3	B2M	sp|P61769|B2MG_HUMAN Beta-2-microglobulin OS=Homo sapiens GN=B2M PE=1 SV=1	1	3	3	3	FALSE	10572000
NACA	Q13765;E9PAV3;Q9BZK3	Q13765;E9PAV3	3;3;1	3;3;1	3;3;1	Nascent polypeptide-associated complex subunit alpha;Nascent polypeptide-associated complex subunit alpha, muscle-specific form	NACA	sp|Q13765|NACA_HUMAN Nascent polypeptide-associated complex subunit alpha OS=Homo sapiens GN=NACA PE=1 SV=1;sp|E9PAV3|NACAM_HUMAN Nascent polypeptide-associated complex subunit alpha, muscle-specific form OS=Homo sapiens GN=NACA PE=1 SV=1	3	3	3	3	FALSE	10486000
HEBP2	Q9Y5Z4	Q9Y5Z4	5	5	5	Heme-binding protein 2	HEBP2	sp|Q9Y5Z4|HEBP2_HUMAN Heme-binding protein 2 OS=Homo sapiens GN=HEBP2 PE=1 SV=1	1	5	5	5	FALSE	10307000
FLNA	P21333	P21333	41	41	39	Filamin-A	FLNA	sp|P21333|FLNA_HUMAN Filamin-A OS=Homo sapiens GN=FLNA PE=1 SV=4	1	41	41	39	FALSE	10299000
AK1	P00568;Q9Y6K8	P00568	4;1	4;1	4;1	Adenylate kinase isoenzyme 1	AK1	sp|P00568|KAD1_HUMAN Adenylate kinase isoenzyme 1 OS=Homo sapiens GN=AK1 PE=1 SV=3	2	4	4	4	FALSE	10262000
YWHAB	P31946	P31946	9	6	6	14-3-3 protein beta/alpha;14-3-3 protein beta/alpha, N-terminally processed	YWHAB	sp|P31946|1433B_HUMAN 14-3-3 protein beta/alpha OS=Homo sapiens GN=YWHAB PE=1 SV=3	1	9	6	6	FALSE	10187000
TARDBP	Q13148	Q13148	4	4	4	TAR DNA-binding protein 43	TARDBP	sp|Q13148|TADBP_HUMAN TAR DNA-binding protein 43 OS=Homo sapiens GN=TARDBP PE=1 SV=1	1	4	4	4	FALSE	10061000
LMNB1	P20700	P20700	14	14	14	Lamin-B1	LMNB1	sp|P20700|LMNB1_HUMAN Lamin-B1 OS=Homo sapiens GN=LMNB1 PE=1 SV=2	1	14	14	14	FALSE	9952300
MIF	P14174	P14174	1	1	1	Macrophage migration inhibitory factor	MIF	sp|P14174|MIF_HUMAN Macrophage migration inhibitory factor OS=Homo sapiens GN=MIF PE=1 SV=4	1	1	1	1	FALSE	9891100
HSPA9	P38646	P38646	13	13	13	Stress-70 protein, mitochondrial	HSPA9	sp|P38646|GRP75_HUMAN Stress-70 protein, mitochondrial OS=Homo sapiens GN=HSPA9 PE=1 SV=2	1	13	13	13	FALSE	9748000
YWHAG	P61981	P61981	7	6	6	14-3-3 protein gamma;14-3-3 protein gamma, N-terminally processed	YWHAG	sp|P61981|1433G_HUMAN 14-3-3 protein gamma OS=Homo sapiens GN=YWHAG PE=1 SV=2	1	7	6	6	FALSE	9640200
RNASE4	P34096	P34096	1	1	1	Ribonuclease 4	RNASE4	sp|P34096|RNAS4_HUMAN Ribonuclease 4 OS=Homo sapiens GN=RNASE4 PE=1 SV=3	1	1	1	1	FALSE	9594300
TKT	P29401	P29401	9	9	9	Transketolase	TKT	sp|P29401|TKT_HUMAN Transketolase OS=Homo sapiens GN=TKT PE=1 SV=3	1	9	9	9	FALSE	9467400
PGAM1	P18669;Q8N0Y7;P15259	P18669	5;2;1	5;2;1	5;2;1	Phosphoglycerate mutase 1	PGAM1	sp|P18669|PGAM1_HUMAN Phosphoglycerate mutase 1 OS=Homo sapiens GN=PGAM1 PE=1 SV=2	3	5	5	5	FALSE	8763000
SSBP1	Q04837	Q04837	3	3	3	Single-stranded DNA-binding protein, mitochondrial	SSBP1	sp|Q04837|SSBP_HUMAN Single-stranded DNA-binding protein, mitochondrial OS=Homo sapiens GN=SSBP1 PE=1 SV=1	1	3	3	3	FALSE	8676900
PSMA1	P25786	P25786	1	1	1	Proteasome subunit alpha type-1	PSMA1	sp|P25786|PSA1_HUMAN Proteasome subunit alpha type-1 OS=Homo sapiens GN=PSMA1 PE=1 SV=1	1	1	1	1	FALSE	8668700
PPA1	Q15181	Q15181	5	5	5	Inorganic pyrophosphatase	PPA1	sp|Q15181|IPYR_HUMAN Inorganic pyrophosphatase OS=Homo sapiens GN=PPA1 PE=1 SV=2	1	5	5	5	FALSE	8388600
RBM8A	Q9Y5S9	Q9Y5S9	4	4	4	RNA-binding protein 8A	RBM8A	sp|Q9Y5S9|RBM8A_HUMAN RNA-binding protein 8A OS=Homo sapiens GN=RBM8A PE=1 SV=1	1	4	4	4	FALSE	8004300
HNRNPL	P14866	P14866	7	7	7	Heterogeneous nuclear ribonucleoprotein L	HNRNPL	sp|P14866|HNRPL_HUMAN Heterogeneous nuclear ribonucleoprotein L OS=Homo sapiens GN=HNRNPL PE=1 SV=2	1	7	7	7	FALSE	7975500
DENND6B	Q8NEG7	Q8NEG7	1	1	1	Protein DENND6B	DENND6B	sp|Q8NEG7|DEN6B_HUMAN Protein DENND6B OS=Homo sapiens GN=DENND6B PE=2 SV=1	1	1	1	1	FALSE	7533700
RPS28	P62857	P62857	1	1	1	40S ribosomal protein S28	RPS28	sp|P62857|RS28_HUMAN 40S ribosomal protein S28 OS=Homo sapiens GN=RPS28 PE=1 SV=1	1	1	1	1	FALSE	7481100
DCD	P81605	P81605	2	2	2	Dermcidin;Survival-promoting peptide;DCD-1	DCD	sp|P81605|DCD_HUMAN Dermcidin OS=Homo sapiens GN=DCD PE=1 SV=2	1	2	2	2	FALSE	7480000
YWHAQ	P27348	P27348	5	3	3	14-3-3 protein theta	YWHAQ	sp|P27348|1433T_HUMAN 14-3-3 protein theta OS=Homo sapiens GN=YWHAQ PE=1 SV=1	1	5	3	3	FALSE	7461800
NONO	Q15233	Q15233	6	6	6	Non-POU domain-containing octamer-binding protein	NONO	sp|Q15233|NONO_HUMAN Non-POU domain-containing octamer-binding protein OS=Homo sapiens GN=NONO PE=1 SV=4	1	6	6	6	FALSE	7343600
HNRNPC	P07910;P0DMR1;O60812;B7ZW38;B2RXH8	P07910;P0DMR1;O60812;B7ZW38;B2RXH8	4;3;3;3;3	4;3;3;3;3	4;3;3;3;3	Heterogeneous nuclear ribonucleoproteins C1/C2;Heterogeneous nuclear ribonucleoprotein C-like 4;Heterogeneous nuclear ribonucleoprotein C-like 1;Heterogeneous nuclear ribonucleoprotein C-like 3;Heterogeneous nuclear ribonucleoprotein C-like 2	HNRNPC;HNRNPCL4;HNRNPCL1;HNRNPCL3;HNRNPCL2	sp|P07910|HNRPC_HUMAN Heterogeneous nuclear ribonucleoproteins C1/C2 OS=Homo sapiens GN=HNRNPC PE=1 SV=4;sp|P0DMR1|HNRC4_HUMAN Heterogeneous nuclear ribonucleoprotein C-like 4 OS=Homo sapiens GN=HNRNPCL4 PE=3 SV=1;sp|O60812|HNRC1_HUMAN Heterogeneous nuclea	5	4	4	4	FALSE	7303700
TPPP3	Q9BW30	Q9BW30	4	4	4	Tubulin polymerization-promoting protein family member 3	TPPP3	sp|Q9BW30|TPPP3_HUMAN Tubulin polymerization-promoting protein family member 3 OS=Homo sapiens GN=TPPP3 PE=1 SV=1	1	4	4	4	FALSE	7282500
CFL2	Q9Y281	Q9Y281	6	2	2	Cofilin-2	CFL2	sp|Q9Y281|COF2_HUMAN Cofilin-2 OS=Homo sapiens GN=CFL2 PE=1 SV=1	1	6	2	2	FALSE	7228900
TALDO1	P37837	P37837	8	8	8	Transaldolase	TALDO1	sp|P37837|TALDO_HUMAN Transaldolase OS=Homo sapiens GN=TALDO1 PE=1 SV=2	1	8	8	8	FALSE	7225300
FKBP3	Q00688	Q00688	3	3	3	Peptidyl-prolyl cis-trans isomerase FKBP3	FKBP3	sp|Q00688|FKBP3_HUMAN Peptidyl-prolyl cis-trans isomerase FKBP3 OS=Homo sapiens GN=FKBP3 PE=1 SV=1	1	3	3	3	FALSE	7105500
FSCN1	Q16658	Q16658	7	7	7	Fascin	FSCN1	sp|Q16658|FSCN1_HUMAN Fascin OS=Homo sapiens GN=FSCN1 PE=1 SV=3	1	7	7	7	FALSE	6994900
PABPC1	P11940;Q9H361;Q13310;Q96DU9;Q4VXU2	P11940	9;3;3;1;1	9;3;3;1;1	9;3;3;1;1	Polyadenylate-binding protein 1	PABPC1	sp|P11940|PABP1_HUMAN Polyadenylate-binding protein 1 OS=Homo sapiens GN=PABPC1 PE=1 SV=2	5	9	9	9	FALSE	6984100
BGN	P21810	P21810	4	4	4	Biglycan	BGN	sp|P21810|PGS1_HUMAN Biglycan OS=Homo sapiens GN=BGN PE=1 SV=2	1	4	4	4	FALSE	6916800
LSM5	Q9Y4Y9	Q9Y4Y9	1	1	1	U6 snRNA-associated Sm-like protein LSm5	LSM5	sp|Q9Y4Y9|LSM5_HUMAN U6 snRNA-associated Sm-like protein LSm5 OS=Homo sapiens GN=LSM5 PE=1 SV=3	1	1	1	1	FALSE	6908300
CYB5B	O43169	O43169	2	2	2	Cytochrome b5 type B	CYB5B	sp|O43169|CYB5B_HUMAN Cytochrome b5 type B OS=Homo sapiens GN=CYB5B PE=1 SV=2	1	2	2	2	FALSE	6871500
ETFA	P13804	P13804	6	6	6	Electron transfer flavoprotein subunit alpha, mitochondrial	ETFA	sp|P13804|ETFA_HUMAN Electron transfer flavoprotein subunit alpha, mitochondrial OS=Homo sapiens GN=ETFA PE=1 SV=1	1	6	6	6	FALSE	6709500
HSP90B1	P14625;Q58FF3	P14625	15;1	13;1	13;1	Endoplasmin	HSP90B1	sp|P14625|ENPL_HUMAN Endoplasmin OS=Homo sapiens GN=HSP90B1 PE=1 SV=1	2	15	13	13	FALSE	6611400
PSMA6	P60900	P60900	4	4	4	Proteasome subunit alpha type-6	PSMA6	sp|P60900|PSA6_HUMAN Proteasome subunit alpha type-6 OS=Homo sapiens GN=PSMA6 PE=1 SV=1	1	4	4	4	FALSE	6594300
PGRMC1	O00264	O00264	2	2	2	Membrane-associated progesterone receptor component 1	PGRMC1	sp|O00264|PGRC1_HUMAN Membrane-associated progesterone receptor component 1 OS=Homo sapiens GN=PGRMC1 PE=1 SV=3	1	2	2	2	FALSE	6580500
ENO2	P09104	P09104	3	2	2	Gamma-enolase	ENO2	sp|P09104|ENOG_HUMAN Gamma-enolase OS=Homo sapiens GN=ENO2 PE=1 SV=3	1	3	2	2	FALSE	6533400
ACP1	P24666	P24666	3	3	3	Low molecular weight phosphotyrosine protein phosphatase	ACP1	sp|P24666|PPAC_HUMAN Low molecular weight phosphotyrosine protein phosphatase OS=Homo sapiens GN=ACP1 PE=1 SV=3	1	3	3	3	FALSE	6484400
VBP1	P61758	P61758	3	3	3	Prefoldin subunit 3	VBP1	sp|P61758|PFD3_HUMAN Prefoldin subunit 3 OS=Homo sapiens GN=VBP1 PE=1 SV=3	1	3	3	3	FALSE	6453100
CTTN	Q14247	Q14247	1	1	1	Src substrate cortactin	CTTN	sp|Q14247|SRC8_HUMAN Src substrate cortactin OS=Homo sapiens GN=CTTN PE=1 SV=2	1	1	1	1	FALSE	6435300
FUS	P35637;Q92804	P35637	4;1	4;1	4;1	RNA-binding protein FUS	FUS	sp|P35637|FUS_HUMAN RNA-binding protein FUS OS=Homo sapiens GN=FUS PE=1 SV=1	2	4	4	4	FALSE	6390600
EIF3I	Q13347	Q13347	8	8	8	Eukaryotic translation initiation factor 3 subunit I	EIF3I	sp|Q13347|EIF3I_HUMAN Eukaryotic translation initiation factor 3 subunit I OS=Homo sapiens GN=EIF3I PE=1 SV=1	1	8	8	8	FALSE	6387500
NDRG1	Q92597	Q92597	5	5	5	Protein NDRG1	NDRG1	sp|Q92597|NDRG1_HUMAN Protein NDRG1 OS=Homo sapiens GN=NDRG1 PE=1 SV=1	1	5	5	5	FALSE	6335900
ANXA6	P08133	P08133	6	6	6	Annexin A6	ANXA6	sp|P08133|ANXA6_HUMAN Annexin A6 OS=Homo sapiens GN=ANXA6 PE=1 SV=3	1	6	6	6	FALSE	6326800
PSMA5	P28066	P28066	3	3	3	Proteasome subunit alpha type-5	PSMA5	sp|P28066|PSA5_HUMAN Proteasome subunit alpha type-5 OS=Homo sapiens GN=PSMA5 PE=1 SV=3	1	3	3	3	FALSE	6212500
DYNC1I2	Q13409	Q13409	3	3	3	Cytoplasmic dynein 1 intermediate chain 2	DYNC1I2	sp|Q13409|DC1I2_HUMAN Cytoplasmic dynein 1 intermediate chain 2 OS=Homo sapiens GN=DYNC1I2 PE=1 SV=3	1	3	3	3	FALSE	6149100
NOL3	O60936	O60936	2	2	2	Nucleolar protein 3	NOL3	sp|O60936|NOL3_HUMAN Nucleolar protein 3 OS=Homo sapiens GN=NOL3 PE=1 SV=2	1	2	2	2	FALSE	6147600
CBX1	P83916	P83916	4	4	3	Chromobox protein homolog 1	CBX1	sp|P83916|CBX1_HUMAN Chromobox protein homolog 1 OS=Homo sapiens GN=CBX1 PE=1 SV=1	1	4	4	3	FALSE	6145200
COL6A1	P12109	P12109	11	11	11	Collagen alpha-1(VI) chain	COL6A1	sp|P12109|CO6A1_HUMAN Collagen alpha-1(VI) chain OS=Homo sapiens GN=COL6A1 PE=1 SV=3	1	11	11	11	FALSE	6144700
MRFAP1	Q9Y605	Q9Y605	1	1	1	MORF4 family-associated protein 1	MRFAP1	sp|Q9Y605|MOFA1_HUMAN MORF4 family-associated protein 1 OS=Homo sapiens GN=MRFAP1 PE=1 SV=1	1	1	1	1	FALSE	6103300
WBP2	Q969T9	Q969T9	1	1	1	WW domain-binding protein 2	WBP2	sp|Q969T9|WBP2_HUMAN WW domain-binding protein 2 OS=Homo sapiens GN=WBP2 PE=1 SV=1	1	1	1	1	FALSE	6015700
ATP6V1G1	O75348;O95670	O75348	3;1	3;1	3;1	V-type proton ATPase subunit G 1	ATP6V1G1	sp|O75348|VATG1_HUMAN V-type proton ATPase subunit G 1 OS=Homo sapiens GN=ATP6V1G1 PE=1 SV=3	2	3	3	3	FALSE	6005900
PAK2	Q13177;Q13153	Q13177	4;1	4;1	4;1	Serine/threonine-protein kinase PAK 2;PAK-2p27;PAK-2p34	PAK2	sp|Q13177|PAK2_HUMAN Serine/threonine-protein kinase PAK 2 OS=Homo sapiens GN=PAK2 PE=1 SV=3	2	4	4	4	FALSE	5945600
PPIB	P23284	P23284	3	3	3	Peptidyl-prolyl cis-trans isomerase B	PPIB	sp|P23284|PPIB_HUMAN Peptidyl-prolyl cis-trans isomerase B OS=Homo sapiens GN=PPIB PE=1 SV=2	1	3	3	3	FALSE	5942700
ELAVL1	Q15717	Q15717	4	4	4	ELAV-like protein 1	ELAVL1	sp|Q15717|ELAV1_HUMAN ELAV-like protein 1 OS=Homo sapiens GN=ELAVL1 PE=1 SV=2	1	4	4	4	FALSE	5739200
SKP1	P63208	P63208	1	1	1	S-phase kinase-associated protein 1	SKP1	sp|P63208|SKP1_HUMAN S-phase kinase-associated protein 1 OS=Homo sapiens GN=SKP1 PE=1 SV=2	1	1	1	1	FALSE	5729600
RCN1	Q15293	Q15293	6	6	6	Reticulocalbin-1	RCN1	sp|Q15293|RCN1_HUMAN Reticulocalbin-1 OS=Homo sapiens GN=RCN1 PE=1 SV=1	1	6	6	6	FALSE	5724900
CLIC1	O00299	O00299	3	3	3	Chloride intracellular channel protein 1	CLIC1	sp|O00299|CLIC1_HUMAN Chloride intracellular channel protein 1 OS=Homo sapiens GN=CLIC1 PE=1 SV=4	1	3	3	3	FALSE	5616600
LASP1	Q14847	Q14847	4	4	4	LIM and SH3 domain protein 1	LASP1	sp|Q14847|LASP1_HUMAN LIM and SH3 domain protein 1 OS=Homo sapiens GN=LASP1 PE=1 SV=2	1	4	4	4	FALSE	5579000
MAPRE1	Q15691	Q15691	4	4	4	Microtubule-associated protein RP/EB family member 1	MAPRE1	sp|Q15691|MARE1_HUMAN Microtubule-associated protein RP/EB family member 1 OS=Homo sapiens GN=MAPRE1 PE=1 SV=3	1	4	4	4	FALSE	5534100
VASP	P50552	P50552	4	4	4	Vasodilator-stimulated phosphoprotein	VASP	sp|P50552|VASP_HUMAN Vasodilator-stimulated phosphoprotein OS=Homo sapiens GN=VASP PE=1 SV=3	1	4	4	4	FALSE	5522600
CCT5	P48643	P48643	10	10	10	T-complex protein 1 subunit epsilon	CCT5	sp|P48643|TCPE_HUMAN T-complex protein 1 subunit epsilon OS=Homo sapiens GN=CCT5 PE=1 SV=1	1	10	10	10	FALSE	5519300
NAP1L4	Q99733	Q99733	3	2	2	Nucleosome assembly protein 1-like 4	NAP1L4	sp|Q99733|NP1L4_HUMAN Nucleosome assembly protein 1-like 4 OS=Homo sapiens GN=NAP1L4 PE=1 SV=1	1	3	2	2	FALSE	5424700
PCBP1	Q15365	Q15365	3	3	3	Poly(rC)-binding protein 1	PCBP1	sp|Q15365|PCBP1_HUMAN Poly(rC)-binding protein 1 OS=Homo sapiens GN=PCBP1 PE=1 SV=2	1	3	3	3	FALSE	5359500
PSMB6	P28072	P28072	2	2	2	Proteasome subunit beta type-6	PSMB6	sp|P28072|PSB6_HUMAN Proteasome subunit beta type-6 OS=Homo sapiens GN=PSMB6 PE=1 SV=4	1	2	2	2	FALSE	5270200
HNRNPM	P52272	P52272	11	11	11	Heterogeneous nuclear ribonucleoprotein M	HNRNPM	sp|P52272|HNRPM_HUMAN Heterogeneous nuclear ribonucleoprotein M OS=Homo sapiens GN=HNRNPM PE=1 SV=3	1	11	11	11	FALSE	5223800
AIMP1	Q12904	Q12904	3	3	3	Aminoacyl tRNA synthase complex-interacting multifunctional protein 1;Endothelial monocyte-activating polypeptide 2	AIMP1	sp|Q12904|AIMP1_HUMAN Aminoacyl tRNA synthase complex-interacting multifunctional protein 1 OS=Homo sapiens GN=AIMP1 PE=1 SV=2	1	3	3	3	FALSE	5216000
PABPN1	Q86U42	Q86U42	1	1	1	Polyadenylate-binding protein 2	PABPN1	sp|Q86U42|PABP2_HUMAN Polyadenylate-binding protein 2 OS=Homo sapiens GN=PABPN1 PE=1 SV=3	1	1	1	1	FALSE	5170700
EIF1AX	P47813;O14602	P47813;O14602	2;2	2;2	2;2	Eukaryotic translation initiation factor 1A, X-chromosomal;Eukaryotic translation initiation factor 1A, Y-chromosomal	EIF1AX;EIF1AY	sp|P47813|IF1AX_HUMAN Eukaryotic translation initiation factor 1A, X-chromosomal OS=Homo sapiens GN=EIF1AX PE=1 SV=2;sp|O14602|IF1AY_HUMAN Eukaryotic translation initiation factor 1A, Y-chromosomal OS=Homo sapiens GN=EIF1AY PE=1 SV=4	2	2	2	2	FALSE	5145900
CCT2	P78371	P78371	11	11	11	T-complex protein 1 subunit beta	CCT2	sp|P78371|TCPB_HUMAN T-complex protein 1 subunit beta OS=Homo sapiens GN=CCT2 PE=1 SV=4	1	11	11	11	FALSE	5115500
CORO1A	P31146	P31146	3	3	3	Coronin-1A	CORO1A	sp|P31146|COR1A_HUMAN Coronin-1A OS=Homo sapiens GN=CORO1A PE=1 SV=4	1	3	3	3	FALSE	5076300
CAPN2	P17655	P17655	3	3	3	Calpain-2 catalytic subunit	CAPN2	sp|P17655|CAN2_HUMAN Calpain-2 catalytic subunit OS=Homo sapiens GN=CAPN2 PE=1 SV=6	1	3	3	3	FALSE	5003500
VDAC1	P21796	P21796	6	6	6	Voltage-dependent anion-selective channel protein 1	VDAC1	sp|P21796|VDAC1_HUMAN Voltage-dependent anion-selective channel protein 1 OS=Homo sapiens GN=VDAC1 PE=1 SV=2	1	6	6	6	FALSE	4970600
PTRF	Q6NZI2	Q6NZI2	4	4	4	Polymerase I and transcript release factor	PTRF	sp|Q6NZI2|PTRF_HUMAN Polymerase I and transcript release factor OS=Homo sapiens GN=PTRF PE=1 SV=1	1	4	4	4	FALSE	4888800
UBE2L3	P68036	P68036	2	2	2	Ubiquitin-conjugating enzyme E2 L3	UBE2L3	sp|P68036|UB2L3_HUMAN Ubiquitin-conjugating enzyme E2 L3 OS=Homo sapiens GN=UBE2L3 PE=1 SV=1	1	2	2	2	FALSE	4838100
EIF5A2	Q9GZV4;Q6IS14;P63241	Q9GZV4;Q6IS14;P63241	1;1;1	1;1;1	1;1;1	Eukaryotic translation initiation factor 5A-2;Eukaryotic translation initiation factor 5A-1-like;Eukaryotic translation initiation factor 5A-1	EIF5A2;EIF5AL1;EIF5A	sp|Q9GZV4|IF5A2_HUMAN Eukaryotic translation initiation factor 5A-2 OS=Homo sapiens GN=EIF5A2 PE=1 SV=3;sp|Q6IS14|IF5AL_HUMAN Eukaryotic translation initiation factor 5A-1-like OS=Homo sapiens GN=EIF5AL1 PE=2 SV=2;sp|P63241|IF5A1_HUMAN Eukaryotic translati	3	1	1	1	FALSE	4826700
SST	P61278	P61278	1	1	1	Somatostatin;Somatostatin-28;Somatostatin-14	SST	sp|P61278|SMS_HUMAN Somatostatin OS=Homo sapiens GN=SST PE=1 SV=1	1	1	1	1	FALSE	4821100
OTUB1	Q96FW1	Q96FW1	2	2	2	Ubiquitin thioesterase OTUB1	OTUB1	sp|Q96FW1|OTUB1_HUMAN Ubiquitin thioesterase OTUB1 OS=Homo sapiens GN=OTUB1 PE=1 SV=2	1	2	2	2	FALSE	4817900
S100A9	P06702	P06702	2	2	2	Protein S100-A9	S100A9	sp|P06702|S10A9_HUMAN Protein S100-A9 OS=Homo sapiens GN=S100A9 PE=1 SV=1	1	2	2	2	FALSE	4753800
NES	P48681	P48681	23	23	23	Nestin	NES	sp|P48681|NEST_HUMAN Nestin OS=Homo sapiens GN=NES PE=1 SV=2	1	23	23	23	FALSE	4743200
APOE	P02649;CON__Q03247	P02649	7;2	7;2	7;2	Apolipoprotein E	APOE	sp|P02649|APOE_HUMAN Apolipoprotein E OS=Homo sapiens GN=APOE PE=1 SV=1	2	7	7	7	FALSE	4619600
ACTN4	O43707	O43707	12	12	7	Alpha-actinin-4	ACTN4	sp|O43707|ACTN4_HUMAN Alpha-actinin-4 OS=Homo sapiens GN=ACTN4 PE=1 SV=2	1	12	12	7	FALSE	4562700
PTGES3	Q15185	Q15185	2	2	2	Prostaglandin E synthase 3	PTGES3	sp|Q15185|TEBP_HUMAN Prostaglandin E synthase 3 OS=Homo sapiens GN=PTGES3 PE=1 SV=1	1	2	2	2	FALSE	4512800
CBX3	Q13185	Q13185	3	2	2	Chromobox protein homolog 3	CBX3	sp|Q13185|CBX3_HUMAN Chromobox protein homolog 3 OS=Homo sapiens GN=CBX3 PE=1 SV=4	1	3	2	2	FALSE	4511100
CTSZ	Q9UBR2	Q9UBR2	2	2	2	Cathepsin Z	CTSZ	sp|Q9UBR2|CATZ_HUMAN Cathepsin Z OS=Homo sapiens GN=CTSZ PE=1 SV=1	1	2	2	2	FALSE	4500900
PPM1G	O15355	O15355	1	1	1	Protein phosphatase 1G	PPM1G	sp|O15355|PPM1G_HUMAN Protein phosphatase 1G OS=Homo sapiens GN=PPM1G PE=1 SV=1	1	1	1	1	FALSE	4297200
HNRNPK	P61978	P61978	4	4	4	Heterogeneous nuclear ribonucleoprotein K	HNRNPK	sp|P61978|HNRPK_HUMAN Heterogeneous nuclear ribonucleoprotein K OS=Homo sapiens GN=HNRNPK PE=1 SV=1	1	4	4	4	FALSE	4251900
SFPQ	P23246	P23246	5	5	5	Splicing factor, proline- and glutamine-rich	SFPQ	sp|P23246|SFPQ_HUMAN Splicing factor, proline- and glutamine-rich OS=Homo sapiens GN=SFPQ PE=1 SV=2	1	5	5	5	FALSE	4247200
COL6A3	P12111	P12111	29	29	29	Collagen alpha-3(VI) chain	COL6A3	sp|P12111|CO6A3_HUMAN Collagen alpha-3(VI) chain OS=Homo sapiens GN=COL6A3 PE=1 SV=5	1	29	29	29	FALSE	4198000
HIST1H1E	P10412;P16403;P16402	P10412;P16403;P16402	2;1;1	2;1;1	2;1;1	Histone H1.4;Histone H1.2;Histone H1.3	HIST1H1E;HIST1H1C;HIST1H1D	sp|P10412|H14_HUMAN Histone H1.4 OS=Homo sapiens GN=HIST1H1E PE=1 SV=2;sp|P16403|H12_HUMAN Histone H1.2 OS=Homo sapiens GN=HIST1H1C PE=1 SV=2;sp|P16402|H13_HUMAN Histone H1.3 OS=Homo sapiens GN=HIST1H1D PE=1 SV=2	3	2	2	2	FALSE	4165900
NME1	P15531;O60361	P15531	3;1	3;1	1;0	Nucleoside diphosphate kinase A	NME1	sp|P15531|NDKA_HUMAN Nucleoside diphosphate kinase A OS=Homo sapiens GN=NME1 PE=1 SV=1	2	3	3	1	FALSE	4102200
RPS23	P62266	P62266	1	1	1	40S ribosomal protein S23	RPS23	sp|P62266|RS23_HUMAN 40S ribosomal protein S23 OS=Homo sapiens GN=RPS23 PE=1 SV=3	1	1	1	1	FALSE	4033200
SH3GL1	Q99961;Q99962	Q99961	3;1	3;1	3;1	Endophilin-A2	SH3GL1	sp|Q99961|SH3G1_HUMAN Endophilin-A2 OS=Homo sapiens GN=SH3GL1 PE=1 SV=1	2	3	3	3	FALSE	4021400
MESDC2	Q14696	Q14696	1	1	1	LDLR chaperone MESD	MESDC2	sp|Q14696|MESD_HUMAN LDLR chaperone MESD OS=Homo sapiens GN=MESDC2 PE=1 SV=2	1	1	1	1	FALSE	3947500
EEF2	P13639	P13639	7	7	7	Elongation factor 2	EEF2	sp|P13639|EF2_HUMAN Elongation factor 2 OS=Homo sapiens GN=EEF2 PE=1 SV=4	1	7	7	7	FALSE	3943100
DAZAP1	Q96EP5	Q96EP5	3	3	3	DAZ-associated protein 1	DAZAP1	sp|Q96EP5|DAZP1_HUMAN DAZ-associated protein 1 OS=Homo sapiens GN=DAZAP1 PE=1 SV=1	1	3	3	3	FALSE	3908500
LSM12	Q3MHD2	Q3MHD2	2	2	2	Protein LSM12 homolog	LSM12	sp|Q3MHD2|LSM12_HUMAN Protein LSM12 homolog OS=Homo sapiens GN=LSM12 PE=1 SV=2	1	2	2	2	FALSE	3857900
G3BP1	Q13283;Q9UN86	Q13283	7;1	7;1	7;1	Ras GTPase-activating protein-binding protein 1	G3BP1	sp|Q13283|G3BP1_HUMAN Ras GTPase-activating protein-binding protein 1 OS=Homo sapiens GN=G3BP1 PE=1 SV=1	2	7	7	7	FALSE	3826500
GLRX3	O76003	O76003	2	2	2	Glutaredoxin-3	GLRX3	sp|O76003|GLRX3_HUMAN Glutaredoxin-3 OS=Homo sapiens GN=GLRX3 PE=1 SV=2	1	2	2	2	FALSE	3763600
HNRNPD	Q14103	Q14103	1	1	1	Heterogeneous nuclear ribonucleoprotein D0	HNRNPD	sp|Q14103|HNRPD_HUMAN Heterogeneous nuclear ribonucleoprotein D0 OS=Homo sapiens GN=HNRNPD PE=1 SV=1	1	1	1	1	FALSE	3721300
MVP	Q14764	Q14764	12	12	12	Major vault protein	MVP	sp|Q14764|MVP_HUMAN Major vault protein OS=Homo sapiens GN=MVP PE=1 SV=4	1	12	12	12	FALSE	3669900
COTL1	Q14019	Q14019	3	3	3	Coactosin-like protein	COTL1	sp|Q14019|COTL1_HUMAN Coactosin-like protein OS=Homo sapiens GN=COTL1 PE=1 SV=3	1	3	3	3	FALSE	3665200
SRSF2	Q01130	Q01130	1	1	1	Serine/arginine-rich splicing factor 2	SRSF2	sp|Q01130|SRSF2_HUMAN Serine/arginine-rich splicing factor 2 OS=Homo sapiens GN=SRSF2 PE=1 SV=4	1	1	1	1	FALSE	3626900
EIF4A1	P60842;Q14240	P60842;Q14240	3;2	3;2	3;2	Eukaryotic initiation factor 4A-I;Eukaryotic initiation factor 4A-II;Eukaryotic initiation factor 4A-II, N-terminally processed	EIF4A1;EIF4A2	sp|P60842|IF4A1_HUMAN Eukaryotic initiation factor 4A-I OS=Homo sapiens GN=EIF4A1 PE=1 SV=1;sp|Q14240|IF4A2_HUMAN Eukaryotic initiation factor 4A-II OS=Homo sapiens GN=EIF4A2 PE=1 SV=2	2	3	3	3	FALSE	3604700
TUBB4B	P68371	P68371	14	3	1	Tubulin beta-4B chain	TUBB4B	sp|P68371|TBB4B_HUMAN Tubulin beta-4B chain OS=Homo sapiens GN=TUBB4B PE=1 SV=1	1	14	3	1	FALSE	3594500
LSM3	P62310	P62310	1	1	1	U6 snRNA-associated Sm-like protein LSm3	LSM3	sp|P62310|LSM3_HUMAN U6 snRNA-associated Sm-like protein LSm3 OS=Homo sapiens GN=LSM3 PE=1 SV=2	1	1	1	1	FALSE	3528800
PPME1	Q9Y570	Q9Y570	2	2	2	Protein phosphatase methylesterase 1	PPME1	sp|Q9Y570|PPME1_HUMAN Protein phosphatase methylesterase 1 OS=Homo sapiens GN=PPME1 PE=1 SV=3	1	2	2	2	FALSE	3475900
RPS15A	P62244	P62244	1	1	1	40S ribosomal protein S15a	RPS15A	sp|P62244|RS15A_HUMAN 40S ribosomal protein S15a OS=Homo sapiens GN=RPS15A PE=1 SV=2	1	1	1	1	FALSE	3442300
FN1	P02751	P02751	7	7	7	Fibronectin;Anastellin;Ugl-Y1;Ugl-Y2;Ugl-Y3	FN1	sp|P02751|FINC_HUMAN Fibronectin OS=Homo sapiens GN=FN1 PE=1 SV=4	1	7	7	7	FALSE	3433300
PA2G4	Q9UQ80	Q9UQ80	5	5	5	Proliferation-associated protein 2G4	PA2G4	sp|Q9UQ80|PA2G4_HUMAN Proliferation-associated protein 2G4 OS=Homo sapiens GN=PA2G4 PE=1 SV=3	1	5	5	5	FALSE	3427100
FGG	P02679	P02679	2	2	2	Fibrinogen gamma chain	FGG	sp|P02679|FIBG_HUMAN Fibrinogen gamma chain OS=Homo sapiens GN=FGG PE=1 SV=3	1	2	2	2	FALSE	3411400
NUCKS1	Q9H1E3	Q9H1E3	2	2	2	Nuclear ubiquitous casein and cyclin-dependent kinase substrate 1	NUCKS1	sp|Q9H1E3|NUCKS_HUMAN Nuclear ubiquitous casein and cyclin-dependent kinase substrate 1 OS=Homo sapiens GN=NUCKS1 PE=1 SV=1	1	2	2	2	FALSE	3402400
GTF3C6	Q969F1	Q969F1	1	1	1	General transcription factor 3C polypeptide 6	GTF3C6	sp|Q969F1|TF3C6_HUMAN General transcription factor 3C polypeptide 6 OS=Homo sapiens GN=GTF3C6 PE=1 SV=1	1	1	1	1	FALSE	3386300
PSMA7	O14818;Q8TAA3	O14818;Q8TAA3	3;2	3;2	3;2	Proteasome subunit alpha type-7;Proteasome subunit alpha type-7-like	PSMA7;PSMA8	sp|O14818|PSA7_HUMAN Proteasome subunit alpha type-7 OS=Homo sapiens GN=PSMA7 PE=1 SV=1;sp|Q8TAA3|PSA7L_HUMAN Proteasome subunit alpha type-7-like OS=Homo sapiens GN=PSMA8 PE=1 SV=3	2	3	3	3	FALSE	3357300
RPL22	P35268	P35268	1	1	1	60S ribosomal protein L22	RPL22	sp|P35268|RL22_HUMAN 60S ribosomal protein L22 OS=Homo sapiens GN=RPL22 PE=1 SV=2	1	1	1	1	FALSE	3350000
PURA	Q00577	Q00577	1	1	1	Transcriptional activator protein Pur-alpha	PURA	sp|Q00577|PURA_HUMAN Transcriptional activator protein Pur-alpha OS=Homo sapiens GN=PURA PE=1 SV=2	1	1	1	1	FALSE	3323900
EMILIN1	Q9Y6C2	Q9Y6C2	11	11	11	EMILIN-1	EMILIN1	sp|Q9Y6C2|EMIL1_HUMAN EMILIN-1 OS=Homo sapiens GN=EMILIN1 PE=1 SV=2	1	11	11	11	FALSE	3299800
PTMS	P20962	P20962	1	1	1	Parathymosin	PTMS	sp|P20962|PTMS_HUMAN Parathymosin OS=Homo sapiens GN=PTMS PE=1 SV=2	1	1	1	1	FALSE	3291600
ERH	P84090	P84090	2	2	2	Enhancer of rudimentary homolog	ERH	sp|P84090|ERH_HUMAN Enhancer of rudimentary homolog OS=Homo sapiens GN=ERH PE=1 SV=1	1	2	2	2	FALSE	3263900
RCOR2	Q8IZ40	Q8IZ40	1	1	1	REST corepressor 2	RCOR2	sp|Q8IZ40|RCOR2_HUMAN REST corepressor 2 OS=Homo sapiens GN=RCOR2 PE=1 SV=2	1	1	1	1	FALSE	3245600
NHP2L1	P55769	P55769	1	1	1	NHP2-like protein 1;NHP2-like protein 1, N-terminally processed	NHP2L1	sp|P55769|NH2L1_HUMAN NHP2-like protein 1 OS=Homo sapiens GN=NHP2L1 PE=1 SV=3	1	1	1	1	FALSE	3241500
LRRFIP1	Q32MZ4	Q32MZ4	1	1	1	Leucine-rich repeat flightless-interacting protein 1	LRRFIP1	sp|Q32MZ4|LRRF1_HUMAN Leucine-rich repeat flightless-interacting protein 1 OS=Homo sapiens GN=LRRFIP1 PE=1 SV=2	1	1	1	1	FALSE	3238700
PPP1R7	Q15435	Q15435	5	5	5	Protein phosphatase 1 regulatory subunit 7	PPP1R7	sp|Q15435|PP1R7_HUMAN Protein phosphatase 1 regulatory subunit 7 OS=Homo sapiens GN=PPP1R7 PE=1 SV=1	1	5	5	5	FALSE	3214700
FAM182A	Q5T1J6	Q5T1J6	1	1	1	Protein FAM182A	FAM182A	sp|Q5T1J6|F182A_HUMAN Protein FAM182A OS=Homo sapiens GN=FAM182A PE=2 SV=1	1	1	1	1	FALSE	3187400
TLN1	Q9Y490;Q9Y4G6	Q9Y490	24;3	24;3	24;3	Talin-1	TLN1	sp|Q9Y490|TLN1_HUMAN Talin-1 OS=Homo sapiens GN=TLN1 PE=1 SV=3	2	24	24	24	FALSE	3173400
HNRNPH3	P31942	P31942	3	3	3	Heterogeneous nuclear ribonucleoprotein H3	HNRNPH3	sp|P31942|HNRH3_HUMAN Heterogeneous nuclear ribonucleoprotein H3 OS=Homo sapiens GN=HNRNPH3 PE=1 SV=2	1	3	3	3	FALSE	3165700
CMPK1	P30085	P30085	4	4	4	UMP-CMP kinase	CMPK1	sp|P30085|KCY_HUMAN UMP-CMP kinase OS=Homo sapiens GN=CMPK1 PE=1 SV=3	1	4	4	4	FALSE	3160900
ZC3H15	Q8WU90	Q8WU90	3	3	3	Zinc finger CCCH domain-containing protein 15	ZC3H15	sp|Q8WU90|ZC3HF_HUMAN Zinc finger CCCH domain-containing protein 15 OS=Homo sapiens GN=ZC3H15 PE=1 SV=1	1	3	3	3	FALSE	3149300
CEP135	Q66GS9	Q66GS9	1	1	1	Centrosomal protein of 135 kDa	CEP135	sp|Q66GS9|CP135_HUMAN Centrosomal protein of 135 kDa OS=Homo sapiens GN=CEP135 PE=1 SV=2	1	1	1	1	FALSE	3142600
SH3KBP1	Q96B97	Q96B97	7	7	7	SH3 domain-containing kinase-binding protein 1	SH3KBP1	sp|Q96B97|SH3K1_HUMAN SH3 domain-containing kinase-binding protein 1 OS=Homo sapiens GN=SH3KBP1 PE=1 SV=2	1	7	7	7	FALSE	3112100
RPL14	P50914	P50914	1	1	1	60S ribosomal protein L14	RPL14	sp|P50914|RL14_HUMAN 60S ribosomal protein L14 OS=Homo sapiens GN=RPL14 PE=1 SV=4	1	1	1	1	FALSE	3105900
BIN1	O00499	O00499	6	6	6	Myc box-dependent-interacting protein 1	BIN1	sp|O00499|BIN1_HUMAN Myc box-dependent-interacting protein 1 OS=Homo sapiens GN=BIN1 PE=1 SV=1	1	6	6	6	FALSE	3095800
CHGB	P05060	P05060	2	2	2	Secretogranin-1;PE-11;GAWK peptide;CCB peptide	CHGB	sp|P05060|SCG1_HUMAN Secretogranin-1 OS=Homo sapiens GN=CHGB PE=1 SV=2	1	2	2	2	FALSE	3077500
CD99	P14209	P14209	1	1	1	CD99 antigen	CD99	sp|P14209|CD99_HUMAN CD99 antigen OS=Homo sapiens GN=CD99 PE=1 SV=1	1	1	1	1	FALSE	3069800
BASP1	P80723	P80723	4	4	4	Brain acid soluble protein 1	BASP1	sp|P80723|BASP1_HUMAN Brain acid soluble protein 1 OS=Homo sapiens GN=BASP1 PE=1 SV=2	1	4	4	4	FALSE	3053100
TTC1	Q99614	Q99614	1	1	1	Tetratricopeptide repeat protein 1	TTC1	sp|Q99614|TTC1_HUMAN Tetratricopeptide repeat protein 1 OS=Homo sapiens GN=TTC1 PE=1 SV=1	1	1	1	1	FALSE	3029900
COA4	Q9NYJ1	Q9NYJ1	1	1	1	Cytochrome c oxidase assembly factor 4 homolog, mitochondrial	COA4	sp|Q9NYJ1|COA4_HUMAN Cytochrome c oxidase assembly factor 4 homolog, mitochondrial OS=Homo sapiens GN=COA4 PE=1 SV=2	1	1	1	1	FALSE	3003400
CAP1	Q01518	Q01518	5	5	5	Adenylyl cyclase-associated protein 1	CAP1	sp|Q01518|CAP1_HUMAN Adenylyl cyclase-associated protein 1 OS=Homo sapiens GN=CAP1 PE=1 SV=5	1	5	5	5	FALSE	2974700
TXNDC12	O95881	O95881	1	1	1	Thioredoxin domain-containing protein 12	TXNDC12	sp|O95881|TXD12_HUMAN Thioredoxin domain-containing protein 12 OS=Homo sapiens GN=TXNDC12 PE=1 SV=1	1	1	1	1	FALSE	2973900
S100A10	P60903	P60903	1	1	1	Protein S100-A10	S100A10	sp|P60903|S10AA_HUMAN Protein S100-A10 OS=Homo sapiens GN=S100A10 PE=1 SV=2	1	1	1	1	FALSE	2900600
FKBP1A	P62942	P62942	1	1	1	Peptidyl-prolyl cis-trans isomerase FKBP1A	FKBP1A	sp|P62942|FKB1A_HUMAN Peptidyl-prolyl cis-trans isomerase FKBP1A OS=Homo sapiens GN=FKBP1A PE=1 SV=2	1	1	1	1	FALSE	2893700
P4HA2	O15460	O15460	7	7	7	Prolyl 4-hydroxylase subunit alpha-2	P4HA2	sp|O15460|P4HA2_HUMAN Prolyl 4-hydroxylase subunit alpha-2 OS=Homo sapiens GN=P4HA2 PE=1 SV=1	1	7	7	7	FALSE	2885900
NUTF2	P61970	P61970	1	1	1	Nuclear transport factor 2	NUTF2	sp|P61970|NTF2_HUMAN Nuclear transport factor 2 OS=Homo sapiens GN=NUTF2 PE=1 SV=1	1	1	1	1	FALSE	2842900
TMEM238	C9JI98	C9JI98	1	1	1	Transmembrane protein 238	TMEM238	sp|C9JI98|TM238_HUMAN Transmembrane protein 238 OS=Homo sapiens GN=TMEM238 PE=1 SV=1	1	1	1	1	FALSE	2812000
FAM114A1	Q8IWE2	Q8IWE2	1	1	1	Protein NOXP20	FAM114A1	sp|Q8IWE2|NXP20_HUMAN Protein NOXP20 OS=Homo sapiens GN=FAM114A1 PE=1 SV=2	1	1	1	1	FALSE	2795900
FLNB	O75369	O75369	18	16	16	Filamin-B	FLNB	sp|O75369|FLNB_HUMAN Filamin-B OS=Homo sapiens GN=FLNB PE=1 SV=2	1	18	16	16	FALSE	2792900
EIF6	P56537	P56537	2	2	2	Eukaryotic translation initiation factor 6	EIF6	sp|P56537|IF6_HUMAN Eukaryotic translation initiation factor 6 OS=Homo sapiens GN=EIF6 PE=1 SV=1	1	2	2	2	FALSE	2783000
EIF3B	P55884	P55884	3	3	3	Eukaryotic translation initiation factor 3 subunit B	EIF3B	sp|P55884|EIF3B_HUMAN Eukaryotic translation initiation factor 3 subunit B OS=Homo sapiens GN=EIF3B PE=1 SV=3	1	3	3	3	FALSE	2772100
ASPH	Q12797	Q12797	2	2	2	Aspartyl/asparaginyl beta-hydroxylase	ASPH	sp|Q12797|ASPH_HUMAN Aspartyl/asparaginyl beta-hydroxylase OS=Homo sapiens GN=ASPH PE=1 SV=3	1	2	2	2	FALSE	2759200
IDH3A	P50213	P50213	3	3	3	Isocitrate dehydrogenase [NAD] subunit alpha, mitochondrial	IDH3A	sp|P50213|IDH3A_HUMAN Isocitrate dehydrogenase [NAD] subunit alpha, mitochondrial OS=Homo sapiens GN=IDH3A PE=1 SV=1	1	3	3	3	FALSE	2754300
CNN3	Q15417	Q15417	5	5	4	Calponin-3	CNN3	sp|Q15417|CNN3_HUMAN Calponin-3 OS=Homo sapiens GN=CNN3 PE=1 SV=1	1	5	5	4	FALSE	2740100
MRPL44	Q9H9J2	Q9H9J2	1	1	1	39S ribosomal protein L44, mitochondrial	MRPL44	sp|Q9H9J2|RM44_HUMAN 39S ribosomal protein L44, mitochondrial OS=Homo sapiens GN=MRPL44 PE=1 SV=1	1	1	1	1	FALSE	2738600
VGF	O15240	O15240	3	3	3	Neurosecretory protein VGF;Neuroendocrine regulatory peptide-1;Neuroendocrine regulatory peptide-2;Antimicrobial peptide VGF[554-577]	VGF	sp|O15240|VGF_HUMAN Neurosecretory protein VGF OS=Homo sapiens GN=VGF PE=1 SV=2	1	3	3	3	FALSE	2726200
LCP1	P13796;P13797	P13796	7;2	7;2	7;2	Plastin-2	LCP1	sp|P13796|PLSL_HUMAN Plastin-2 OS=Homo sapiens GN=LCP1 PE=1 SV=6	2	7	7	7	FALSE	2717100
KRT18	P05783;CON__P05784	P05783	5;2	4;1	4;1	Keratin, type I cytoskeletal 18	KRT18	sp|P05783|K1C18_HUMAN Keratin, type I cytoskeletal 18 OS=Homo sapiens GN=KRT18 PE=1 SV=2	2	5	4	4	FALSE	2692800
RPS3	P23396	P23396	3	3	3	40S ribosomal protein S3	RPS3	sp|P23396|RS3_HUMAN 40S ribosomal protein S3 OS=Homo sapiens GN=RPS3 PE=1 SV=2	1	3	3	3	FALSE	2651100
TUFM	P49411	P49411	4	4	4	Elongation factor Tu, mitochondrial	TUFM	sp|P49411|EFTU_HUMAN Elongation factor Tu, mitochondrial OS=Homo sapiens GN=TUFM PE=1 SV=2	1	4	4	4	FALSE	2638600
HNRNPF	P52597	P52597	3	2	2	Heterogeneous nuclear ribonucleoprotein F;Heterogeneous nuclear ribonucleoprotein F, N-terminally processed	HNRNPF	sp|P52597|HNRPF_HUMAN Heterogeneous nuclear ribonucleoprotein F OS=Homo sapiens GN=HNRNPF PE=1 SV=3	1	3	2	2	FALSE	2588600
KRT5	CON__P13647;P13647	P13647;P13647	11;11	4;4	1;1	Keratin, type II cytoskeletal 5	KRT5	;sp|P13647|K2C5_HUMAN Keratin, type II cytoskeletal 5 OS=Homo sapiens GN=KRT5 PE=1 SV=3	2	11	4	1	TRUE	2588200
CAPN1	P07384	P07384	2	2	2	Calpain-1 catalytic subunit	CAPN1	sp|P07384|CAN1_HUMAN Calpain-1 catalytic subunit OS=Homo sapiens GN=CAPN1 PE=1 SV=1	1	2	2	2	FALSE	2585000
CLU	P10909	P10909	4	4	4	Clusterin;Clusterin beta chain;Clusterin alpha chain	CLU	sp|P10909|CLUS_HUMAN Clusterin OS=Homo sapiens GN=CLU PE=1 SV=1	1	4	4	4	FALSE	2561200
CACYBP	Q9HB71	Q9HB71	2	2	2	Calcyclin-binding protein	CACYBP	sp|Q9HB71|CYBP_HUMAN Calcyclin-binding protein OS=Homo sapiens GN=CACYBP PE=1 SV=2	1	2	2	2	FALSE	2496200
PQBP1	O60828	O60828	1	1	1	Polyglutamine-binding protein 1	PQBP1	sp|O60828|PQBP1_HUMAN Polyglutamine-binding protein 1 OS=Homo sapiens GN=PQBP1 PE=1 SV=1	1	1	1	1	FALSE	2491800
CTSD	P07339	P07339	6	6	6	Cathepsin D;Cathepsin D light chain;Cathepsin D heavy chain	CTSD	sp|P07339|CATD_HUMAN Cathepsin D OS=Homo sapiens GN=CTSD PE=1 SV=1	1	6	6	6	FALSE	2484200
NUDC	Q9Y266	Q9Y266	3	3	3	Nuclear migration protein nudC	NUDC	sp|Q9Y266|NUDC_HUMAN Nuclear migration protein nudC OS=Homo sapiens GN=NUDC PE=1 SV=1	1	3	3	3	FALSE	2439800
LCN1	P31025;Q5VSP4	P31025;Q5VSP4	2;1	2;1	2;1	Lipocalin-1;Putative lipocalin 1-like protein 1	LCN1;LCN1P1	sp|P31025|LCN1_HUMAN Lipocalin-1 OS=Homo sapiens GN=LCN1 PE=1 SV=1;sp|Q5VSP4|LC1L1_HUMAN Putative lipocalin 1-like protein 1 OS=Homo sapiens GN=LCN1P1 PE=5 SV=1	2	2	2	2	FALSE	2407600
UBXN1	Q04323	Q04323	2	2	2	UBX domain-containing protein 1	UBXN1	sp|Q04323|UBXN1_HUMAN UBX domain-containing protein 1 OS=Homo sapiens GN=UBXN1 PE=1 SV=2	1	2	2	2	FALSE	2402900
DENR	O43583	O43583	1	1	1	Density-regulated protein	DENR	sp|O43583|DENR_HUMAN Density-regulated protein OS=Homo sapiens GN=DENR PE=1 SV=2	1	1	1	1	FALSE	2401600
CORO1C	Q9ULV4	Q9ULV4	1	1	1	Coronin-1C	CORO1C	sp|Q9ULV4|COR1C_HUMAN Coronin-1C OS=Homo sapiens GN=CORO1C PE=1 SV=1	1	1	1	1	FALSE	2393400
IGHM	P01871;P04220	P01871	3;1	3;1	3;1	Ig mu chain C region	IGHM	sp|P01871|IGHM_HUMAN Ig mu chain C region OS=Homo sapiens GN=IGHM PE=1 SV=3	2	3	3	3	FALSE	2384800
PCBP2	Q15366	Q15366	2	2	2	Poly(rC)-binding protein 2	PCBP2	sp|Q15366|PCBP2_HUMAN Poly(rC)-binding protein 2 OS=Homo sapiens GN=PCBP2 PE=1 SV=1	1	2	2	2	FALSE	2372500
GGH	Q92820	Q92820	4	4	4	Gamma-glutamyl hydrolase	GGH	sp|Q92820|GGH_HUMAN Gamma-glutamyl hydrolase OS=Homo sapiens GN=GGH PE=1 SV=2	1	4	4	4	FALSE	2286600
TUBB3	Q13509	Q13509	14	4	3	Tubulin beta-3 chain	TUBB3	sp|Q13509|TBB3_HUMAN Tubulin beta-3 chain OS=Homo sapiens GN=TUBB3 PE=1 SV=2	1	14	4	3	FALSE	2286000
MAP1B	P46821	P46821	6	6	5	Microtubule-associated protein 1B;MAP1B heavy chain;MAP1 light chain LC1	MAP1B	sp|P46821|MAP1B_HUMAN Microtubule-associated protein 1B OS=Homo sapiens GN=MAP1B PE=1 SV=2	1	6	6	5	FALSE	2282700
HNRNPA0	Q13151	Q13151	1	1	1	Heterogeneous nuclear ribonucleoprotein A0	HNRNPA0	sp|Q13151|ROA0_HUMAN Heterogeneous nuclear ribonucleoprotein A0 OS=Homo sapiens GN=HNRNPA0 PE=1 SV=1	1	1	1	1	FALSE	2267100
UBA1	P22314	P22314	8	8	8	Ubiquitin-like modifier-activating enzyme 1	UBA1	sp|P22314|UBA1_HUMAN Ubiquitin-like modifier-activating enzyme 1 OS=Homo sapiens GN=UBA1 PE=1 SV=3	1	8	8	8	FALSE	2254700
ATP5A1	P25705	P25705	5	5	5	ATP synthase subunit alpha, mitochondrial	ATP5A1	sp|P25705|ATPA_HUMAN ATP synthase subunit alpha, mitochondrial OS=Homo sapiens GN=ATP5A1 PE=1 SV=1	1	5	5	5	FALSE	2235100
PIP	P12273	P12273	1	1	1	Prolactin-inducible protein	PIP	sp|P12273|PIP_HUMAN Prolactin-inducible protein OS=Homo sapiens GN=PIP PE=1 SV=1	1	1	1	1	FALSE	2227300
KRT31	CON__Q9UE12;CON__Q15323;Q15323;CON__Q9D646;CON__Q14525;CON__Q92764;CON__Q14532;CON__Q497I4;Q14525;Q14532;Q92764;CON__O76011;CON__Q6NTB9;CON__O76009;CON__Q8IUT8;O76009;O76011	Q9UE12;CON__Q15323;Q15323;CON__Q9D646;CON__Q14525;CON__Q92764;CON__Q14532;CON__Q497I4;Q14525;Q14532;Q92764	3;3;3;2;2;2;2;2;2;2;2;1;1;1;1;1;1	2;2;2;2;1;1;1;1;1;1;1;1;1;1;1;1;1	1;1;1;1;1;1;1;1;1;1;1;1;1;1;1;1;1	Keratin, type I cuticular Ha1;Keratin, type I cuticular Ha3-II;Keratin, type I cuticular Ha2;Keratin, type I cuticular Ha5	KRT31;KRT33B;KRT32;KRT35	;;sp|Q15323|K1H1_HUMAN Keratin, type I cuticular Ha1 OS=Homo sapiens GN=KRT31 PE=2 SV=3;;;;;;sp|Q14525|KT33B_HUMAN Keratin, type I cuticular Ha3-II OS=Homo sapiens GN=KRT33B PE=2 SV=3;sp|Q14532|K1H2_HUMAN Keratin, type I cuticular Ha2 OS=Homo sapiens GN=KR	17	3	2	1	TRUE	2213000
TPM4	P67936	P67936	6	6	3	Tropomyosin alpha-4 chain	TPM4	sp|P67936|TPM4_HUMAN Tropomyosin alpha-4 chain OS=Homo sapiens GN=TPM4 PE=1 SV=3	1	6	6	3	FALSE	2182600
ARMC8	Q8IUR7	Q8IUR7	1	1	1	Armadillo repeat-containing protein 8	ARMC8	sp|Q8IUR7|ARMC8_HUMAN Armadillo repeat-containing protein 8 OS=Homo sapiens GN=ARMC8 PE=1 SV=2	1	1	1	1	FALSE	2182400
RRBP1	Q9P2E9;Q8N4C6	Q9P2E9	16;1	16;1	16;1	Ribosome-binding protein 1	RRBP1	sp|Q9P2E9|RRBP1_HUMAN Ribosome-binding protein 1 OS=Homo sapiens GN=RRBP1 PE=1 SV=4	2	16	16	16	FALSE	2175900
RCN3	Q96D15	Q96D15	1	1	1	Reticulocalbin-3	RCN3	sp|Q96D15|RCN3_HUMAN Reticulocalbin-3 OS=Homo sapiens GN=RCN3 PE=1 SV=1	1	1	1	1	FALSE	2115300
PCNX	Q96RV3	Q96RV3	1	1	1	Pecanex-like protein 1	PCNX	sp|Q96RV3|PCX1_HUMAN Pecanex-like protein 1 OS=Homo sapiens GN=PCNX PE=1 SV=2	1	1	1	1	FALSE	2105900
DNAJA1	P31689	P31689	2	2	2	DnaJ homolog subfamily A member 1	DNAJA1	sp|P31689|DNJA1_HUMAN DnaJ homolog subfamily A member 1 OS=Homo sapiens GN=DNAJA1 PE=1 SV=2	1	2	2	2	FALSE	2036700
CNN2	Q99439	Q99439	4	3	3	Calponin-2	CNN2	sp|Q99439|CNN2_HUMAN Calponin-2 OS=Homo sapiens GN=CNN2 PE=1 SV=4	1	4	3	3	FALSE	1979500
GNB2L1	P63244	P63244	3	3	3	Guanine nucleotide-binding protein subunit beta-2-like 1;Guanine nucleotide-binding protein subunit beta-2-like 1, N-terminally processed	GNB2L1	sp|P63244|GBLP_HUMAN Guanine nucleotide-binding protein subunit beta-2-like 1 OS=Homo sapiens GN=GNB2L1 PE=1 SV=3	1	3	3	3	FALSE	1966200
PSMA4	P25789	P25789	1	1	1	Proteasome subunit alpha type-4	PSMA4	sp|P25789|PSA4_HUMAN Proteasome subunit alpha type-4 OS=Homo sapiens GN=PSMA4 PE=1 SV=1	1	1	1	1	FALSE	1953300
C2orf76	Q3KRA6	Q3KRA6	1	1	1	UPF0538 protein C2orf76	C2orf76	sp|Q3KRA6|CB076_HUMAN UPF0538 protein C2orf76 OS=Homo sapiens GN=C2orf76 PE=1 SV=3	1	1	1	1	FALSE	1937800
ADRM1	Q16186	Q16186	2	2	2	Proteasomal ubiquitin receptor ADRM1	ADRM1	sp|Q16186|ADRM1_HUMAN Proteasomal ubiquitin receptor ADRM1 OS=Homo sapiens GN=ADRM1 PE=1 SV=2	1	2	2	2	FALSE	1922200
SZRD1	Q7Z422	Q7Z422	1	1	1	SUZ domain-containing protein 1	SZRD1	sp|Q7Z422|SZRD1_HUMAN SUZ domain-containing protein 1 OS=Homo sapiens GN=SZRD1 PE=1 SV=1	1	1	1	1	FALSE	1917200
GYG1	P46976	P46976	2	2	2	Glycogenin-1	GYG1	sp|P46976|GLYG_HUMAN Glycogenin-1 OS=Homo sapiens GN=GYG1 PE=1 SV=4	1	2	2	2	FALSE	1912500
P4HA1	P13674	P13674	7	7	7	Prolyl 4-hydroxylase subunit alpha-1	P4HA1	sp|P13674|P4HA1_HUMAN Prolyl 4-hydroxylase subunit alpha-1 OS=Homo sapiens GN=P4HA1 PE=1 SV=2	1	7	7	7	FALSE	1885100
S100A13	Q99584	Q99584	1	1	1	Protein S100-A13	S100A13	sp|Q99584|S10AD_HUMAN Protein S100-A13 OS=Homo sapiens GN=S100A13 PE=1 SV=1	1	1	1	1	FALSE	1881500
CYB5A	P00167	P00167	2	2	2	Cytochrome b5	CYB5A	sp|P00167|CYB5_HUMAN Cytochrome b5 OS=Homo sapiens GN=CYB5A PE=1 SV=2	1	2	2	2	FALSE	1855800
PDCL3	Q9H2J4	Q9H2J4	1	1	1	Phosducin-like protein 3	PDCL3	sp|Q9H2J4|PDCL3_HUMAN Phosducin-like protein 3 OS=Homo sapiens GN=PDCL3 PE=1 SV=1	1	1	1	1	FALSE	1845600
CHCHD4	Q8N4Q1	Q8N4Q1	1	1	1	Mitochondrial intermembrane space import and assembly protein 40	CHCHD4	sp|Q8N4Q1|MIA40_HUMAN Mitochondrial intermembrane space import and assembly protein 40 OS=Homo sapiens GN=CHCHD4 PE=1 SV=1	1	1	1	1	FALSE	1842400
AGA	P20933	P20933	2	2	2	N(4)-(beta-N-acetylglucosaminyl)-L-asparaginase;Glycosylasparaginase alpha chain;Glycosylasparaginase beta chain	AGA	sp|P20933|ASPG_HUMAN N(4)-(beta-N-acetylglucosaminyl)-L-asparaginase OS=Homo sapiens GN=AGA PE=1 SV=2	1	2	2	2	FALSE	1828400
HNRNPH2	P55795	P55795	5	3	3	Heterogeneous nuclear ribonucleoprotein H2	HNRNPH2	sp|P55795|HNRH2_HUMAN Heterogeneous nuclear ribonucleoprotein H2 OS=Homo sapiens GN=HNRNPH2 PE=1 SV=1	1	5	3	3	FALSE	1822000
CHMP4B	Q9H444	Q9H444	3	3	3	Charged multivesicular body protein 4b	CHMP4B	sp|Q9H444|CHM4B_HUMAN Charged multivesicular body protein 4b OS=Homo sapiens GN=CHMP4B PE=1 SV=1	1	3	3	3	FALSE	1820600
LDHB	P07195	P07195	3	3	3	L-lactate dehydrogenase B chain	LDHB	sp|P07195|LDHB_HUMAN L-lactate dehydrogenase B chain OS=Homo sapiens GN=LDHB PE=1 SV=2	1	3	3	3	FALSE	1820200
PSMC4	P43686	P43686	5	5	5	26S protease regulatory subunit 6B	PSMC4	sp|P43686|PRS6B_HUMAN 26S protease regulatory subunit 6B OS=Homo sapiens GN=PSMC4 PE=1 SV=2	1	5	5	5	FALSE	1765500
ANXA3	P12429	P12429	3	3	3	Annexin A3	ANXA3	sp|P12429|ANXA3_HUMAN Annexin A3 OS=Homo sapiens GN=ANXA3 PE=1 SV=3	1	3	3	3	FALSE	1742400
FGB	P02675	P02675	2	2	2	Fibrinogen beta chain;Fibrinopeptide B;Fibrinogen beta chain	FGB	sp|P02675|FIBB_HUMAN Fibrinogen beta chain OS=Homo sapiens GN=FGB PE=1 SV=2	1	2	2	2	FALSE	1716100
DDX39B	Q13838	Q13838	2	2	2	Spliceosome RNA helicase DDX39B	DDX39B	sp|Q13838|DX39B_HUMAN Spliceosome RNA helicase DDX39B OS=Homo sapiens GN=DDX39B PE=1 SV=1	1	2	2	2	FALSE	1710900
BAG2	O95816	O95816	1	1	1	BAG family molecular chaperone regulator 2	BAG2	sp|O95816|BAG2_HUMAN BAG family molecular chaperone regulator 2 OS=Homo sapiens GN=BAG2 PE=1 SV=1	1	1	1	1	FALSE	1704600
HYI	Q5T013	Q5T013	2	2	2	Putative hydroxypyruvate isomerase	HYI	sp|Q5T013|HYI_HUMAN Putative hydroxypyruvate isomerase OS=Homo sapiens GN=HYI PE=1 SV=2	1	2	2	2	FALSE	1684800
DENND5B	Q6ZUT9;Q6IQ26	Q6ZUT9;Q6IQ26	1;1	1;1	1;1	DENN domain-containing protein 5B;DENN domain-containing protein 5A	DENND5B;DENND5A	sp|Q6ZUT9|DEN5B_HUMAN DENN domain-containing protein 5B OS=Homo sapiens GN=DENND5B PE=1 SV=2;sp|Q6IQ26|DEN5A_HUMAN DENN domain-containing protein 5A OS=Homo sapiens GN=DENND5A PE=1 SV=2	2	1	1	1	FALSE	1673500
ACTN1	P12814;P35609;Q08043	P12814	10;2;1	5;0;0	5;0;0	Alpha-actinin-1	ACTN1	sp|P12814|ACTN1_HUMAN Alpha-actinin-1 OS=Homo sapiens GN=ACTN1 PE=1 SV=2	3	10	5	5	FALSE	1660800
GSPT1	P15170	P15170	1	1	1	Eukaryotic peptide chain release factor GTP-binding subunit ERF3A	GSPT1	sp|P15170|ERF3A_HUMAN Eukaryotic peptide chain release factor GTP-binding subunit ERF3A OS=Homo sapiens GN=GSPT1 PE=1 SV=1	1	1	1	1	FALSE	1653800
RPLP0	P05388;Q8NHW5	P05388;Q8NHW5	4;2	4;2	4;2	60S acidic ribosomal protein P0;60S acidic ribosomal protein P0-like	RPLP0;RPLP0P6	sp|P05388|RLA0_HUMAN 60S acidic ribosomal protein P0 OS=Homo sapiens GN=RPLP0 PE=1 SV=1;sp|Q8NHW5|RLA0L_HUMAN 60S acidic ribosomal protein P0-like OS=Homo sapiens GN=RPLP0P6 PE=5 SV=1	2	4	4	4	FALSE	1648400
GNB2	P62879;Q9HAV0;P62873	P62879;Q9HAV0;P62873	4;3;3	4;3;3	4;3;3	Guanine nucleotide-binding protein G(I)/G(S)/G(T) subunit beta-2;Guanine nucleotide-binding protein subunit beta-4;Guanine nucleotide-binding protein G(I)/G(S)/G(T) subunit beta-1	GNB2;GNB4;GNB1	sp|P62879|GBB2_HUMAN Guanine nucleotide-binding protein G(I)/G(S)/G(T) subunit beta-2 OS=Homo sapiens GN=GNB2 PE=1 SV=3;sp|Q9HAV0|GBB4_HUMAN Guanine nucleotide-binding protein subunit beta-4 OS=Homo sapiens GN=GNB4 PE=1 SV=3;sp|P62873|GBB1_HUMAN Guanine nu	3	4	4	4	FALSE	1636800
2016-09-07	Q16181	Q16181	3	3	2	Septin-7	2016-09-07	sp|Q16181|SEPT7_HUMAN Septin-7 OS=Homo sapiens GN=SEPT7 PE=1 SV=2	1	3	3	2	FALSE	1635400
CBR1	P16152;O75828	P16152;O75828	1;1	1;1	1;1	Carbonyl reductase [NADPH] 1;Carbonyl reductase [NADPH] 3	CBR1;CBR3	sp|P16152|CBR1_HUMAN Carbonyl reductase [NADPH] 1 OS=Homo sapiens GN=CBR1 PE=1 SV=3;sp|O75828|CBR3_HUMAN Carbonyl reductase [NADPH] 3 OS=Homo sapiens GN=CBR3 PE=1 SV=3	2	1	1	1	FALSE	1615600
VCL	P18206	P18206	8	8	8	Vinculin	VCL	sp|P18206|VINC_HUMAN Vinculin OS=Homo sapiens GN=VCL PE=1 SV=4	1	8	8	8	FALSE	1593900
CSTB	P04080	P04080	1	1	1	Cystatin-B	CSTB	sp|P04080|CYTB_HUMAN Cystatin-B OS=Homo sapiens GN=CSTB PE=1 SV=2	1	1	1	1	FALSE	1578500
TMOD3	Q9NYL9	Q9NYL9	1	1	1	Tropomodulin-3	TMOD3	sp|Q9NYL9|TMOD3_HUMAN Tropomodulin-3 OS=Homo sapiens GN=TMOD3 PE=1 SV=1	1	1	1	1	FALSE	1571400
MDH1	P40925	P40925	2	2	2	Malate dehydrogenase, cytoplasmic	MDH1	sp|P40925|MDHC_HUMAN Malate dehydrogenase, cytoplasmic OS=Homo sapiens GN=MDH1 PE=1 SV=4	1	2	2	2	FALSE	1560300
NUCB2	P80303	P80303	3	3	3	Nucleobindin-2;Nesfatin-1	NUCB2	sp|P80303|NUCB2_HUMAN Nucleobindin-2 OS=Homo sapiens GN=NUCB2 PE=1 SV=2	1	3	3	3	FALSE	1522200
TUBB2A	Q13885;Q9BVA1;CON__ENSEMBL:ENSBTAP00000025008;Q3ZCM7;A6NNZ2;Q9H4B7	Q13885;Q9BVA1	13;12;3;3;3;3	2;1;0;0;0;0	1;0;0;0;0;0	Tubulin beta-2A chain;Tubulin beta-2B chain	TUBB2A;TUBB2B	sp|Q13885|TBB2A_HUMAN Tubulin beta-2A chain OS=Homo sapiens GN=TUBB2A PE=1 SV=1;sp|Q9BVA1|TBB2B_HUMAN Tubulin beta-2B chain OS=Homo sapiens GN=TUBB2B PE=1 SV=1	6	13	2	1	FALSE	1520800
IMPA1	P29218	P29218	2	2	2	Inositol monophosphatase 1	IMPA1	sp|P29218|IMPA1_HUMAN Inositol monophosphatase 1 OS=Homo sapiens GN=IMPA1 PE=1 SV=1	1	2	2	2	FALSE	1517400
HSPA4	P34932	P34932	8	8	8	Heat shock 70 kDa protein 4	HSPA4	sp|P34932|HSP74_HUMAN Heat shock 70 kDa protein 4 OS=Homo sapiens GN=HSPA4 PE=1 SV=4	1	8	8	8	FALSE	1502900
RPL11	P62913	P62913	1	1	1	60S ribosomal protein L11	RPL11	sp|P62913|RL11_HUMAN 60S ribosomal protein L11 OS=Homo sapiens GN=RPL11 PE=1 SV=2	1	1	1	1	FALSE	1501900
NASP	P49321	P49321	3	3	3	Nuclear autoantigenic sperm protein	NASP	sp|P49321|NASP_HUMAN Nuclear autoantigenic sperm protein OS=Homo sapiens GN=NASP PE=1 SV=2	1	3	3	3	FALSE	1498000
NUDT5	Q9UKK9	Q9UKK9	2	2	2	ADP-sugar pyrophosphatase	NUDT5	sp|Q9UKK9|NUDT5_HUMAN ADP-sugar pyrophosphatase OS=Homo sapiens GN=NUDT5 PE=1 SV=1	1	2	2	2	FALSE	1490100
PRKAR1A	P10644	P10644	2	2	2	cAMP-dependent protein kinase type I-alpha regulatory subunit;cAMP-dependent protein kinase type I-alpha regulatory subunit, N-terminally processed	PRKAR1A	sp|P10644|KAP0_HUMAN cAMP-dependent protein kinase type I-alpha regulatory subunit OS=Homo sapiens GN=PRKAR1A PE=1 SV=1	1	2	2	2	FALSE	1487600
PEX19	P40855	P40855	1	1	1	Peroxisomal biogenesis factor 19	PEX19	sp|P40855|PEX19_HUMAN Peroxisomal biogenesis factor 19 OS=Homo sapiens GN=PEX19 PE=1 SV=1	1	1	1	1	FALSE	1475900
RUVBL1	Q9Y265	Q9Y265	5	5	5	RuvB-like 1	RUVBL1	sp|Q9Y265|RUVB1_HUMAN RuvB-like 1 OS=Homo sapiens GN=RUVBL1 PE=1 SV=1	1	5	5	5	FALSE	1474700
NIPSNAP3A	Q9UFN0;Q9BS92	Q9UFN0;Q9BS92	2;1	2;1	2;1	Protein NipSnap homolog 3A;Protein NipSnap homolog 3B	NIPSNAP3A;NIPSNAP3B	sp|Q9UFN0|NPS3A_HUMAN Protein NipSnap homolog 3A OS=Homo sapiens GN=NIPSNAP3A PE=1 SV=2;sp|Q9BS92|NPS3B_HUMAN Protein NipSnap homolog 3B OS=Homo sapiens GN=NIPSNAP3B PE=2 SV=1	2	2	2	2	FALSE	1470700
CLIC4	Q9Y696	Q9Y696	3	3	3	Chloride intracellular channel protein 4	CLIC4	sp|Q9Y696|CLIC4_HUMAN Chloride intracellular channel protein 4 OS=Homo sapiens GN=CLIC4 PE=1 SV=4	1	3	3	3	FALSE	1461400
TIMP1	P01033	P01033	1	1	1	Metalloproteinase inhibitor 1	TIMP1	sp|P01033|TIMP1_HUMAN Metalloproteinase inhibitor 1 OS=Homo sapiens GN=TIMP1 PE=1 SV=1	1	1	1	1	FALSE	1448200
S100A7	P31151	P31151	1	1	1	Protein S100-A7	S100A7	sp|P31151|S10A7_HUMAN Protein S100-A7 OS=Homo sapiens GN=S100A7 PE=1 SV=4	1	1	1	1	FALSE	1418800
TMPO	P42167;P42166	P42167;P42166	1;1	1;1	1;1	Lamina-associated polypeptide 2, isoforms beta/gamma;Thymopoietin;Thymopentin;Lamina-associated polypeptide 2, isoform alpha;Thymopoietin;Thymopentin	TMPO	sp|P42167|LAP2B_HUMAN Lamina-associated polypeptide 2, isoforms beta/gamma OS=Homo sapiens GN=TMPO PE=1 SV=2;sp|P42166|LAP2A_HUMAN Lamina-associated polypeptide 2, isoform alpha OS=Homo sapiens GN=TMPO PE=1 SV=2	2	1	1	1	FALSE	1409400
2016-09-11	Q9NVA2;Q14141	Q9NVA2	4;1	4;1	4;1	Septin-11	2016-09-11	sp|Q9NVA2|SEP11_HUMAN Septin-11 OS=Homo sapiens GN=SEPT11 PE=1 SV=3	2	4	4	4	FALSE	1385300
CLTC	Q00610	Q00610	4	4	4	Clathrin heavy chain 1	CLTC	sp|Q00610|CLH1_HUMAN Clathrin heavy chain 1 OS=Homo sapiens GN=CLTC PE=1 SV=5	1	4	4	4	FALSE	1383000
PDIA4	P13667	P13667	7	7	7	Protein disulfide-isomerase A4	PDIA4	sp|P13667|PDIA4_HUMAN Protein disulfide-isomerase A4 OS=Homo sapiens GN=PDIA4 PE=1 SV=2	1	7	7	7	FALSE	1370500
DDX39A	O00148	O00148	2	2	2	ATP-dependent RNA helicase DDX39A	DDX39A	sp|O00148|DX39A_HUMAN ATP-dependent RNA helicase DDX39A OS=Homo sapiens GN=DDX39A PE=1 SV=2	1	2	2	2	FALSE	1333100
KRT6B	P04259	P04259	11	4	0	Keratin, type II cytoskeletal 6B	KRT6B	sp|P04259|K2C6B_HUMAN Keratin, type II cytoskeletal 6B OS=Homo sapiens GN=KRT6B PE=1 SV=5	1	11	4	0	FALSE	1332900
TUBB6	Q9BUF5	Q9BUF5	10	2	2	Tubulin beta-6 chain	TUBB6	sp|Q9BUF5|TBB6_HUMAN Tubulin beta-6 chain OS=Homo sapiens GN=TUBB6 PE=1 SV=1	1	10	2	2	FALSE	1309400
SF1	Q15637	Q15637	3	3	3	Splicing factor 1	SF1	sp|Q15637|SF01_HUMAN Splicing factor 1 OS=Homo sapiens GN=SF1 PE=1 SV=4	1	3	3	3	FALSE	1276000
TDRD9	Q8NDG6	Q8NDG6	1	1	1	Putative ATP-dependent RNA helicase TDRD9	TDRD9	sp|Q8NDG6|TDRD9_HUMAN Putative ATP-dependent RNA helicase TDRD9 OS=Homo sapiens GN=TDRD9 PE=2 SV=3	1	1	1	1	FALSE	1271100
ST13P4	Q8IZP2;P50502	Q8IZP2;P50502	1;1	1;1	1;1	Putative protein FAM10A4;Hsc70-interacting protein	ST13P4;ST13	sp|Q8IZP2|ST134_HUMAN Putative protein FAM10A4 OS=Homo sapiens GN=ST13P4 PE=5 SV=1;sp|P50502|F10A1_HUMAN Hsc70-interacting protein OS=Homo sapiens GN=ST13 PE=1 SV=2	2	1	1	1	FALSE	1260100
FBLN1	P23142	P23142	2	2	2	Fibulin-1	FBLN1	sp|P23142|FBLN1_HUMAN Fibulin-1 OS=Homo sapiens GN=FBLN1 PE=1 SV=4	1	2	2	2	FALSE	1251400
COL1A2	P08123	P08123	7	7	7	Collagen alpha-2(I) chain	COL1A2	sp|P08123|CO1A2_HUMAN Collagen alpha-2(I) chain OS=Homo sapiens GN=COL1A2 PE=1 SV=7	1	7	7	7	FALSE	1240300
PSMA3	P25788	P25788	1	1	1	Proteasome subunit alpha type-3	PSMA3	sp|P25788|PSA3_HUMAN Proteasome subunit alpha type-3 OS=Homo sapiens GN=PSMA3 PE=1 SV=2	1	1	1	1	FALSE	1237000
LRPAP1	P30533	P30533	2	2	2	Alpha-2-macroglobulin receptor-associated protein	LRPAP1	sp|P30533|AMRP_HUMAN Alpha-2-macroglobulin receptor-associated protein OS=Homo sapiens GN=LRPAP1 PE=1 SV=1	1	2	2	2	FALSE	1235900
MSN	P26038;P35241;P15311	P26038	5;1;1	5;1;1	5;1;1	Moesin	MSN	sp|P26038|MOES_HUMAN Moesin OS=Homo sapiens GN=MSN PE=1 SV=3	3	5	5	5	FALSE	1232200
FUBP3	Q96I24	Q96I24	3	3	3	Far upstream element-binding protein 3	FUBP3	sp|Q96I24|FUBP3_HUMAN Far upstream element-binding protein 3 OS=Homo sapiens GN=FUBP3 PE=1 SV=2	1	3	3	3	FALSE	1219800
XRCC5	P13010	P13010	2	2	2	X-ray repair cross-complementing protein 5	XRCC5	sp|P13010|XRCC5_HUMAN X-ray repair cross-complementing protein 5 OS=Homo sapiens GN=XRCC5 PE=1 SV=3	1	2	2	2	FALSE	1217800
PSMA2	P25787	P25787	2	2	2	Proteasome subunit alpha type-2	PSMA2	sp|P25787|PSA2_HUMAN Proteasome subunit alpha type-2 OS=Homo sapiens GN=PSMA2 PE=1 SV=2	1	2	2	2	FALSE	1210100
PSMD1	Q99460	Q99460	2	2	2	26S proteasome non-ATPase regulatory subunit 1	PSMD1	sp|Q99460|PSMD1_HUMAN 26S proteasome non-ATPase regulatory subunit 1 OS=Homo sapiens GN=PSMD1 PE=1 SV=2	1	2	2	2	FALSE	1210100
STRAP	Q9Y3F4	Q9Y3F4	5	5	5	Serine-threonine kinase receptor-associated protein	STRAP	sp|Q9Y3F4|STRAP_HUMAN Serine-threonine kinase receptor-associated protein OS=Homo sapiens GN=STRAP PE=1 SV=1	1	5	5	5	FALSE	1203800
AHNAK	Q09666	Q09666	39	39	39	Neuroblast differentiation-associated protein AHNAK	AHNAK	sp|Q09666|AHNK_HUMAN Neuroblast differentiation-associated protein AHNAK OS=Homo sapiens GN=AHNAK PE=1 SV=2	1	39	39	39	FALSE	1198200
YWHAH	Q04917	Q04917	4	3	3	14-3-3 protein eta	YWHAH	sp|Q04917|1433F_HUMAN 14-3-3 protein eta OS=Homo sapiens GN=YWHAH PE=1 SV=4	1	4	3	3	FALSE	1156800
TXNDC9	O14530	O14530	1	1	1	Thioredoxin domain-containing protein 9	TXNDC9	sp|O14530|TXND9_HUMAN Thioredoxin domain-containing protein 9 OS=Homo sapiens GN=TXNDC9 PE=1 SV=2	1	1	1	1	FALSE	1144200
TUBA1A	Q71U36;Q13748;Q6PEY2	Q71U36;Q13748;Q6PEY2	10;6;5	1;1;1	1;1;1	Tubulin alpha-1A chain;Tubulin alpha-3C/D chain;Tubulin alpha-3E chain	TUBA1A;TUBA3C;TUBA3E	sp|Q71U36|TBA1A_HUMAN Tubulin alpha-1A chain OS=Homo sapiens GN=TUBA1A PE=1 SV=1;sp|Q13748|TBA3C_HUMAN Tubulin alpha-3C/D chain OS=Homo sapiens GN=TUBA3C PE=1 SV=3;sp|Q6PEY2|TBA3E_HUMAN Tubulin alpha-3E chain OS=Homo sapiens GN=TUBA3E PE=1 SV=2	3	10	1	1	FALSE	1142500
DCTPP1	Q9H773	Q9H773	1	1	1	dCTP pyrophosphatase 1	DCTPP1	sp|Q9H773|DCTP1_HUMAN dCTP pyrophosphatase 1 OS=Homo sapiens GN=DCTPP1 PE=1 SV=1	1	1	1	1	FALSE	1128500
GPX1	P07203	P07203	1	1	1	Glutathione peroxidase 1	GPX1	sp|P07203|GPX1_HUMAN Glutathione peroxidase 1 OS=Homo sapiens GN=GPX1 PE=1 SV=4	1	1	1	1	FALSE	1120200
ARF5	P84085;P84077;P61204;P18085	P84085;P84077;P61204;P18085	3;3;3;2	3;3;3;2	3;3;3;2	ADP-ribosylation factor 5;ADP-ribosylation factor 1;ADP-ribosylation factor 3;ADP-ribosylation factor 4	ARF5;ARF1;ARF3;ARF4	sp|P84085|ARF5_HUMAN ADP-ribosylation factor 5 OS=Homo sapiens GN=ARF5 PE=1 SV=2;sp|P84077|ARF1_HUMAN ADP-ribosylation factor 1 OS=Homo sapiens GN=ARF1 PE=1 SV=2;sp|P61204|ARF3_HUMAN ADP-ribosylation factor 3 OS=Homo sapiens GN=ARF3 PE=1 SV=2;sp|P18085|ARF	4	3	3	3	FALSE	1118500
RAB6B	Q9NRW1;P20340;Q14964	Q9NRW1;P20340;Q14964	1;1;1	1;1;1	1;1;1	Ras-related protein Rab-6B;Ras-related protein Rab-6A;Ras-related protein Rab-39A	RAB6B;RAB6A;RAB39A	sp|Q9NRW1|RAB6B_HUMAN Ras-related protein Rab-6B OS=Homo sapiens GN=RAB6B PE=1 SV=1;sp|P20340|RAB6A_HUMAN Ras-related protein Rab-6A OS=Homo sapiens GN=RAB6A PE=1 SV=3;sp|Q14964|RB39A_HUMAN Ras-related protein Rab-39A OS=Homo sapiens GN=RAB39A PE=2 SV=2	3	1	1	1	FALSE	1103400
KATNAL2	Q8IYT4	Q8IYT4	1	1	1	Katanin p60 ATPase-containing subunit A-like 2	KATNAL2	sp|Q8IYT4|KATL2_HUMAN Katanin p60 ATPase-containing subunit A-like 2 OS=Homo sapiens GN=KATNAL2 PE=2 SV=3	1	1	1	1	FALSE	1102400
SRSF7	Q16629;P84103	Q16629;P84103	2;1	2;1	2;1	Serine/arginine-rich splicing factor 7;Serine/arginine-rich splicing factor 3	SRSF7;SRSF3	sp|Q16629|SRSF7_HUMAN Serine/arginine-rich splicing factor 7 OS=Homo sapiens GN=SRSF7 PE=1 SV=1;sp|P84103|SRSF3_HUMAN Serine/arginine-rich splicing factor 3 OS=Homo sapiens GN=SRSF3 PE=1 SV=1	2	2	2	2	FALSE	1086500
PHB	P35232	P35232	2	2	2	Prohibitin	PHB	sp|P35232|PHB_HUMAN Prohibitin OS=Homo sapiens GN=PHB PE=1 SV=1	1	2	2	2	FALSE	1083900
PAIP2	Q9BPZ3	Q9BPZ3	1	1	1	Polyadenylate-binding protein-interacting protein 2	PAIP2	sp|Q9BPZ3|PAIP2_HUMAN Polyadenylate-binding protein-interacting protein 2 OS=Homo sapiens GN=PAIP2 PE=1 SV=1	1	1	1	1	FALSE	1062200
CCT6A	P40227	P40227	3	3	3	T-complex protein 1 subunit zeta	CCT6A	sp|P40227|TCPZ_HUMAN T-complex protein 1 subunit zeta OS=Homo sapiens GN=CCT6A PE=1 SV=3	1	3	3	3	FALSE	1061100
PSMB9	P28065	P28065	2	2	2	Proteasome subunit beta type-9	PSMB9	sp|P28065|PSB9_HUMAN Proteasome subunit beta type-9 OS=Homo sapiens GN=PSMB9 PE=1 SV=2	1	2	2	2	FALSE	1038800
SEC14L3	Q9UDX4	Q9UDX4	1	1	1	SEC14-like protein 3	SEC14L3	sp|Q9UDX4|S14L3_HUMAN SEC14-like protein 3 OS=Homo sapiens GN=SEC14L3 PE=1 SV=1	1	1	1	1	FALSE	1037500
PMFBP1	Q8TBY8	Q8TBY8	1	1	1	Polyamine-modulated factor 1-binding protein 1	PMFBP1	sp|Q8TBY8|PMFBP_HUMAN Polyamine-modulated factor 1-binding protein 1 OS=Homo sapiens GN=PMFBP1 PE=2 SV=1	1	1	1	1	FALSE	1020600
SQSTM1	Q13501	Q13501	1	1	1	Sequestosome-1	SQSTM1	sp|Q13501|SQSTM_HUMAN Sequestosome-1 OS=Homo sapiens GN=SQSTM1 PE=1 SV=1	1	1	1	1	FALSE	1016300
EIF4B	P23588	P23588	2	2	2	Eukaryotic translation initiation factor 4B	EIF4B	sp|P23588|IF4B_HUMAN Eukaryotic translation initiation factor 4B OS=Homo sapiens GN=EIF4B PE=1 SV=2	1	2	2	2	FALSE	1005700
TACO1	Q9BSH4	Q9BSH4	1	1	1	Translational activator of cytochrome c oxidase 1	TACO1	sp|Q9BSH4|TACO1_HUMAN Translational activator of cytochrome c oxidase 1 OS=Homo sapiens GN=TACO1 PE=1 SV=1	1	1	1	1	FALSE	999620
SLC7A6OS	Q96CW6	Q96CW6	1	1	1	Probable RNA polymerase II nuclear localization protein SLC7A6OS	SLC7A6OS	sp|Q96CW6|S7A6O_HUMAN Probable RNA polymerase II nuclear localization protein SLC7A6OS OS=Homo sapiens GN=SLC7A6OS PE=1 SV=2	1	1	1	1	FALSE	991820
CDC42EP4	Q9H3Q1	Q9H3Q1	1	1	1	Cdc42 effector protein 4	CDC42EP4	sp|Q9H3Q1|BORG4_HUMAN Cdc42 effector protein 4 OS=Homo sapiens GN=CDC42EP4 PE=1 SV=1	1	1	1	1	FALSE	991320
SEMA7A	O75326	O75326	1	1	1	Semaphorin-7A	SEMA7A	sp|O75326|SEM7A_HUMAN Semaphorin-7A OS=Homo sapiens GN=SEMA7A PE=1 SV=1	1	1	1	1	FALSE	975440
TWF2	Q6IBS0	Q6IBS0	1	1	1	Twinfilin-2	TWF2	sp|Q6IBS0|TWF2_HUMAN Twinfilin-2 OS=Homo sapiens GN=TWF2 PE=1 SV=2	1	1	1	1	FALSE	965820
FLNC	Q14315	Q14315	14	13	13	Filamin-C	FLNC	sp|Q14315|FLNC_HUMAN Filamin-C OS=Homo sapiens GN=FLNC PE=1 SV=3	1	14	13	13	FALSE	951710
TFG	Q92734	Q92734	2	2	2	Protein TFG	TFG	sp|Q92734|TFG_HUMAN Protein TFG OS=Homo sapiens GN=TFG PE=1 SV=2	1	2	2	2	FALSE	946970
LMNB2	Q03252	Q03252	4	4	4	Lamin-B2	LMNB2	sp|Q03252|LMNB2_HUMAN Lamin-B2 OS=Homo sapiens GN=LMNB2 PE=1 SV=3	1	4	4	4	FALSE	932340
RNH1	P13489	P13489	2	2	2	Ribonuclease inhibitor	RNH1	sp|P13489|RINI_HUMAN Ribonuclease inhibitor OS=Homo sapiens GN=RNH1 PE=1 SV=2	1	2	2	2	FALSE	927470
YTHDC1	Q96MU7	Q96MU7	1	1	1	YTH domain-containing protein 1	YTHDC1	sp|Q96MU7|YTDC1_HUMAN YTH domain-containing protein 1 OS=Homo sapiens GN=YTHDC1 PE=1 SV=3	1	1	1	1	FALSE	924330
ARPC4	P59998	P59998	1	1	1	Actin-related protein 2/3 complex subunit 4	ARPC4	sp|P59998|ARPC4_HUMAN Actin-related protein 2/3 complex subunit 4 OS=Homo sapiens GN=ARPC4 PE=1 SV=3	1	1	1	1	FALSE	923680
QKI	Q96PU8	Q96PU8	1	1	1	Protein quaking	QKI	sp|Q96PU8|QKI_HUMAN Protein quaking OS=Homo sapiens GN=QKI PE=1 SV=1	1	1	1	1	FALSE	917530
HLA-B	Q29940;P30685;P30498;P30495;P30493;P30492;P30491;P30490;P30484;P30464;P18465;P18464;P10319;Q95365;Q29836;Q29718;Q04826;P30488;P30487;P30485;P30483;P30481;P30480;P30479;P30475;P30466;P30462;P30461;P30460;P18463;P03989;P01889;P30455;P30447;P30443;P16188;P13746;P05534;P04439;Q29960;P30510;P30508;P30504;P17693;P13747;P01893;Q31610;P30486;P30512;P30459;P30457;P30456;P30453;P30450;P18462;P16190;P16189;…	Q29940;P30685;P30498;P30495;P30493;P30492;P30491;P30490;P30484;P30464;P18465;P18464;P10319;Q95365;Q29836;Q29718;Q04826;P30488;P30487;P30485;P30483;P30481;P30480;P30479;P30475;P30466;P30462;P30461;P30460;P18463;P03989;P01889;P30455;P30447;P30443;P16188;P13746;P05534;P04439;Q29960;P30510;P30508;P30504	3;3;3;3;3;3;3;3;3;3;3;3;3;2;2;2;2;2;2;2;2;2;2;2;2;2;2;2;2;2;2;2;2;2;2;2;2;2;2;2;2;2;2;1;1;1;1;1;1;1;1;1;1;1;1;1;1;1;1;1;1;1;1;1;1;1;1;1;1	3;3;3;3;3;3;3;3;3;3;3;3;3;2;2;2;2;2;2;2;2;2;2;2;2;2;2;2;2;2;2;2;2;2;2;2;2;2;2;2;2;2;2;1;1;1;1;1;1;1;1;1;1;1;1;1;1;1;1;1;1;1;1;1;1;1;1;1;1	3;3;3;3;3;3;3;3;3;3;3;3;3;2;2;2;2;2;2;2;2;2;2;2;2;2;2;2;2;2;2;2;2;2;2;2;2;2;2;2;2;2;2;1;1;1;1;1;1;1;1;1;1;1;1;1;1;1;1;1;1;1;1;1;1;1;1;1;1	HLA class I histocompatibility antigen, B-59 alpha chain;HLA class I histocompatibility antigen, B-35 alpha chain;HLA class I histocompatibility antigen, B-78 alpha chain;HLA class I histocompatibility antigen, B-56 alpha chain;HLA class I histocompatibility antigen, B-55 alpha chain;HLA class I histocompatibility antigen, B-54 alpha chain;HLA class I histocompatibility antigen, B-53 alpha chain;…	HLA-B;HLA-A;HLA-C	sp|Q29940|1B59_HUMAN HLA class I histocompatibility antigen, B-59 alpha chain OS=Homo sapiens GN=HLA-B PE=1 SV=1;sp|P30685|1B35_HUMAN HLA class I histocompatibility antigen, B-35 alpha chain OS=Homo sapiens GN=HLA-B PE=1 SV=1;sp|P30498|1B78_HUMAN HLA class	69	3	3	3	FALSE	910810
CSNK2B	P67870	P67870	1	1	1	Casein kinase II subunit beta	CSNK2B	sp|P67870|CSK2B_HUMAN Casein kinase II subunit beta OS=Homo sapiens GN=CSNK2B PE=1 SV=1	1	1	1	1	FALSE	909890
CA2	P00918	P00918	1	1	1	Carbonic anhydrase 2	CA2	sp|P00918|CAH2_HUMAN Carbonic anhydrase 2 OS=Homo sapiens GN=CA2 PE=1 SV=2	1	1	1	1	FALSE	905260
SELM	Q8WWX9	Q8WWX9	1	1	1	Selenoprotein M	SELM	sp|Q8WWX9|SELM_HUMAN Selenoprotein M OS=Homo sapiens GN=SELM PE=1 SV=3	1	1	1	1	FALSE	880190
HNRNPR	O43390	O43390	2	2	1	Heterogeneous nuclear ribonucleoprotein R	HNRNPR	sp|O43390|HNRPR_HUMAN Heterogeneous nuclear ribonucleoprotein R OS=Homo sapiens GN=HNRNPR PE=1 SV=1	1	2	2	1	FALSE	878810
OSTF1	Q92882	Q92882	1	1	1	Osteoclast-stimulating factor 1	OSTF1	sp|Q92882|OSTF1_HUMAN Osteoclast-stimulating factor 1 OS=Homo sapiens GN=OSTF1 PE=1 SV=2	1	1	1	1	FALSE	864460
HCLS1	P14317	P14317	1	1	1	Hematopoietic lineage cell-specific protein	HCLS1	sp|P14317|HCLS1_HUMAN Hematopoietic lineage cell-specific protein OS=Homo sapiens GN=HCLS1 PE=1 SV=3	1	1	1	1	FALSE	862780
FKBP4	Q02790	Q02790	3	3	3	Peptidyl-prolyl cis-trans isomerase FKBP4;Peptidyl-prolyl cis-trans isomerase FKBP4, N-terminally processed	FKBP4	sp|Q02790|FKBP4_HUMAN Peptidyl-prolyl cis-trans isomerase FKBP4 OS=Homo sapiens GN=FKBP4 PE=1 SV=3	1	3	3	3	FALSE	849010
VPS37A	Q8NEZ2	Q8NEZ2	1	1	1	Vacuolar protein sorting-associated protein 37A	VPS37A	sp|Q8NEZ2|VP37A_HUMAN Vacuolar protein sorting-associated protein 37A OS=Homo sapiens GN=VPS37A PE=1 SV=1	1	1	1	1	FALSE	825700
MRPL46	Q9H2W6	Q9H2W6	1	1	1	39S ribosomal protein L46, mitochondrial	MRPL46	sp|Q9H2W6|RM46_HUMAN 39S ribosomal protein L46, mitochondrial OS=Homo sapiens GN=MRPL46 PE=1 SV=1	1	1	1	1	FALSE	820340
IFI35	P80217	P80217	3	3	3	Interferon-induced 35 kDa protein	IFI35	sp|P80217|IN35_HUMAN Interferon-induced 35 kDa protein OS=Homo sapiens GN=IFI35 PE=1 SV=5	1	3	3	3	FALSE	820300
SH3GLB1	Q9Y371	Q9Y371	3	3	3	Endophilin-B1	SH3GLB1	sp|Q9Y371|SHLB1_HUMAN Endophilin-B1 OS=Homo sapiens GN=SH3GLB1 PE=1 SV=1	1	3	3	3	FALSE	811180
BSDC1	Q9NW68	Q9NW68	2	2	2	BSD domain-containing protein 1	BSDC1	sp|Q9NW68|BSDC1_HUMAN BSD domain-containing protein 1 OS=Homo sapiens GN=BSDC1 PE=1 SV=1	1	2	2	2	FALSE	806710
MCM2	P49736	P49736	2	2	2	DNA replication licensing factor MCM2	MCM2	sp|P49736|MCM2_HUMAN DNA replication licensing factor MCM2 OS=Homo sapiens GN=MCM2 PE=1 SV=4	1	2	2	2	FALSE	800150
ARPC3	O15145	O15145	1	1	1	Actin-related protein 2/3 complex subunit 3	ARPC3	sp|O15145|ARPC3_HUMAN Actin-related protein 2/3 complex subunit 3 OS=Homo sapiens GN=ARPC3 PE=1 SV=3	1	1	1	1	FALSE	790880
TGFBI	Q15582	Q15582	3	3	3	Transforming growth factor-beta-induced protein ig-h3	TGFBI	sp|Q15582|BGH3_HUMAN Transforming growth factor-beta-induced protein ig-h3 OS=Homo sapiens GN=TGFBI PE=1 SV=1	1	3	3	3	FALSE	785020
ZNF334	Q9HCZ1	Q9HCZ1	1	1	1	Zinc finger protein 334	ZNF334	sp|Q9HCZ1|ZN334_HUMAN Zinc finger protein 334 OS=Homo sapiens GN=ZNF334 PE=2 SV=2	1	1	1	1	FALSE	783310
RBBP7	Q16576	Q16576	1	1	1	Histone-binding protein RBBP7	RBBP7	sp|Q16576|RBBP7_HUMAN Histone-binding protein RBBP7 OS=Homo sapiens GN=RBBP7 PE=1 SV=1	1	1	1	1	FALSE	775230
LEPREL2	Q8IVL6	Q8IVL6	1	1	1	Prolyl 3-hydroxylase 3	LEPREL2	sp|Q8IVL6|P3H3_HUMAN Prolyl 3-hydroxylase 3 OS=Homo sapiens GN=LEPREL2 PE=1 SV=1	1	1	1	1	FALSE	766710
AKR1B1	P15121	P15121	2	2	2	Aldose reductase	AKR1B1	sp|P15121|ALDR_HUMAN Aldose reductase OS=Homo sapiens GN=AKR1B1 PE=1 SV=3	1	2	2	2	FALSE	766170
TUBB4A	P04350	P04350	11	2	0	Tubulin beta-4A chain	TUBB4A	sp|P04350|TBB4A_HUMAN Tubulin beta-4A chain OS=Homo sapiens GN=TUBB4A PE=1 SV=2	1	11	2	0	FALSE	729260
PSME1	Q06323	Q06323	2	2	2	Proteasome activator complex subunit 1	PSME1	sp|Q06323|PSME1_HUMAN Proteasome activator complex subunit 1 OS=Homo sapiens GN=PSME1 PE=1 SV=1	1	2	2	2	FALSE	721650
DNAJB11	Q9UBS4	Q9UBS4	1	1	1	DnaJ homolog subfamily B member 11	DNAJB11	sp|Q9UBS4|DJB11_HUMAN DnaJ homolog subfamily B member 11 OS=Homo sapiens GN=DNAJB11 PE=1 SV=1	1	1	1	1	FALSE	715070
HEBP1	Q9NRV9	Q9NRV9	2	2	2	Heme-binding protein 1	HEBP1	sp|Q9NRV9|HEBP1_HUMAN Heme-binding protein 1 OS=Homo sapiens GN=HEBP1 PE=1 SV=1	1	2	2	2	FALSE	704770
EIF3A	Q14152	Q14152	1	1	1	Eukaryotic translation initiation factor 3 subunit A	EIF3A	sp|Q14152|EIF3A_HUMAN Eukaryotic translation initiation factor 3 subunit A OS=Homo sapiens GN=EIF3A PE=1 SV=1	1	1	1	1	FALSE	696690
APIP	Q96GX9	Q96GX9	2	2	2	Methylthioribulose-1-phosphate dehydratase	APIP	sp|Q96GX9|MTNB_HUMAN Methylthioribulose-1-phosphate dehydratase OS=Homo sapiens GN=APIP PE=1 SV=1	1	2	2	2	FALSE	694980
CAPNS1	P04632	P04632	1	1	1	Calpain small subunit 1	CAPNS1	sp|P04632|CPNS1_HUMAN Calpain small subunit 1 OS=Homo sapiens GN=CAPNS1 PE=1 SV=1	1	1	1	1	FALSE	686970
QPRT	Q15274	Q15274	1	1	1	Nicotinate-nucleotide pyrophosphorylase [carboxylating]	QPRT	sp|Q15274|NADC_HUMAN Nicotinate-nucleotide pyrophosphorylase [carboxylating] OS=Homo sapiens GN=QPRT PE=1 SV=3	1	1	1	1	FALSE	686170
UBE2O	Q9C0C9	Q9C0C9	2	2	2	E2/E3 hybrid ubiquitin-protein ligase UBE2O	UBE2O	sp|Q9C0C9|UBE2O_HUMAN E2/E3 hybrid ubiquitin-protein ligase UBE2O OS=Homo sapiens GN=UBE2O PE=1 SV=3	1	2	2	2	FALSE	670360
USP5	P45974	P45974	2	2	2	Ubiquitin carboxyl-terminal hydrolase 5	USP5	sp|P45974|UBP5_HUMAN Ubiquitin carboxyl-terminal hydrolase 5 OS=Homo sapiens GN=USP5 PE=1 SV=2	1	2	2	2	FALSE	668370
PRMT5	O14744	O14744	1	1	1	Protein arginine N-methyltransferase 5;Protein arginine N-methyltransferase 5, N-terminally processed	PRMT5	sp|O14744|ANM5_HUMAN Protein arginine N-methyltransferase 5 OS=Homo sapiens GN=PRMT5 PE=1 SV=4	1	1	1	1	FALSE	664680
AP2B1	P63010	P63010	2	2	1	AP-2 complex subunit beta	AP2B1	sp|P63010|AP2B1_HUMAN AP-2 complex subunit beta OS=Homo sapiens GN=AP2B1 PE=1 SV=1	1	2	2	1	FALSE	652610
SCP2	P22307	P22307	3	3	3	Non-specific lipid-transfer protein	SCP2	sp|P22307|NLTP_HUMAN Non-specific lipid-transfer protein OS=Homo sapiens GN=SCP2 PE=1 SV=2	1	3	3	3	FALSE	643780
COPB2	P35606	P35606	1	1	1	Coatomer subunit beta	COPB2	sp|P35606|COPB2_HUMAN Coatomer subunit beta OS=Homo sapiens GN=COPB2 PE=1 SV=2	1	1	1	1	FALSE	636850
YIPF3	Q9GZM5	Q9GZM5	1	1	1	Protein YIPF3;Protein YIPF3, 36 kDa form III	YIPF3	sp|Q9GZM5|YIPF3_HUMAN Protein YIPF3 OS=Homo sapiens GN=YIPF3 PE=1 SV=1	1	1	1	1	FALSE	629300
IDH1	O75874	O75874	2	2	2	Isocitrate dehydrogenase [NADP] cytoplasmic	IDH1	sp|O75874|IDHC_HUMAN Isocitrate dehydrogenase [NADP] cytoplasmic OS=Homo sapiens GN=IDH1 PE=1 SV=2	1	2	2	2	FALSE	626450
ZC3H18	Q86VM9	Q86VM9	1	1	1	Zinc finger CCCH domain-containing protein 18	ZC3H18	sp|Q86VM9|ZCH18_HUMAN Zinc finger CCCH domain-containing protein 18 OS=Homo sapiens GN=ZC3H18 PE=1 SV=2	1	1	1	1	FALSE	622450
ITIH4	CON__Q3T052;Q14624	Q3T052;Q14624	2;2	2;2	2;2	Inter-alpha-trypsin inhibitor heavy chain H4;70 kDa inter-alpha-trypsin inhibitor heavy chain H4;35 kDa inter-alpha-trypsin inhibitor heavy chain H4	ITIH4	;sp|Q14624|ITIH4_HUMAN Inter-alpha-trypsin inhibitor heavy chain H4 OS=Homo sapiens GN=ITIH4 PE=1 SV=4	2	2	2	2	TRUE	621320
CAPRIN1	Q14444	Q14444	3	3	3	Caprin-1	CAPRIN1	sp|Q14444|CAPR1_HUMAN Caprin-1 OS=Homo sapiens GN=CAPRIN1 PE=1 SV=2	1	3	3	3	FALSE	620170
DDRGK1	Q96HY6	Q96HY6	1	1	1	DDRGK domain-containing protein 1	DDRGK1	sp|Q96HY6|DDRGK_HUMAN DDRGK domain-containing protein 1 OS=Homo sapiens GN=DDRGK1 PE=1 SV=2	1	1	1	1	FALSE	617840
AHCY	P23526	P23526	2	2	2	Adenosylhomocysteinase	AHCY	sp|P23526|SAHH_HUMAN Adenosylhomocysteinase OS=Homo sapiens GN=AHCY PE=1 SV=4	1	2	2	2	FALSE	616630
SEL1L	Q9UBV2	Q9UBV2	1	1	1	Protein sel-1 homolog 1	SEL1L	sp|Q9UBV2|SE1L1_HUMAN Protein sel-1 homolog 1 OS=Homo sapiens GN=SEL1L PE=1 SV=3	1	1	1	1	FALSE	614080
NFKBIB	Q15653	Q15653	1	1	1	NF-kappa-B inhibitor beta	NFKBIB	sp|Q15653|IKBB_HUMAN NF-kappa-B inhibitor beta OS=Homo sapiens GN=NFKBIB PE=1 SV=2	1	1	1	1	FALSE	611770
RBMX	P38159;Q96E39;O75526;Q8N7X1	P38159;Q96E39;O75526;Q8N7X1	2;1;1;1	2;1;1;1	2;1;1;1	RNA-binding motif protein, X chromosome;RNA-binding motif protein, X chromosome, N-terminally processed;RNA binding motif protein, X-linked-like-1;RNA-binding motif protein, X-linked-like-2;RNA-binding motif protein, X-linked-like-3	RBMX;RBMXL1;RBMXL2;RBMXL3	sp|P38159|RBMX_HUMAN RNA-binding motif protein, X chromosome OS=Homo sapiens GN=RBMX PE=1 SV=3;sp|Q96E39|RMXL1_HUMAN RNA binding motif protein, X-linked-like-1 OS=Homo sapiens GN=RBMXL1 PE=1 SV=1;sp|O75526|RMXL2_HUMAN RNA-binding motif protein, X-linked-li	4	2	2	2	FALSE	604640
APOC3	P02656	P02656	1	1	1	Apolipoprotein C-III	APOC3	sp|P02656|APOC3_HUMAN Apolipoprotein C-III OS=Homo sapiens GN=APOC3 PE=1 SV=1	1	1	1	1	FALSE	601890
GSS	P48637	P48637	4	4	4	Glutathione synthetase	GSS	sp|P48637|GSHB_HUMAN Glutathione synthetase OS=Homo sapiens GN=GSS PE=1 SV=1	1	4	4	4	FALSE	601740
PDCD5	O14737	O14737	2	2	2	Programmed cell death protein 5	PDCD5	sp|O14737|PDCD5_HUMAN Programmed cell death protein 5 OS=Homo sapiens GN=PDCD5 PE=1 SV=3	1	2	2	2	FALSE	600240
ITIH3	Q06033	Q06033	1	1	1	Inter-alpha-trypsin inhibitor heavy chain H3	ITIH3	sp|Q06033|ITIH3_HUMAN Inter-alpha-trypsin inhibitor heavy chain H3 OS=Homo sapiens GN=ITIH3 PE=1 SV=2	1	1	1	1	FALSE	599050
CPPED1	Q9BRF8	Q9BRF8	1	1	1	Serine/threonine-protein phosphatase CPPED1	CPPED1	sp|Q9BRF8|CPPED_HUMAN Serine/threonine-protein phosphatase CPPED1 OS=Homo sapiens GN=CPPED1 PE=1 SV=3	1	1	1	1	FALSE	586090
TIAL1	Q01085;P31483	Q01085;P31483	2;1	2;1	2;1	Nucleolysin TIAR;Nucleolysin TIA-1 isoform p40	TIAL1;TIA1	sp|Q01085|TIAR_HUMAN Nucleolysin TIAR OS=Homo sapiens GN=TIAL1 PE=1 SV=1;sp|P31483|TIA1_HUMAN Nucleolysin TIA-1 isoform p40 OS=Homo sapiens GN=TIA1 PE=1 SV=3	2	2	2	2	FALSE	582020
GUK1	Q16774	Q16774	1	1	1	Guanylate kinase	GUK1	sp|Q16774|KGUA_HUMAN Guanylate kinase OS=Homo sapiens GN=GUK1 PE=1 SV=2	1	1	1	1	FALSE	580890
SDF4	Q9BRK5	Q9BRK5	1	1	1	45 kDa calcium-binding protein	SDF4	sp|Q9BRK5|CAB45_HUMAN 45 kDa calcium-binding protein OS=Homo sapiens GN=SDF4 PE=1 SV=1	1	1	1	1	FALSE	568350
FADD	Q13158	Q13158	1	1	1	FAS-associated death domain protein	FADD	sp|Q13158|FADD_HUMAN FAS-associated death domain protein OS=Homo sapiens GN=FADD PE=1 SV=1	1	1	1	1	FALSE	567220
USP49	Q70CQ1	Q70CQ1	1	1	1	Ubiquitin carboxyl-terminal hydrolase 49	USP49	sp|Q70CQ1|UBP49_HUMAN Ubiquitin carboxyl-terminal hydrolase 49 OS=Homo sapiens GN=USP49 PE=1 SV=1	1	1	1	1	FALSE	566940
BPNT1	O95861	O95861	1	1	1	3(2),5-bisphosphate nucleotidase 1	BPNT1	sp|O95861|BPNT1_HUMAN 3(2),5-bisphosphate nucleotidase 1 OS=Homo sapiens GN=BPNT1 PE=1 SV=1	1	1	1	1	FALSE	564130
IQGAP1	P46940	P46940	5	5	5	Ras GTPase-activating-like protein IQGAP1	IQGAP1	sp|P46940|IQGA1_HUMAN Ras GTPase-activating-like protein IQGAP1 OS=Homo sapiens GN=IQGAP1 PE=1 SV=1	1	5	5	5	FALSE	561990
KRT85	CON__P78386;P78386	P78386;P78386	3;3	1;1	1;1	Keratin, type II cuticular Hb5	KRT85	;sp|P78386|KRT85_HUMAN Keratin, type II cuticular Hb5 OS=Homo sapiens GN=KRT85 PE=1 SV=1	2	3	1	1	TRUE	559870
EIF3C	Q99613;B5ME19	Q99613;B5ME19	2;2	2;2	2;2	Eukaryotic translation initiation factor 3 subunit C;Eukaryotic translation initiation factor 3 subunit C-like protein	EIF3C;EIF3CL	sp|Q99613|EIF3C_HUMAN Eukaryotic translation initiation factor 3 subunit C OS=Homo sapiens GN=EIF3C PE=1 SV=1;sp|B5ME19|EIFCL_HUMAN Eukaryotic translation initiation factor 3 subunit C-like protein OS=Homo sapiens GN=EIF3CL PE=3 SV=1	2	2	2	2	FALSE	557020
DCTN4	Q9UJW0	Q9UJW0	1	1	1	Dynactin subunit 4	DCTN4	sp|Q9UJW0|DCTN4_HUMAN Dynactin subunit 4 OS=Homo sapiens GN=DCTN4 PE=1 SV=1	1	1	1	1	FALSE	556700
KRT8	CON__P05787;P05787;CON__Q9DCV7;CON__Q3KNV1;CON__P08729;P08729;CON__H-INV:HIT000292931;CON__H-INV:HIT000016045	P05787;P05787;CON__Q9DCV7;CON__Q3KNV1;CON__P08729;P08729	7;7;4;4;4;4;3;1	2;2;0;0;0;0;2;0	2;2;0;0;0;0;2;0	Keratin, type II cytoskeletal 8;Keratin, type II cytoskeletal 7	KRT8;KRT7	;sp|P05787|K2C8_HUMAN Keratin, type II cytoskeletal 8 OS=Homo sapiens GN=KRT8 PE=1 SV=7;;;;sp|P08729|K2C7_HUMAN Keratin, type II cytoskeletal 7 OS=Homo sapiens GN=KRT7 PE=1 SV=5	8	7	2	2	TRUE	551770
CETN3	O15182	O15182	1	1	1	Centrin-3	CETN3	sp|O15182|CETN3_HUMAN Centrin-3 OS=Homo sapiens GN=CETN3 PE=1 SV=2	1	1	1	1	FALSE	549900
SNX21	Q969T3	Q969T3	1	1	1	Sorting nexin-21	SNX21	sp|Q969T3|SNX21_HUMAN Sorting nexin-21 OS=Homo sapiens GN=SNX21 PE=2 SV=1	1	1	1	1	FALSE	547920
DAB2	P98082	P98082	2	2	2	Disabled homolog 2	DAB2	sp|P98082|DAB2_HUMAN Disabled homolog 2 OS=Homo sapiens GN=DAB2 PE=1 SV=3	1	2	2	2	FALSE	546660
SPIDR	Q14159	Q14159	1	1	1	DNA repair-scaffolding protein	SPIDR	sp|Q14159|SPIDR_HUMAN DNA repair-scaffolding protein OS=Homo sapiens GN=SPIDR PE=1 SV=2	1	1	1	1	FALSE	544280
TCEA1	P23193	P23193	2	2	2	Transcription elongation factor A protein 1	TCEA1	sp|P23193|TCEA1_HUMAN Transcription elongation factor A protein 1 OS=Homo sapiens GN=TCEA1 PE=1 SV=2	1	2	2	2	FALSE	540920
RAN	P62826	P62826	1	1	1	GTP-binding nuclear protein Ran	RAN	sp|P62826|RAN_HUMAN GTP-binding nuclear protein Ran OS=Homo sapiens GN=RAN PE=1 SV=3	1	1	1	1	FALSE	539650
CA9	Q16790	Q16790	1	1	1	Carbonic anhydrase 9	CA9	sp|Q16790|CAH9_HUMAN Carbonic anhydrase 9 OS=Homo sapiens GN=CA9 PE=1 SV=2	1	1	1	1	FALSE	525020
MAT2B	Q9NZL9	Q9NZL9	2	2	2	Methionine adenosyltransferase 2 subunit beta	MAT2B	sp|Q9NZL9|MAT2B_HUMAN Methionine adenosyltransferase 2 subunit beta OS=Homo sapiens GN=MAT2B PE=1 SV=1	1	2	2	2	FALSE	515730
MAP4	P27816	P27816	3	3	3	Microtubule-associated protein 4	MAP4	sp|P27816|MAP4_HUMAN Microtubule-associated protein 4 OS=Homo sapiens GN=MAP4 PE=1 SV=3	1	3	3	3	FALSE	513860
PLIN3	O60664	O60664	2	2	2	Perilipin-3	PLIN3	sp|O60664|PLIN3_HUMAN Perilipin-3 OS=Homo sapiens GN=PLIN3 PE=1 SV=3	1	2	2	2	FALSE	511680
SNRNP70	P08621	P08621	1	1	1	U1 small nuclear ribonucleoprotein 70 kDa	SNRNP70	sp|P08621|RU17_HUMAN U1 small nuclear ribonucleoprotein 70 kDa OS=Homo sapiens GN=SNRNP70 PE=1 SV=2	1	1	1	1	FALSE	503430
CANX	P27824	P27824	2	2	2	Calnexin	CANX	sp|P27824|CALX_HUMAN Calnexin OS=Homo sapiens GN=CANX PE=1 SV=2	1	2	2	2	FALSE	501700
KIAA1279	Q96EK5	Q96EK5	1	1	1	KIF1-binding protein	KIAA1279	sp|Q96EK5|KBP_HUMAN KIF1-binding protein OS=Homo sapiens GN=KIAA1279 PE=1 SV=1	1	1	1	1	FALSE	488260
PSMB7	Q99436	Q99436	2	2	2	Proteasome subunit beta type-7	PSMB7	sp|Q99436|PSB7_HUMAN Proteasome subunit beta type-7 OS=Homo sapiens GN=PSMB7 PE=1 SV=1	1	2	2	2	FALSE	486520
CP	P00450	P00450	1	1	1	Ceruloplasmin	CP	sp|P00450|CERU_HUMAN Ceruloplasmin OS=Homo sapiens GN=CP PE=1 SV=1	1	1	1	1	FALSE	479990
TPM2	CON__Q3SX28;P07951;P09493	Q3SX28;P07951	5;5;2	2;2;1	2;2;1	Tropomyosin beta chain	TPM2	;sp|P07951|TPM2_HUMAN Tropomyosin beta chain OS=Homo sapiens GN=TPM2 PE=1 SV=1	3	5	2	2	TRUE	479200
NRXN1	Q9ULB1	Q9ULB1	1	1	1	Neurexin-1	NRXN1	sp|Q9ULB1|NRX1A_HUMAN Neurexin-1 OS=Homo sapiens GN=NRXN1 PE=2 SV=1	1	1	1	1	FALSE	478440
PCNA	P12004	P12004	2	2	2	Proliferating cell nuclear antigen	PCNA	sp|P12004|PCNA_HUMAN Proliferating cell nuclear antigen OS=Homo sapiens GN=PCNA PE=1 SV=1	1	2	2	2	FALSE	473120
BCAS4	Q8TDM0	Q8TDM0	1	1	1	Breast carcinoma-amplified sequence 4	BCAS4	sp|Q8TDM0|BCAS4_HUMAN Breast carcinoma-amplified sequence 4 OS=Homo sapiens GN=BCAS4 PE=1 SV=1	1	1	1	1	FALSE	470990
ECHS1	P30084	P30084	3	3	3	Enoyl-CoA hydratase, mitochondrial	ECHS1	sp|P30084|ECHM_HUMAN Enoyl-CoA hydratase, mitochondrial OS=Homo sapiens GN=ECHS1 PE=1 SV=4	1	3	3	3	FALSE	469740
SMS	P52788	P52788	1	1	1	Spermine synthase	SMS	sp|P52788|SPSY_HUMAN Spermine synthase OS=Homo sapiens GN=SMS PE=1 SV=2	1	1	1	1	FALSE	467840
LUM	P51884	P51884	2	2	2	Lumican	LUM	sp|P51884|LUM_HUMAN Lumican OS=Homo sapiens GN=LUM PE=1 SV=2	1	2	2	2	FALSE	467470
CORO1B	Q9BR76	Q9BR76	2	2	2	Coronin-1B	CORO1B	sp|Q9BR76|COR1B_HUMAN Coronin-1B OS=Homo sapiens GN=CORO1B PE=1 SV=1	1	2	2	2	FALSE	467120
PSMD2	Q13200	Q13200	1	1	1	26S proteasome non-ATPase regulatory subunit 2	PSMD2	sp|Q13200|PSMD2_HUMAN 26S proteasome non-ATPase regulatory subunit 2 OS=Homo sapiens GN=PSMD2 PE=1 SV=3	1	1	1	1	FALSE	466370
CIAPIN1	Q6FI81	Q6FI81	1	1	1	Anamorsin	CIAPIN1	sp|Q6FI81|CPIN1_HUMAN Anamorsin OS=Homo sapiens GN=CIAPIN1 PE=1 SV=2	1	1	1	1	FALSE	466220
CSDE1	O75534	O75534	2	2	2	Cold shock domain-containing protein E1	CSDE1	sp|O75534|CSDE1_HUMAN Cold shock domain-containing protein E1 OS=Homo sapiens GN=CSDE1 PE=1 SV=2	1	2	2	2	FALSE	464140
DNAJB1	P25685	P25685	3	3	3	DnaJ homolog subfamily B member 1	DNAJB1	sp|P25685|DNJB1_HUMAN DnaJ homolog subfamily B member 1 OS=Homo sapiens GN=DNAJB1 PE=1 SV=4	1	3	3	3	FALSE	461410
PBK	Q96KB5	Q96KB5	1	1	1	Lymphokine-activated killer T-cell-originated protein kinase	PBK	sp|Q96KB5|TOPK_HUMAN Lymphokine-activated killer T-cell-originated protein kinase OS=Homo sapiens GN=PBK PE=1 SV=3	1	1	1	1	FALSE	450040
GOLGA4	Q13439	Q13439	1	1	1	Golgin subfamily A member 4	GOLGA4	sp|Q13439|GOGA4_HUMAN Golgin subfamily A member 4 OS=Homo sapiens GN=GOLGA4 PE=1 SV=1	1	1	1	1	FALSE	442320
ABCG1	P45844	P45844	1	1	1	ATP-binding cassette sub-family G member 1	ABCG1	sp|P45844|ABCG1_HUMAN ATP-binding cassette sub-family G member 1 OS=Homo sapiens GN=ABCG1 PE=1 SV=3	1	1	1	1	FALSE	441350
SARNP	P82979	P82979	1	1	1	SAP domain-containing ribonucleoprotein	SARNP	sp|P82979|SARNP_HUMAN SAP domain-containing ribonucleoprotein OS=Homo sapiens GN=SARNP PE=1 SV=3	1	1	1	1	FALSE	433920
FAM21B	Q5SNT6;Q641Q2	Q5SNT6;Q641Q2	1;1	1;1	1;1	WASH complex subunit FAM21B;WASH complex subunit FAM21A	FAM21B;FAM21A	sp|Q5SNT6|FA21B_HUMAN WASH complex subunit FAM21B OS=Homo sapiens GN=FAM21B PE=2 SV=2;sp|Q641Q2|FA21A_HUMAN WASH complex subunit FAM21A OS=Homo sapiens GN=FAM21A PE=2 SV=3	2	1	1	1	FALSE	433850
SCRN1	Q12765	Q12765	1	1	1	Secernin-1	SCRN1	sp|Q12765|SCRN1_HUMAN Secernin-1 OS=Homo sapiens GN=SCRN1 PE=1 SV=2	1	1	1	1	FALSE	433800
VMP1	Q96GC9	Q96GC9	1	1	1	Vacuole membrane protein 1	VMP1	sp|Q96GC9|VMP1_HUMAN Vacuole membrane protein 1 OS=Homo sapiens GN=VMP1 PE=1 SV=1	1	1	1	1	FALSE	430650
COL3A1	P02461	P02461	3	3	2	Collagen alpha-1(III) chain	COL3A1	sp|P02461|CO3A1_HUMAN Collagen alpha-1(III) chain OS=Homo sapiens GN=COL3A1 PE=1 SV=4	1	3	3	2	FALSE	428850
RBX1	P62877	P62877	1	1	1	E3 ubiquitin-protein ligase RBX1;E3 ubiquitin-protein ligase RBX1, N-terminally processed	RBX1	sp|P62877|RBX1_HUMAN E3 ubiquitin-protein ligase RBX1 OS=Homo sapiens GN=RBX1 PE=1 SV=1	1	1	1	1	FALSE	428440
DES	P17661	P17661	7	2	2	Desmin	DES	sp|P17661|DESM_HUMAN Desmin OS=Homo sapiens GN=DES PE=1 SV=3	1	7	2	2	FALSE	427150
IGHA1	P01876	P01876	1	1	1	Ig alpha-1 chain C region	IGHA1	sp|P01876|IGHA1_HUMAN Ig alpha-1 chain C region OS=Homo sapiens GN=IGHA1 PE=1 SV=2	1	1	1	1	FALSE	424870
COL12A1	Q99715	Q99715	5	5	5	Collagen alpha-1(XII) chain	COL12A1	sp|Q99715|COCA1_HUMAN Collagen alpha-1(XII) chain OS=Homo sapiens GN=COL12A1 PE=1 SV=2	1	5	5	5	FALSE	418840
RNF114	Q9Y508	Q9Y508	1	1	1	E3 ubiquitin-protein ligase RNF114	RNF114	sp|Q9Y508|RN114_HUMAN E3 ubiquitin-protein ligase RNF114 OS=Homo sapiens GN=RNF114 PE=1 SV=1	1	1	1	1	FALSE	414520
EIF2S2	P20042	P20042	2	2	2	Eukaryotic translation initiation factor 2 subunit 2	EIF2S2	sp|P20042|IF2B_HUMAN Eukaryotic translation initiation factor 2 subunit 2 OS=Homo sapiens GN=EIF2S2 PE=1 SV=2	1	2	2	2	FALSE	406650
APBB1IP	Q7Z5R6	Q7Z5R6	1	1	1	Amyloid beta A4 precursor protein-binding family B member 1-interacting protein	APBB1IP	sp|Q7Z5R6|AB1IP_HUMAN Amyloid beta A4 precursor protein-binding family B member 1-interacting protein OS=Homo sapiens GN=APBB1IP PE=1 SV=1	1	1	1	1	FALSE	406420
HS1BP3	Q53T59	Q53T59	1	1	1	HCLS1-binding protein 3	HS1BP3	sp|Q53T59|H1BP3_HUMAN HCLS1-binding protein 3 OS=Homo sapiens GN=HS1BP3 PE=1 SV=1	1	1	1	1	FALSE	398810
PXN	P49023	P49023	1	1	1	Paxillin	PXN	sp|P49023|PAXI_HUMAN Paxillin OS=Homo sapiens GN=PXN PE=1 SV=3	1	1	1	1	FALSE	394920
SSX2IP	Q9Y2D8	Q9Y2D8	1	1	1	Afadin- and alpha-actinin-binding protein	SSX2IP	sp|Q9Y2D8|ADIP_HUMAN Afadin- and alpha-actinin-binding protein OS=Homo sapiens GN=SSX2IP PE=1 SV=3	1	1	1	1	FALSE	394590
PRDX3	P30048	P30048	1	1	1	Thioredoxin-dependent peroxide reductase, mitochondrial	PRDX3	sp|P30048|PRDX3_HUMAN Thioredoxin-dependent peroxide reductase, mitochondrial OS=Homo sapiens GN=PRDX3 PE=1 SV=3	1	1	1	1	FALSE	390660
EDF1	O60869	O60869	1	1	1	Endothelial differentiation-related factor 1	EDF1	sp|O60869|EDF1_HUMAN Endothelial differentiation-related factor 1 OS=Homo sapiens GN=EDF1 PE=1 SV=1	1	1	1	1	FALSE	387960
SPTBN1	Q01082	Q01082	4	4	4	Spectrin beta chain, non-erythrocytic 1	SPTBN1	sp|Q01082|SPTB2_HUMAN Spectrin beta chain, non-erythrocytic 1 OS=Homo sapiens GN=SPTBN1 PE=1 SV=2	1	4	4	4	FALSE	377620
TPM3	P06753	P06753	3	2	2	Tropomyosin alpha-3 chain	TPM3	sp|P06753|TPM3_HUMAN Tropomyosin alpha-3 chain OS=Homo sapiens GN=TPM3 PE=1 SV=2	1	3	2	2	FALSE	377360
LONP1	P36776	P36776	2	2	2	Lon protease homolog, mitochondrial	LONP1	sp|P36776|LONM_HUMAN Lon protease homolog, mitochondrial OS=Homo sapiens GN=LONP1 PE=1 SV=2	1	2	2	2	FALSE	370850
HN1L	Q9H910	Q9H910	1	1	1	Hematological and neurological expressed 1-like protein	HN1L	sp|Q9H910|HN1L_HUMAN Hematological and neurological expressed 1-like protein OS=Homo sapiens GN=HN1L PE=1 SV=1	1	1	1	1	FALSE	369620
KRT75	CON__O95678;O95678	O95678;O95678	7;7	3;3	2;2	Keratin, type II cytoskeletal 75	KRT75	;sp|O95678|K2C75_HUMAN Keratin, type II cytoskeletal 75 OS=Homo sapiens GN=KRT75 PE=1 SV=2	2	7	3	2	TRUE	368140
COL1A1	P02452;CON__Q862S4	P02452;Q862S4	3;2	3;2	3;2	Collagen alpha-1(I) chain	COL1A1	sp|P02452|CO1A1_HUMAN Collagen alpha-1(I) chain OS=Homo sapiens GN=COL1A1 PE=1 SV=5;	2	3	3	3	TRUE	367410
KCTD12	Q96CX2	Q96CX2	1	1	1	BTB/POZ domain-containing protein KCTD12	KCTD12	sp|Q96CX2|KCD12_HUMAN BTB/POZ domain-containing protein KCTD12 OS=Homo sapiens GN=KCTD12 PE=1 SV=1	1	1	1	1	FALSE	362370
PPFIBP1	Q86W92	Q86W92	1	1	1	Liprin-beta-1	PPFIBP1	sp|Q86W92|LIPB1_HUMAN Liprin-beta-1 OS=Homo sapiens GN=PPFIBP1 PE=1 SV=2	1	1	1	1	FALSE	360990
SRSF1	Q07955	Q07955	2	2	2	Serine/arginine-rich splicing factor 1	SRSF1	sp|Q07955|SRSF1_HUMAN Serine/arginine-rich splicing factor 1 OS=Homo sapiens GN=SRSF1 PE=1 SV=2	1	2	2	2	FALSE	353000
ARCN1	P48444	P48444	2	2	2	Coatomer subunit delta	ARCN1	sp|P48444|COPD_HUMAN Coatomer subunit delta OS=Homo sapiens GN=ARCN1 PE=1 SV=1	1	2	2	2	FALSE	352570
SPTAN1	Q13813	Q13813	4	4	4	Spectrin alpha chain, non-erythrocytic 1	SPTAN1	sp|Q13813|SPTN1_HUMAN Spectrin alpha chain, non-erythrocytic 1 OS=Homo sapiens GN=SPTAN1 PE=1 SV=3	1	4	4	4	FALSE	350180
AP1B1	Q10567	Q10567	2	1	1	AP-1 complex subunit beta-1	AP1B1	sp|Q10567|AP1B1_HUMAN AP-1 complex subunit beta-1 OS=Homo sapiens GN=AP1B1 PE=1 SV=2	1	2	1	1	FALSE	343360
RELA	Q04206	Q04206	2	2	2	Transcription factor p65	RELA	sp|Q04206|TF65_HUMAN Transcription factor p65 OS=Homo sapiens GN=RELA PE=1 SV=2	1	2	2	2	FALSE	343290
METTL14	Q9HCE5	Q9HCE5	1	1	1	N6-adenosine-methyltransferase subunit METTL14	METTL14	sp|Q9HCE5|MET14_HUMAN N6-adenosine-methyltransferase subunit METTL14 OS=Homo sapiens GN=METTL14 PE=1 SV=2	1	1	1	1	FALSE	340830
GRPEL1	Q9HAV7	Q9HAV7	2	2	2	GrpE protein homolog 1, mitochondrial	GRPEL1	sp|Q9HAV7|GRPE1_HUMAN GrpE protein homolog 1, mitochondrial OS=Homo sapiens GN=GRPEL1 PE=1 SV=2	1	2	2	2	FALSE	335220
CRABP1	P29762	P29762	1	1	1	Cellular retinoic acid-binding protein 1	CRABP1	sp|P29762|RABP1_HUMAN Cellular retinoic acid-binding protein 1 OS=Homo sapiens GN=CRABP1 PE=1 SV=2	1	1	1	1	FALSE	323160
SEC31A	O94979	O94979	2	2	2	Protein transport protein Sec31A	SEC31A	sp|O94979|SC31A_HUMAN Protein transport protein Sec31A OS=Homo sapiens GN=SEC31A PE=1 SV=3	1	2	2	2	FALSE	321200
HRNR	CON__Q86YZ3;Q86YZ3	Q86YZ3;Q86YZ3	1;1	1;1	1;1	Hornerin	HRNR	;sp|Q86YZ3|HORN_HUMAN Hornerin OS=Homo sapiens GN=HRNR PE=1 SV=2	2	1	1	1	TRUE	310020
ARHGAP18	Q8N392	Q8N392	1	1	1	Rho GTPase-activating protein 18	ARHGAP18	sp|Q8N392|RHG18_HUMAN Rho GTPase-activating protein 18 OS=Homo sapiens GN=ARHGAP18 PE=1 SV=3	1	1	1	1	FALSE	305930
BMS1	Q14692	Q14692	1	1	1	Ribosome biogenesis protein BMS1 homolog	BMS1	sp|Q14692|BMS1_HUMAN Ribosome biogenesis protein BMS1 homolog OS=Homo sapiens GN=BMS1 PE=1 SV=1	1	1	1	1	FALSE	305200
CAMK2D	Q13557;Q13555;Q13554	Q13557;Q13555;Q13554	1;1;1	1;1;1	1;1;1	Calcium/calmodulin-dependent protein kinase type II subunit delta;Calcium/calmodulin-dependent protein kinase type II subunit gamma;Calcium/calmodulin-dependent protein kinase type II subunit beta	CAMK2D;CAMK2G;CAMK2B	sp|Q13557|KCC2D_HUMAN Calcium/calmodulin-dependent protein kinase type II subunit delta OS=Homo sapiens GN=CAMK2D PE=1 SV=3;sp|Q13555|KCC2G_HUMAN Calcium/calmodulin-dependent protein kinase type II subunit gamma OS=Homo sapiens GN=CAMK2G PE=1 SV=3;sp|Q1355	3	1	1	1	FALSE	304400
ALPK1	Q96QP1	Q96QP1	1	1	1	Alpha-protein kinase 1	ALPK1	sp|Q96QP1|ALPK1_HUMAN Alpha-protein kinase 1 OS=Homo sapiens GN=ALPK1 PE=2 SV=3	1	1	1	1	FALSE	303370
CTNNA1	P35221	P35221	1	1	1	Catenin alpha-1	CTNNA1	sp|P35221|CTNA1_HUMAN Catenin alpha-1 OS=Homo sapiens GN=CTNNA1 PE=1 SV=1	1	1	1	1	FALSE	298480
DCN	P07585	P07585	1	1	1	Decorin	DCN	sp|P07585|PGS2_HUMAN Decorin OS=Homo sapiens GN=DCN PE=1 SV=1	1	1	1	1	FALSE	296360
CKAP4	Q07065	Q07065	2	2	2	Cytoskeleton-associated protein 4	CKAP4	sp|Q07065|CKAP4_HUMAN Cytoskeleton-associated protein 4 OS=Homo sapiens GN=CKAP4 PE=1 SV=2	1	2	2	2	FALSE	294830
DBN1	Q16643	Q16643	1	1	1	Drebrin	DBN1	sp|Q16643|DREB_HUMAN Drebrin OS=Homo sapiens GN=DBN1 PE=1 SV=4	1	1	1	1	FALSE	294610
HIST1H1B	P16401	P16401	1	1	1	Histone H1.5	HIST1H1B	sp|P16401|H15_HUMAN Histone H1.5 OS=Homo sapiens GN=HIST1H1B PE=1 SV=3	1	1	1	1	FALSE	292570
LAP3	P28838	P28838	4	4	4	Cytosol aminopeptidase	LAP3	sp|P28838|AMPL_HUMAN Cytosol aminopeptidase OS=Homo sapiens GN=LAP3 PE=1 SV=3	1	4	4	4	FALSE	291120
SEPHS1	P49903	P49903	1	1	1	Selenide, water dikinase 1	SEPHS1	sp|P49903|SPS1_HUMAN Selenide, water dikinase 1 OS=Homo sapiens GN=SEPHS1 PE=1 SV=2	1	1	1	1	FALSE	290720
CCT4	P50991	P50991	1	1	1	T-complex protein 1 subunit delta	CCT4	sp|P50991|TCPD_HUMAN T-complex protein 1 subunit delta OS=Homo sapiens GN=CCT4 PE=1 SV=4	1	1	1	1	FALSE	288250
SERBP1	Q8NC51	Q8NC51	2	2	2	Plasminogen activator inhibitor 1 RNA-binding protein	SERBP1	sp|Q8NC51|PAIRB_HUMAN Plasminogen activator inhibitor 1 RNA-binding protein OS=Homo sapiens GN=SERBP1 PE=1 SV=2	1	2	2	2	FALSE	282980
AKAP12	Q02952	Q02952	1	1	1	A-kinase anchor protein 12	AKAP12	sp|Q02952|AKA12_HUMAN A-kinase anchor protein 12 OS=Homo sapiens GN=AKAP12 PE=1 SV=4	1	1	1	1	FALSE	282910
IPO5	O00410	O00410	1	1	1	Importin-5	IPO5	sp|O00410|IPO5_HUMAN Importin-5 OS=Homo sapiens GN=IPO5 PE=1 SV=4	1	1	1	1	FALSE	282090
CAPZB	P47756	P47756	2	2	2	F-actin-capping protein subunit beta	CAPZB	sp|P47756|CAPZB_HUMAN F-actin-capping protein subunit beta OS=Homo sapiens GN=CAPZB PE=1 SV=4	1	2	2	2	FALSE	280280
MCM5	P33992	P33992	1	1	1	DNA replication licensing factor MCM5	MCM5	sp|P33992|MCM5_HUMAN DNA replication licensing factor MCM5 OS=Homo sapiens GN=MCM5 PE=1 SV=5	1	1	1	1	FALSE	280140
PRKCSH	P14314	P14314	1	1	1	Glucosidase 2 subunit beta	PRKCSH	sp|P14314|GLU2B_HUMAN Glucosidase 2 subunit beta OS=Homo sapiens GN=PRKCSH PE=1 SV=2	1	1	1	1	FALSE	278700
EIF3F	O00303	O00303	1	1	1	Eukaryotic translation initiation factor 3 subunit F	EIF3F	sp|O00303|EIF3F_HUMAN Eukaryotic translation initiation factor 3 subunit F OS=Homo sapiens GN=EIF3F PE=1 SV=1	1	1	1	1	FALSE	269400
ACAT1	P24752	P24752	3	3	3	Acetyl-CoA acetyltransferase, mitochondrial	ACAT1	sp|P24752|THIL_HUMAN Acetyl-CoA acetyltransferase, mitochondrial OS=Homo sapiens GN=ACAT1 PE=1 SV=1	1	3	3	3	FALSE	268460
KRT84	CON__Q9NSB2;CON__Q6ISB0;Q9NSB2;CON__O43790;CON__Q6NT21;CON__P78385;CON__Q14533;O43790;P78385;Q14533	Q9NSB2;CON__Q6ISB0;Q9NSB2;CON__O43790;CON__Q6NT21;CON__P78385;CON__Q14533;O43790;P78385;Q14533	4;4;4;2;2;2;2;2;2;2	1;1;1;1;1;1;1;1;1;1	0;0;0;0;0;0;0;0;0;0	Keratin, type II cuticular Hb4;Keratin, type II cuticular Hb6;Keratin, type II cuticular Hb3;Keratin, type II cuticular Hb1	KRT84;KRT86;KRT83;KRT81	;;sp|Q9NSB2|KRT84_HUMAN Keratin, type II cuticular Hb4 OS=Homo sapiens GN=KRT84 PE=2 SV=2;;;;;sp|O43790|KRT86_HUMAN Keratin, type II cuticular Hb6 OS=Homo sapiens GN=KRT86 PE=1 SV=1;sp|P78385|KRT83_HUMAN Keratin, type II cuticular Hb3 OS=Homo sapiens GN=KR	10	4	1	0	TRUE	262590
CWC27	Q6UX04	Q6UX04	1	1	1	Peptidyl-prolyl cis-trans isomerase CWC27 homolog	CWC27	sp|Q6UX04|CWC27_HUMAN Peptidyl-prolyl cis-trans isomerase CWC27 homolog OS=Homo sapiens GN=CWC27 PE=1 SV=1	1	1	1	1	FALSE	260460
GANAB	Q14697	Q14697	1	1	1	Neutral alpha-glucosidase AB	GANAB	sp|Q14697|GANAB_HUMAN Neutral alpha-glucosidase AB OS=Homo sapiens GN=GANAB PE=1 SV=3	1	1	1	1	FALSE	260330
SHROOM2	Q13796	Q13796	1	1	1	Protein Shroom2	SHROOM2	sp|Q13796|SHRM2_HUMAN Protein Shroom2 OS=Homo sapiens GN=SHROOM2 PE=1 SV=1	1	1	1	1	FALSE	259210
DDX17	Q92841	Q92841	2	2	1	Probable ATP-dependent RNA helicase DDX17	DDX17	sp|Q92841|DDX17_HUMAN Probable ATP-dependent RNA helicase DDX17 OS=Homo sapiens GN=DDX17 PE=1 SV=2	1	2	2	1	FALSE	257270
PSMC6	P62333	P62333	2	2	2	26S protease regulatory subunit 10B	PSMC6	sp|P62333|PRS10_HUMAN 26S protease regulatory subunit 10B OS=Homo sapiens GN=PSMC6 PE=1 SV=1	1	2	2	2	FALSE	247120
HDLBP	Q00341	Q00341	4	4	4	Vigilin	HDLBP	sp|Q00341|VIGLN_HUMAN Vigilin OS=Homo sapiens GN=HDLBP PE=1 SV=2	1	4	4	4	FALSE	243180
AKAP8	O43823	O43823	1	1	1	A-kinase anchor protein 8	AKAP8	sp|O43823|AKAP8_HUMAN A-kinase anchor protein 8 OS=Homo sapiens GN=AKAP8 PE=1 SV=1	1	1	1	1	FALSE	241130
HNRNPU	Q00839	Q00839	2	2	2	Heterogeneous nuclear ribonucleoprotein U	HNRNPU	sp|Q00839|HNRPU_HUMAN Heterogeneous nuclear ribonucleoprotein U OS=Homo sapiens GN=HNRNPU PE=1 SV=6	1	2	2	2	FALSE	237460
PPP6R3	Q5H9R7	Q5H9R7	1	1	1	Serine/threonine-protein phosphatase 6 regulatory subunit 3	PPP6R3	sp|Q5H9R7|PP6R3_HUMAN Serine/threonine-protein phosphatase 6 regulatory subunit 3 OS=Homo sapiens GN=PPP6R3 PE=1 SV=2	1	1	1	1	FALSE	226200
PELP1	Q8IZL8	Q8IZL8	1	1	1	Proline-, glutamic acid- and leucine-rich protein 1	PELP1	sp|Q8IZL8|PELP1_HUMAN Proline-, glutamic acid- and leucine-rich protein 1 OS=Homo sapiens GN=PELP1 PE=1 SV=2	1	1	1	1	FALSE	220920
HIST1H2AJ	Q99878;Q96KK5;Q9BTM1;Q93077;Q7L7L0;P20671;P0C0S8;P04908;Q8IUE6;P16104	Q99878;Q96KK5;Q9BTM1;Q93077;Q7L7L0;P20671;P0C0S8;P04908;Q8IUE6;P16104	2;2;2;2;2;2;2;2;1;1	1;1;1;1;1;1;1;1;1;1	1;1;1;1;1;1;1;1;1;1	Histone H2A type 1-J;Histone H2A type 1-H;Histone H2A.J;Histone H2A type 1-C;Histone H2A type 3;Histone H2A type 1-D;Histone H2A type 1;Histone H2A type 1-B/E;Histone H2A type 2-B;Histone H2AX	HIST1H2AJ;HIST1H2AH;H2AFJ;HIST1H2AC;HIST3H2A;HIST1H2AD;HIST1H2AG;HIST1H2AB;HIST2H2AB;H2AFX	sp|Q99878|H2A1J_HUMAN Histone H2A type 1-J OS=Homo sapiens GN=HIST1H2AJ PE=1 SV=3;sp|Q96KK5|H2A1H_HUMAN Histone H2A type 1-H OS=Homo sapiens GN=HIST1H2AH PE=1 SV=3;sp|Q9BTM1|H2AJ_HUMAN Histone H2A.J OS=Homo sapiens GN=H2AFJ PE=1 SV=1;sp|Q93077|H2A1C_HUMAN	10	2	1	1	FALSE	216210
PARP10	Q53GL7	Q53GL7	1	1	1	Poly [ADP-ribose] polymerase 10	PARP10	sp|Q53GL7|PAR10_HUMAN Poly [ADP-ribose] polymerase 10 OS=Homo sapiens GN=PARP10 PE=1 SV=2	1	1	1	1	FALSE	215700
DMXL1	Q9Y485	Q9Y485	1	1	1	DmX-like protein 1	DMXL1	sp|Q9Y485|DMXL1_HUMAN DmX-like protein 1 OS=Homo sapiens GN=DMXL1 PE=1 SV=3	1	1	1	1	FALSE	213960
NEFL	P07196	P07196	4	3	3	Neurofilament light polypeptide	NEFL	sp|P07196|NFL_HUMAN Neurofilament light polypeptide OS=Homo sapiens GN=NEFL PE=1 SV=3	1	4	3	3	FALSE	213610
DDX19A	Q9NUU7;Q9UMR2	Q9NUU7;Q9UMR2	1;1	1;1	1;1	ATP-dependent RNA helicase DDX19A;ATP-dependent RNA helicase DDX19B	DDX19A;DDX19B	sp|Q9NUU7|DD19A_HUMAN ATP-dependent RNA helicase DDX19A OS=Homo sapiens GN=DDX19A PE=1 SV=1;sp|Q9UMR2|DD19B_HUMAN ATP-dependent RNA helicase DDX19B OS=Homo sapiens GN=DDX19B PE=1 SV=1	2	1	1	1	FALSE	212620
QDPR	P09417	P09417	1	1	1	Dihydropteridine reductase	QDPR	sp|P09417|DHPR_HUMAN Dihydropteridine reductase OS=Homo sapiens GN=QDPR PE=1 SV=2	1	1	1	1	FALSE	212600
SUMO1	P63165	P63165	1	1	1	Small ubiquitin-related modifier 1	SUMO1	sp|P63165|SUMO1_HUMAN Small ubiquitin-related modifier 1 OS=Homo sapiens GN=SUMO1 PE=1 SV=1	1	1	1	1	FALSE	211300
NUCB1	Q02818	Q02818	1	1	1	Nucleobindin-1	NUCB1	sp|Q02818|NUCB1_HUMAN Nucleobindin-1 OS=Homo sapiens GN=NUCB1 PE=1 SV=4	1	1	1	1	FALSE	202590
CORO7	P57737	P57737	1	1	1	Coronin-7	CORO7	sp|P57737|CORO7_HUMAN Coronin-7 OS=Homo sapiens GN=CORO7 PE=1 SV=2	1	1	1	1	FALSE	201350
RBM4B	Q9BQ04;Q9BWF3	Q9BQ04;Q9BWF3	1;1	1;1	1;1	RNA-binding protein 4B;RNA-binding protein 4	RBM4B;RBM4	sp|Q9BQ04|RBM4B_HUMAN RNA-binding protein 4B OS=Homo sapiens GN=RBM4B PE=1 SV=1;sp|Q9BWF3|RBM4_HUMAN RNA-binding protein 4 OS=Homo sapiens GN=RBM4 PE=1 SV=1	2	1	1	1	FALSE	199200
USO1	O60763	O60763	1	1	1	General vesicular transport factor p115	USO1	sp|O60763|USO1_HUMAN General vesicular transport factor p115 OS=Homo sapiens GN=USO1 PE=1 SV=2	1	1	1	1	FALSE	195250
WDR1	O75083	O75083	1	1	1	WD repeat-containing protein 1	WDR1	sp|O75083|WDR1_HUMAN WD repeat-containing protein 1 OS=Homo sapiens GN=WDR1 PE=1 SV=4	1	1	1	1	FALSE	193140
LARP6	Q9BRS8	Q9BRS8	1	1	1	La-related protein 6	LARP6	sp|Q9BRS8|LARP6_HUMAN La-related protein 6 OS=Homo sapiens GN=LARP6 PE=1 SV=1	1	1	1	1	FALSE	192590
KRT17	CON__Q04695;Q04695	Q04695;Q04695	8;8	2;2	1;1	Keratin, type I cytoskeletal 17	KRT17	;sp|Q04695|K1C17_HUMAN Keratin, type I cytoskeletal 17 OS=Homo sapiens GN=KRT17 PE=1 SV=2	2	8	2	1	TRUE	191920
SAFB	Q15424;Q14151	Q15424;Q14151	1;1	1;1	1;1	Scaffold attachment factor B1;Scaffold attachment factor B2	SAFB;SAFB2	sp|Q15424|SAFB1_HUMAN Scaffold attachment factor B1 OS=Homo sapiens GN=SAFB PE=1 SV=4;sp|Q14151|SAFB2_HUMAN Scaffold attachment factor B2 OS=Homo sapiens GN=SAFB2 PE=1 SV=1	2	1	1	1	FALSE	189120
IDE	P14735	P14735	1	1	1	Insulin-degrading enzyme	IDE	sp|P14735|IDE_HUMAN Insulin-degrading enzyme OS=Homo sapiens GN=IDE PE=1 SV=4	1	1	1	1	FALSE	185080
MAP1A	P78559	P78559	3	2	2	Microtubule-associated protein 1A;MAP1A heavy chain;MAP1 light chain LC2	MAP1A	sp|P78559|MAP1A_HUMAN Microtubule-associated protein 1A OS=Homo sapiens GN=MAP1A PE=1 SV=6	1	3	2	2	FALSE	168760
ALDH2	P05091	P05091	1	1	1	Aldehyde dehydrogenase, mitochondrial	ALDH2	sp|P05091|ALDH2_HUMAN Aldehyde dehydrogenase, mitochondrial OS=Homo sapiens GN=ALDH2 PE=1 SV=2	1	1	1	1	FALSE	167410
GRID2	O43424	O43424	1	1	1	Glutamate receptor ionotropic, delta-2	GRID2	sp|O43424|GRID2_HUMAN Glutamate receptor ionotropic, delta-2 OS=Homo sapiens GN=GRID2 PE=2 SV=2	1	1	1	1	FALSE	164250
TRIOBP	Q9H2D6	Q9H2D6	1	1	1	TRIO and F-actin-binding protein	TRIOBP	sp|Q9H2D6|TARA_HUMAN TRIO and F-actin-binding protein OS=Homo sapiens GN=TRIOBP PE=1 SV=3	1	1	1	1	FALSE	164120
MARCKS	P29966	P29966	1	1	1	Myristoylated alanine-rich C-kinase substrate	MARCKS	sp|P29966|MARCS_HUMAN Myristoylated alanine-rich C-kinase substrate OS=Homo sapiens GN=MARCKS PE=1 SV=4	1	1	1	1	FALSE	160460
ETF1	P62495	P62495	1	1	1	Eukaryotic peptide chain release factor subunit 1	ETF1	sp|P62495|ERF1_HUMAN Eukaryotic peptide chain release factor subunit 1 OS=Homo sapiens GN=ETF1 PE=1 SV=3	1	1	1	1	FALSE	158470
SLK	Q9H2G2	Q9H2G2	1	1	1	STE20-like serine/threonine-protein kinase	SLK	sp|Q9H2G2|SLK_HUMAN STE20-like serine/threonine-protein kinase OS=Homo sapiens GN=SLK PE=1 SV=1	1	1	1	1	FALSE	156320
GOLIM4	O00461	O00461	1	1	1	Golgi integral membrane protein 4	GOLIM4	sp|O00461|GOLI4_HUMAN Golgi integral membrane protein 4 OS=Homo sapiens GN=GOLIM4 PE=1 SV=1	1	1	1	1	FALSE	151940
POSTN	Q15063	Q15063	1	1	1	Periostin	POSTN	sp|Q15063|POSTN_HUMAN Periostin OS=Homo sapiens GN=POSTN PE=1 SV=2	1	1	1	1	FALSE	151920
HYOU1	Q9Y4L1	Q9Y4L1	2	2	2	Hypoxia up-regulated protein 1	HYOU1	sp|Q9Y4L1|HYOU1_HUMAN Hypoxia up-regulated protein 1 OS=Homo sapiens GN=HYOU1 PE=1 SV=1	1	2	2	2	FALSE	150570
TOR1AIP1	Q5JTV8	Q5JTV8	1	1	1	Torsin-1A-interacting protein 1	TOR1AIP1	sp|Q5JTV8|TOIP1_HUMAN Torsin-1A-interacting protein 1 OS=Homo sapiens GN=TOR1AIP1 PE=1 SV=2	1	1	1	1	FALSE	144970
2016-09-09	Q9UHD8	Q9UHD8	1	1	1	Septin-9	2016-09-09	sp|Q9UHD8|SEPT9_HUMAN Septin-9 OS=Homo sapiens GN=SEPT9 PE=1 SV=2	1	1	1	1	FALSE	142970
MYO5A	Q9Y4I1	Q9Y4I1	1	1	1	Unconventional myosin-Va	MYO5A	sp|Q9Y4I1|MYO5A_HUMAN Unconventional myosin-Va OS=Homo sapiens GN=MYO5A PE=1 SV=2	1	1	1	1	FALSE	142600
INF2	Q27J81	Q27J81	1	1	1	Inverted formin-2	INF2	sp|Q27J81|INF2_HUMAN Inverted formin-2 OS=Homo sapiens GN=INF2 PE=1 SV=2	1	1	1	1	FALSE	140310
SF3B1	O75533	O75533	1	1	1	Splicing factor 3B subunit 1	SF3B1	sp|O75533|SF3B1_HUMAN Splicing factor 3B subunit 1 OS=Homo sapiens GN=SF3B1 PE=1 SV=3	1	1	1	1	FALSE	137250
PRPF8	Q6P2Q9	Q6P2Q9	1	1	1	Pre-mRNA-processing-splicing factor 8	PRPF8	sp|Q6P2Q9|PRP8_HUMAN Pre-mRNA-processing-splicing factor 8 OS=Homo sapiens GN=PRPF8 PE=1 SV=2	1	1	1	1	FALSE	136960
RASA1	P20936	P20936	1	1	1	Ras GTPase-activating protein 1	RASA1	sp|P20936|RASA1_HUMAN Ras GTPase-activating protein 1 OS=Homo sapiens GN=RASA1 PE=1 SV=1	1	1	1	1	FALSE	128760
TBCB	Q99426	Q99426	1	1	1	Tubulin-folding cofactor B	TBCB	sp|Q99426|TBCB_HUMAN Tubulin-folding cofactor B OS=Homo sapiens GN=TBCB PE=1 SV=2	1	1	1	1	FALSE	118370
TXLNA	P40222	P40222	3	3	3	Alpha-taxilin	TXLNA	sp|P40222|TXLNA_HUMAN Alpha-taxilin OS=Homo sapiens GN=TXLNA PE=1 SV=3	1	3	3	3	FALSE	116740
INPPL1	O15357	O15357	1	1	1	Phosphatidylinositol 3,4,5-trisphosphate 5-phosphatase 2	INPPL1	sp|O15357|SHIP2_HUMAN Phosphatidylinositol 3,4,5-trisphosphate 5-phosphatase 2 OS=Homo sapiens GN=INPPL1 PE=1 SV=2	1	1	1	1	FALSE	109780
GFM2	Q969S9	Q969S9	1	1	1	Ribosome-releasing factor 2, mitochondrial	GFM2	sp|Q969S9|RRF2M_HUMAN Ribosome-releasing factor 2, mitochondrial OS=Homo sapiens GN=GFM2 PE=1 SV=1	1	1	1	1	FALSE	104620
TMOD1	P28289	P28289	1	1	1	Tropomodulin-1	TMOD1	sp|P28289|TMOD1_HUMAN Tropomodulin-1 OS=Homo sapiens GN=TMOD1 PE=1 SV=1	1	1	1	1	FALSE	104520
PAF1	Q8N7H5	Q8N7H5	1	1	1	RNA polymerase II-associated factor 1 homolog	PAF1	sp|Q8N7H5|PAF1_HUMAN RNA polymerase II-associated factor 1 homolog OS=Homo sapiens GN=PAF1 PE=1 SV=2	1	1	1	1	FALSE	103870
MCM3	P25205	P25205	1	1	1	DNA replication licensing factor MCM3	MCM3	sp|P25205|MCM3_HUMAN DNA replication licensing factor MCM3 OS=Homo sapiens GN=MCM3 PE=1 SV=3	1	1	1	1	FALSE	103790
RGS10	O43665	O43665	2	2	2	Regulator of G-protein signaling 10	RGS10	sp|O43665|RGS10_HUMAN Regulator of G-protein signaling 10 OS=Homo sapiens GN=RGS10 PE=1 SV=2	1	2	2	2	FALSE	100580
KHSRP	Q92945	Q92945	1	1	1	Far upstream element-binding protein 2	KHSRP	sp|Q92945|FUBP2_HUMAN Far upstream element-binding protein 2 OS=Homo sapiens GN=KHSRP PE=1 SV=4	1	1	1	1	FALSE	99542
AHNAK2	Q8IVF2	Q8IVF2	2	2	2	Protein AHNAK2	AHNAK2	sp|Q8IVF2|AHNK2_HUMAN Protein AHNAK2 OS=Homo sapiens GN=AHNAK2 PE=1 SV=2	1	2	2	2	FALSE	90949
HSD17B4	P51659	P51659	1	1	1	Peroxisomal multifunctional enzyme type 2;(3R)-hydroxyacyl-CoA dehydrogenase;Enoyl-CoA hydratase 2	HSD17B4	sp|P51659|DHB4_HUMAN Peroxisomal multifunctional enzyme type 2 OS=Homo sapiens GN=HSD17B4 PE=1 SV=3	1	1	1	1	FALSE	71869
VPS35	Q96QK1	Q96QK1	2	2	2	Vacuolar protein sorting-associated protein 35	VPS35	sp|Q96QK1|VPS35_HUMAN Vacuolar protein sorting-associated protein 35 OS=Homo sapiens GN=VPS35 PE=1 SV=2	1	2	2	2	FALSE	71653
ANK1	P16157	P16157	1	1	1	Ankyrin-1	ANK1	sp|P16157|ANK1_HUMAN Ankyrin-1 OS=Homo sapiens GN=ANK1 PE=1 SV=3	1	1	1	1	FALSE	71565
PLEC	Q15149	Q15149	7	7	7	Plectin	PLEC	sp|Q15149|PLEC_HUMAN Plectin OS=Homo sapiens GN=PLEC PE=1 SV=3	1	7	7	7	FALSE	63822
MYH10	P35580	P35580	7	2	2	Myosin-10	MYH10	sp|P35580|MYH10_HUMAN Myosin-10 OS=Homo sapiens GN=MYH10 PE=1 SV=3	1	7	2	2	FALSE	54010
ZFHX4	Q86UP3	Q86UP3	1	1	1	Zinc finger homeobox protein 4	ZFHX4	sp|Q86UP3|ZFHX4_HUMAN Zinc finger homeobox protein 4 OS=Homo sapiens GN=ZFHX4 PE=1 SV=1	1	1	1	1	FALSE	53350
ZYX	Q15942	Q15942	1	1	1	Zyxin	ZYX	sp|Q15942|ZYX_HUMAN Zyxin OS=Homo sapiens GN=ZYX PE=1 SV=1	1	1	1	1	FALSE	51566
GOLGB1	Q14789	Q14789	1	1	1	Golgin subfamily B member 1	GOLGB1	sp|Q14789|GOGB1_HUMAN Golgin subfamily B member 1 OS=Homo sapiens GN=GOLGB1 PE=1 SV=2	1	1	1	1	FALSE	50210
COL14A1	Q05707	Q05707	1	1	1	Collagen alpha-1(XIV) chain	COL14A1	sp|Q05707|COEA1_HUMAN Collagen alpha-1(XIV) chain OS=Homo sapiens GN=COL14A1 PE=1 SV=3	1	1	1	1	FALSE	48448
DNAH9	Q9NYC9	Q9NYC9	1	1	1	Dynein heavy chain 9, axonemal	DNAH9	sp|Q9NYC9|DYH9_HUMAN Dynein heavy chain 9, axonemal OS=Homo sapiens GN=DNAH9 PE=1 SV=3	1	1	1	1	FALSE	48000
DLG1	Q12959	Q12959	1	1	1	Disks large homolog 1	DLG1	sp|Q12959|DLG1_HUMAN Disks large homolog 1 OS=Homo sapiens GN=DLG1 PE=1 SV=2	1	1	1	1	FALSE	37531
MYOF	Q9NZM1	Q9NZM1	1	1	1	Myoferlin	MYOF	sp|Q9NZM1|MYOF_HUMAN Myoferlin OS=Homo sapiens GN=MYOF PE=1 SV=1	1	1	1	1	FALSE	34806
RANBP2	P49792	P49792	1	1	1	E3 SUMO-protein ligase RanBP2	RANBP2	sp|P49792|RBP2_HUMAN E3 SUMO-protein ligase RanBP2 OS=Homo sapiens GN=RANBP2 PE=1 SV=2	1	1	1	1	FALSE	34037
PDHX	O00330	O00330	1	1	1	Pyruvate dehydrogenase protein X component, mitochondrial	PDHX	sp|O00330|ODPX_HUMAN Pyruvate dehydrogenase protein X component, mitochondrial OS=Homo sapiens GN=PDHX PE=1 SV=3	1	1	1	1	FALSE	33992
FASN	P49327	P49327	1	1	1	Fatty acid synthase;[Acyl-carrier-protein] S-acetyltransferase;[Acyl-carrier-protein] S-malonyltransferase;3-oxoacyl-[acyl-carrier-protein] synthase;3-oxoacyl-[acyl-carrier-protein] reductase;3-hydroxyacyl-[acyl-carrier-protein] dehydratase;Enoyl-[acyl-carrier-protein] reductase;Oleoyl-[acyl-carrier-protein] hydrolase	FASN	sp|P49327|FAS_HUMAN Fatty acid synthase OS=Homo sapiens GN=FASN PE=1 SV=3	1	1	1	1	FALSE	30695
IPO7	O95373	O95373	2	2	2	Importin-7	IPO7	sp|O95373|IPO7_HUMAN Importin-7 OS=Homo sapiens GN=IPO7 PE=1 SV=1	1	2	2	2	FALSE	23752
PDS5A	Q29RF7	Q29RF7	1	1	1	Sister chromatid cohesion protein PDS5 homolog A	PDS5A	sp|Q29RF7|PDS5A_HUMAN Sister chromatid cohesion protein PDS5 homolog A OS=Homo sapiens GN=PDS5A PE=1 SV=1	1	1	1	1	FALSE	22576
SNRNP200	O75643	O75643	1	1	1	U5 small nuclear ribonucleoprotein 200 kDa helicase	SNRNP200	sp|O75643|U520_HUMAN U5 small nuclear ribonucleoprotein 200 kDa helicase OS=Homo sapiens GN=SNRNP200 PE=1 SV=2	1	1	1	1	FALSE	20464
ATRX	P46100	P46100	1	1	1	Transcriptional regulator ATRX	ATRX	sp|P46100|ATRX_HUMAN Transcriptional regulator ATRX OS=Homo sapiens GN=ATRX PE=1 SV=5	1	1	1	1	FALSE	11956
PRKDC	P78527	P78527	1	1	1	DNA-dependent protein kinase catalytic subunit	PRKDC	sp|P78527|PRKDC_HUMAN DNA-dependent protein kinase catalytic subunit OS=Homo sapiens GN=PRKDC PE=1 SV=3	1	1	1	1	FALSE	7035.1
AAGAB	Q6PD74	Q6PD74	1	1	1	Alpha- and gamma-adaptin-binding protein p34	AAGAB	sp|Q6PD74|AAGAB_HUMAN Alpha- and gamma-adaptin-binding protein p34 OS=Homo sapiens GN=AAGAB PE=1 SV=1	1	1	1	1	FALSE	0
ACO2	Q99798	Q99798	2	2	2	Aconitate hydratase, mitochondrial	ACO2	sp|Q99798|ACON_HUMAN Aconitate hydratase, mitochondrial OS=Homo sapiens GN=ACO2 PE=1 SV=2	1	2	2	2	FALSE	0
ALYREF	Q86V81	Q86V81	1	1	1	THO complex subunit 4	ALYREF	sp|Q86V81|THOC4_HUMAN THO complex subunit 4 OS=Homo sapiens GN=ALYREF PE=1 SV=3	1	1	1	1	FALSE	0
ARL3	P36405	P36405	1	1	1	ADP-ribosylation factor-like protein 3	ARL3	sp|P36405|ARL3_HUMAN ADP-ribosylation factor-like protein 3 OS=Homo sapiens GN=ARL3 PE=1 SV=2	1	1	1	1	FALSE	0
ATP2B1	P20020	P20020	1	1	1	Plasma membrane calcium-transporting ATPase 1	ATP2B1	sp|P20020|AT2B1_HUMAN Plasma membrane calcium-transporting ATPase 1 OS=Homo sapiens GN=ATP2B1 PE=1 SV=3	1	1	1	1	FALSE	0
BANF1	O75531	O75531	1	1	1	Barrier-to-autointegration factor;Barrier-to-autointegration factor, N-terminally processed	BANF1	sp|O75531|BAF_HUMAN Barrier-to-autointegration factor OS=Homo sapiens GN=BANF1 PE=1 SV=1	1	1	1	1	FALSE	0
C14orf166	Q9Y224	Q9Y224	1	1	1	UPF0568 protein C14orf166	C14orf166	sp|Q9Y224|CN166_HUMAN UPF0568 protein C14orf166 OS=Homo sapiens GN=C14orf166 PE=1 SV=1	1	1	1	1	FALSE	0
CAPZA2	P47755	P47755	3	2	2	F-actin-capping protein subunit alpha-2	CAPZA2	sp|P47755|CAZA2_HUMAN F-actin-capping protein subunit alpha-2 OS=Homo sapiens GN=CAPZA2 PE=1 SV=3	1	3	2	2	FALSE	0
CCT8	P50990	P50990	1	1	1	T-complex protein 1 subunit theta	CCT8	sp|P50990|TCPQ_HUMAN T-complex protein 1 subunit theta OS=Homo sapiens GN=CCT8 PE=1 SV=4	1	1	1	1	FALSE	0
CD44	P16070	P16070	1	1	1	CD44 antigen	CD44	sp|P16070|CD44_HUMAN CD44 antigen OS=Homo sapiens GN=CD44 PE=1 SV=3	1	1	1	1	FALSE	0
DARS	P14868	P14868	1	1	1	Aspartate--tRNA ligase, cytoplasmic	DARS	sp|P14868|SYDC_HUMAN Aspartate--tRNA ligase, cytoplasmic OS=Homo sapiens GN=DARS PE=1 SV=2	1	1	1	1	FALSE	0
DDX5	P17844	P17844	2	1	1	Probable ATP-dependent RNA helicase DDX5	DDX5	sp|P17844|DDX5_HUMAN Probable ATP-dependent RNA helicase DDX5 OS=Homo sapiens GN=DDX5 PE=1 SV=1	1	2	1	1	FALSE	0
DNM1	Q05193;Q9UQ16;P50570	Q05193;Q9UQ16;P50570	1;1;1	1;1;1	1;1;1	Dynamin-1;Dynamin-3;Dynamin-2	DNM1;DNM3;DNM2	sp|Q05193|DYN1_HUMAN Dynamin-1 OS=Homo sapiens GN=DNM1 PE=1 SV=2;sp|Q9UQ16|DYN3_HUMAN Dynamin-3 OS=Homo sapiens GN=DNM3 PE=1 SV=4;sp|P50570|DYN2_HUMAN Dynamin-2 OS=Homo sapiens GN=DNM2 PE=1 SV=2	3	1	1	1	FALSE	0
DYNLRB1	Q9NP97;Q8TF09	Q9NP97;Q8TF09	1;1	1;1	1;1	Dynein light chain roadblock-type 1;Dynein light chain roadblock-type 2	DYNLRB1;DYNLRB2	sp|Q9NP97|DLRB1_HUMAN Dynein light chain roadblock-type 1 OS=Homo sapiens GN=DYNLRB1 PE=1 SV=3;sp|Q8TF09|DLRB2_HUMAN Dynein light chain roadblock-type 2 OS=Homo sapiens GN=DYNLRB2 PE=1 SV=1	2	1	1	1	FALSE	0
EIF2S1	P05198	P05198	1	1	1	Eukaryotic translation initiation factor 2 subunit 1	EIF2S1	sp|P05198|IF2A_HUMAN Eukaryotic translation initiation factor 2 subunit 1 OS=Homo sapiens GN=EIF2S1 PE=1 SV=3	1	1	1	1	FALSE	0
EIF3M	Q7L2H7	Q7L2H7	1	1	1	Eukaryotic translation initiation factor 3 subunit M	EIF3M	sp|Q7L2H7|EIF3M_HUMAN Eukaryotic translation initiation factor 3 subunit M OS=Homo sapiens GN=EIF3M PE=1 SV=1	1	1	1	1	FALSE	0
FAM107B	Q9H098	Q9H098	2	2	2	Protein FAM107B	FAM107B	sp|Q9H098|F107B_HUMAN Protein FAM107B OS=Homo sapiens GN=FAM107B PE=1 SV=1	1	2	2	2	FALSE	0
FGA	P02671	P02671	1	1	1	Fibrinogen alpha chain;Fibrinopeptide A;Fibrinogen alpha chain	FGA	sp|P02671|FIBA_HUMAN Fibrinogen alpha chain OS=Homo sapiens GN=FGA PE=1 SV=2	1	1	1	1	FALSE	0
GLO1	Q04760	Q04760	1	1	1	Lactoylglutathione lyase	GLO1	sp|Q04760|LGUL_HUMAN Lactoylglutathione lyase OS=Homo sapiens GN=GLO1 PE=1 SV=4	1	1	1	1	FALSE	0
GOT2	P00505	P00505	1	1	1	Aspartate aminotransferase, mitochondrial	GOT2	sp|P00505|AATM_HUMAN Aspartate aminotransferase, mitochondrial OS=Homo sapiens GN=GOT2 PE=1 SV=3	1	1	1	1	FALSE	0
GPI	CON__Q3ZBD7;P06744	Q3ZBD7;P06744	1;1	1;1	1;1	Glucose-6-phosphate isomerase	GPI	;sp|P06744|G6PI_HUMAN Glucose-6-phosphate isomerase OS=Homo sapiens GN=GPI PE=1 SV=4	2	1	1	1	TRUE	0
GSR	P00390	P00390	1	1	1	Glutathione reductase, mitochondrial	GSR	sp|P00390|GSHR_HUMAN Glutathione reductase, mitochondrial OS=Homo sapiens GN=GSR PE=1 SV=2	1	1	1	1	FALSE	0
HABP2	Q14520	Q14520	1	1	1	Hyaluronan-binding protein 2;Hyaluronan-binding protein 2 50 kDa heavy chain;Hyaluronan-binding protein 2 50 kDa heavy chain alternate form;Hyaluronan-binding protein 2 27 kDa light chain;Hyaluronan-binding protein 2 27 kDa light chain alternate form	HABP2	sp|Q14520|HABP2_HUMAN Hyaluronan-binding protein 2 OS=Homo sapiens GN=HABP2 PE=1 SV=1	1	1	1	1	FALSE	0
HGS	O14964	O14964	1	1	1	Hepatocyte growth factor-regulated tyrosine kinase substrate	HGS	sp|O14964|HGS_HUMAN Hepatocyte growth factor-regulated tyrosine kinase substrate OS=Homo sapiens GN=HGS PE=1 SV=1	1	1	1	1	FALSE	0
HK1	P19367	P19367	1	1	1	Hexokinase-1	HK1	sp|P19367|HXK1_HUMAN Hexokinase-1 OS=Homo sapiens GN=HK1 PE=1 SV=3	1	1	1	1	FALSE	0
IGKV4-1	P83593;P06312;P06313	P83593;P06312;P06313	1;1;1	1;1;1	1;1;1	Ig kappa chain V-IV region STH;Ig kappa chain V-IV region;Ig kappa chain V-IV region JI	IGKV4-1	sp|P83593|KV405_HUMAN Ig kappa chain V-IV region STH (Fragment) OS=Homo sapiens PE=1 SV=1;sp|P06312|KV401_HUMAN Ig kappa chain V-IV region (Fragment) OS=Homo sapiens GN=IGKV4-1 PE=4 SV=1;sp|P06313|KV403_HUMAN Ig kappa chain V-IV region JI OS=Homo sapiens P	3	1	1	1	FALSE	0
JAK2	O60674	O60674	1	1	1	Tyrosine-protein kinase JAK2	JAK2	sp|O60674|JAK2_HUMAN Tyrosine-protein kinase JAK2 OS=Homo sapiens GN=JAK2 PE=1 SV=2	1	1	1	1	FALSE	0
KLC1	Q07866	Q07866	1	1	1	Kinesin light chain 1	KLC1	sp|Q07866|KLC1_HUMAN Kinesin light chain 1 OS=Homo sapiens GN=KLC1 PE=1 SV=2	1	1	1	1	FALSE	0
KRT16	CON__P08779;P08779	P08779;P08779	11;11	3;3	3;3	Keratin, type I cytoskeletal 16	KRT16	;sp|P08779|K1C16_HUMAN Keratin, type I cytoskeletal 16 OS=Homo sapiens GN=KRT16 PE=1 SV=4	2	11	3	3	TRUE	0
KRT72	CON__Q14CN4-1;CON__Q6IME9;CON__Q3SY84;CON__Q7RTS7;CON__Q32MB2;Q14CN4;Q3SY84;Q7RTS7;Q86Y46	Q14CN4-1;CON__Q6IME9;CON__Q3SY84;CON__Q7RTS7;CON__Q32MB2;Q14CN4;Q3SY84;Q7RTS7;Q86Y46	2;2;2;2;2;2;2;2;2	1;1;1;1;1;1;1;1;1	1;1;1;1;1;1;1;1;1	Keratin, type II cytoskeletal 72;Keratin, type II cytoskeletal 71;Keratin, type II cytoskeletal 74;Keratin, type II cytoskeletal 73	KRT72;KRT71;KRT74;KRT73	;;;;;sp|Q14CN4|K2C72_HUMAN Keratin, type II cytoskeletal 72 OS=Homo sapiens GN=KRT72 PE=1 SV=2;sp|Q3SY84|K2C71_HUMAN Keratin, type II cytoskeletal 71 OS=Homo sapiens GN=KRT71 PE=1 SV=3;sp|Q7RTS7|K2C74_HUMAN Keratin, type II cytoskeletal 74 OS=Homo sapiens	9	2	1	1	TRUE	0
LARP1	Q6PKG0	Q6PKG0	1	1	1	La-related protein 1	LARP1	sp|Q6PKG0|LARP1_HUMAN La-related protein 1 OS=Homo sapiens GN=LARP1 PE=1 SV=2	1	1	1	1	FALSE	0
LGALS1	P09382	P09382	2	2	2	Galectin-1	LGALS1	sp|P09382|LEG1_HUMAN Galectin-1 OS=Homo sapiens GN=LGALS1 PE=1 SV=2	1	2	2	2	FALSE	0
MIPOL1	Q8TD10	Q8TD10	1	1	1	Mirror-image polydactyly gene 1 protein	MIPOL1	sp|Q8TD10|MIPO1_HUMAN Mirror-image polydactyly gene 1 protein OS=Homo sapiens GN=MIPOL1 PE=2 SV=1	1	1	1	1	FALSE	0
MTMR6	Q9Y217	Q9Y217	1	1	1	Myotubularin-related protein 6	MTMR6	sp|Q9Y217|MTMR6_HUMAN Myotubularin-related protein 6 OS=Homo sapiens GN=MTMR6 PE=1 SV=3	1	1	1	1	FALSE	0
PCNP	Q8WW12	Q8WW12	3	3	3	PEST proteolytic signal-containing nuclear protein	PCNP	sp|Q8WW12|PCNP_HUMAN PEST proteolytic signal-containing nuclear protein OS=Homo sapiens GN=PCNP PE=1 SV=2	1	3	3	3	FALSE	0
PCNT	O95613	O95613	1	1	1	Pericentrin	PCNT	sp|O95613|PCNT_HUMAN Pericentrin OS=Homo sapiens GN=PCNT PE=1 SV=4	1	1	1	1	FALSE	0
PDCD6IP	Q8WUM4	Q8WUM4	1	1	1	Programmed cell death 6-interacting protein	PDCD6IP	sp|Q8WUM4|PDC6I_HUMAN Programmed cell death 6-interacting protein OS=Homo sapiens GN=PDCD6IP PE=1 SV=1	1	1	1	1	FALSE	0
PFKP	Q01813	Q01813	2	2	2	ATP-dependent 6-phosphofructokinase, platelet type	PFKP	sp|Q01813|PFKAP_HUMAN ATP-dependent 6-phosphofructokinase, platelet type OS=Homo sapiens GN=PFKP PE=1 SV=2	1	2	2	2	FALSE	0
PGLS	O95336	O95336	1	1	1	6-phosphogluconolactonase	PGLS	sp|O95336|6PGL_HUMAN 6-phosphogluconolactonase OS=Homo sapiens GN=PGLS PE=1 SV=2	1	1	1	1	FALSE	0
PHGDH	O43175	O43175	1	1	1	D-3-phosphoglycerate dehydrogenase	PHGDH	sp|O43175|SERA_HUMAN D-3-phosphoglycerate dehydrogenase OS=Homo sapiens GN=PHGDH PE=1 SV=4	1	1	1	1	FALSE	0
PIR	O00625	O00625	2	2	2	Pirin	PIR	sp|O00625|PIR_HUMAN Pirin OS=Homo sapiens GN=PIR PE=1 SV=1	1	2	2	2	FALSE	0
PRPSAP1	Q14558	Q14558	1	1	1	Phosphoribosyl pyrophosphate synthase-associated protein 1	PRPSAP1	sp|Q14558|KPRA_HUMAN Phosphoribosyl pyrophosphate synthase-associated protein 1 OS=Homo sapiens GN=PRPSAP1 PE=1 SV=2	1	1	1	1	FALSE	0
RPL17	P18621	P18621	1	1	1	60S ribosomal protein L17	RPL17	sp|P18621|RL17_HUMAN 60S ribosomal protein L17 OS=Homo sapiens GN=RPL17 PE=1 SV=3	1	1	1	1	FALSE	0
RPS7	P62081	P62081	1	1	1	40S ribosomal protein S7	RPS7	sp|P62081|RS7_HUMAN 40S ribosomal protein S7 OS=Homo sapiens GN=RPS7 PE=1 SV=1	1	1	1	1	FALSE	0
SEC13	P55735	P55735	1	1	1	Protein SEC13 homolog	SEC13	sp|P55735|SEC13_HUMAN Protein SEC13 homolog OS=Homo sapiens GN=SEC13 PE=1 SV=3	1	1	1	1	FALSE	0
2016-09-02	Q15019	Q15019	2	2	2	Septin-2	2016-09-02	sp|Q15019|SEPT2_HUMAN Septin-2 OS=Homo sapiens GN=SEPT2 PE=1 SV=1	1	2	2	2	FALSE	0
SFN	P31947	P31947	2	1	1	14-3-3 protein sigma	SFN	sp|P31947|1433S_HUMAN 14-3-3 protein sigma OS=Homo sapiens GN=SFN PE=1 SV=1	1	2	1	1	FALSE	0
SGSH	P51688	P51688	3	3	3	N-sulphoglucosamine sulphohydrolase	SGSH	sp|P51688|SPHM_HUMAN N-sulphoglucosamine sulphohydrolase OS=Homo sapiens GN=SGSH PE=1 SV=1	1	3	3	3	FALSE	0
SSB	P05455	P05455	1	1	1	Lupus La protein	SSB	sp|P05455|LA_HUMAN Lupus La protein OS=Homo sapiens GN=SSB PE=1 SV=2	1	1	1	1	FALSE	0
STAG1	Q8WVM7	Q8WVM7	1	1	1	Cohesin subunit SA-1	STAG1	sp|Q8WVM7|STAG1_HUMAN Cohesin subunit SA-1 OS=Homo sapiens GN=STAG1 PE=1 SV=3	1	1	1	1	FALSE	0
SUMF2	Q8NBJ7	Q8NBJ7	2	2	2	Sulfatase-modifying factor 2	SUMF2	sp|Q8NBJ7|SUMF2_HUMAN Sulfatase-modifying factor 2 OS=Homo sapiens GN=SUMF2 PE=1 SV=2	1	2	2	2	FALSE	0
SYAP1	Q96A49	Q96A49	1	1	1	Synapse-associated protein 1	SYAP1	sp|Q96A49|SYAP1_HUMAN Synapse-associated protein 1 OS=Homo sapiens GN=SYAP1 PE=1 SV=1	1	1	1	1	FALSE	0
SYNCRIP	O60506	O60506	2	1	1	Heterogeneous nuclear ribonucleoprotein Q	SYNCRIP	sp|O60506|HNRPQ_HUMAN Heterogeneous nuclear ribonucleoprotein Q OS=Homo sapiens GN=SYNCRIP PE=1 SV=2	1	2	1	1	FALSE	0
TMEM240	Q5SV17	Q5SV17	1	1	1	Transmembrane protein 240	TMEM240	sp|Q5SV17|TM240_HUMAN Transmembrane protein 240 OS=Homo sapiens GN=TMEM240 PE=1 SV=2	1	1	1	1	FALSE	0
TRIM73	Q86UV7;Q86UV6	Q86UV7;Q86UV6	1;1	1;1	1;1	Tripartite motif-containing protein 73;Tripartite motif-containing protein 74	TRIM73;TRIM74	sp|Q86UV7|TRI73_HUMAN Tripartite motif-containing protein 73 OS=Homo sapiens GN=TRIM73 PE=2 SV=1;sp|Q86UV6|TRI74_HUMAN Tripartite motif-containing protein 74 OS=Homo sapiens GN=TRIM74 PE=2 SV=1	2	1	1	1	FALSE	0
YBX3	P16989	P16989	6	1	1	Y-box-binding protein 3	YBX3	sp|P16989|YBOX3_HUMAN Y-box-binding protein 3 OS=Homo sapiens GN=YBX3 PE=1 SV=4	1	6	1	1	FALSE	0
